# Supplementary material for: Somatic, germline and sex hierarchy regulated gene expression during Drosophila metamorphosis
Source: BMC Genomics. 2009 Feb 13;10:80. doi: 10.1186/1471-2164-10-80 (PMC2656526; doi:10.1186/1471-2164-10-80)
Supplement: Additional file 2 — Numbers of genes identified in the time course experiment by F-statistic analyses implemented in LIMMA. This table reports the number of genes with significant differences in transcript abundance (q < 0.15), as identified using LIMMA contrasts analyses on the expression data from wild type or tud progeny males and females. For more details on contrast matrix designs, see Additional file 1. [file 1471-2164-10-80-S2.xls]

## Sheet: F-tests
This table reports the number of genes with significant differences in transcript abundance (q<0.15) as identified using LIMMA contrasts
analyses on the expression data from wild type or tud progeny males and females. For more details on contrast matrix designs,
see Additional file 1.
Experiment 1	Experiment 2	Term 1	Term 2	Interaction Term
Wild type male	Wild type female	Time	Sex	Interaction
		5373	5373	682
tud progeny male	tud progeny female	Time	Sex	Interaction
		4282	248	141
Wild type male	tud progeny male	Time	Genotype	Interaction
		4986	4986	3964
Wild type female	tud progeny female	Time	Genotype	Interaction
		4628	4559	3591
