# Supplementary material for: Somatic, germline and sex hierarchy regulated gene expression during Drosophila metamorphosis
Source: BMC Genomics. 2009 Feb 13;10:80. doi: 10.1186/1471-2164-10-80 (PMC2656526; doi:10.1186/1471-2164-10-80)
Supplement: Additional file 3 — Genes with somatic, sex-differential expression across metamorphosis and at 0, 24, 48, 72, and 96 hour APF stages during metamorphosis. The first tab lists the genes identified as being sex-differentially expressed during metamorphosis as identified by F-statistic analyses implemented in LIMMA, using the time course microarray data. The second through sixth tabs lists the genes identified as sex-differentially expressed for each of the five time points examined (0, 24, 48, 72, and 96 hours APF). The genes in tabs two through six are all a subset of the genes listed in the first tab. [file 1471-2164-10-80-S3.xls]

## Sheet: Sex-biased Genes
This table contains genes with significant, sex-differences in transcript abundance (q<0.15; sex or sex-time interaction term) in somatic tissues
during metamorphosis, in tud male and female progeny, as identified by a LIMMA contrasts analysis with sex and time as the independent factors.
Multiple transcripts from a single gene may be present in this list.
						Limma Contrasts
						Sex	Sex-time
Sex-bias	DAC	CG#	gene name	FBGN	Fold Change (M/F)	q value	q value
Male-biased	DAC007K18	CR32777	RNA on the X 1	FBgn0019661	119.733	3.85489e-30	2.79707e-05
	DAC008L12	CG31988	CG31988	FBgn0051988	2.59494	0.0340677	0.279092
	DAC029A06	CG6372	CG6372	FBgn0035915	1.88276	0.144989	0.285899
	DAC035F03	CG11798	charlatan	FBgn0015371	1.77805	0.040372	0.155384
	DAC019N20	CG9914	CG9914	FBgn0030737	1.52324	0.00138994	0.284729
	DAC028P20	CG3056	CG3056	FBgn0024987	1.45732	0.0525842	0.727544
	DAC032N20	CG1130	scratch	FBgn0004880	1.45721	0.120187	0.667042
	DAC014E14	CG1742	Microsomal glutathione S-transferase-like	FBgn0025814	1.44533	0.00293606	0.823143
	DAC010J24	CG6835	Glutathione Synthetase	FBgn0030882	1.44491	0.0340677	0.733025
	DAC024P14	CG9355	dusky	FBgn0004511	1.42936	0.020354	0.029853
	DAC039K05	CG32495	CG32495	FBgn0052495	1.42138	0.0875652	0.700137
	DAC025P11	CG10541	Tektin C	FBgn0035638	1.41457	0.148332	0.721805
	DAC028J12	CG30440	CG30440	FBgn0050440	1.3932	0.0172652	0.0235803
	DAC030I06	CG4586	CG4586	FBgn0029924	1.38288	0.111532	0.456411
	DAC036P13	CG8782	Ornithine aminotransferase precursor	FBgn0022774	1.38253	0.114645	0.433732
	DAC008P05	CG17161	grapes	FBgn0011598	1.37788	0.10993	0.104837
	DAC024G07	CG2233	CG2233	FBgn0029990	1.37338	0.0172652	0.470056
	DAC019H12	CG8931	CG8931	FBgn0030717	1.36572	0.127662	0.466333
	DAC029H05	CG31029	CG31029	FBgn0051029	1.35716	0.0594657	0.0924269
	DAC038M03	CG17725	Phosphoenolpyruvate carboxykinase	FBgn0003067	1.35481	0.0412187	0.40709
	DAC017J21	CG17437	will die slowly	FBgn0040066	1.34864	1.25732e-06	1.85746e-06
	DAC011L08	CG10107	CG10107	FBgn0035713	1.34369	0.040372	0.190698
	DAC040E24	CG3416	Mov34	FBgn0002787	1.33939	0.0678381	0.356866
	DAC034C23	CG31163	CG31163	FBgn0051163	1.33782	0.0242998	0.156845
	DAC019M10	CG1796	Transport and Golgi organization 4	FBgn0030365	1.33193	0.00856175	0.424061
	DAC028L13	CG12131	Adam	FBgn0027619	1.33192	0.0728917	0.325784
	DAC034P11	CG17230	CG17230	FBgn0046225	1.33181	0.113173	0.287633
	DAC011J24	CG10098	CG10098	FBgn0037472	1.32172	0.0855562	0.759123
	DAC038I12	CG4238	CG4238	FBgn0031384	1.30704	0.0875874	0.212053
	DAC010L11	CG2082	CG2082	FBgn0027608	1.30529	0.00199398	0.0897282
	DAC011M23	CG12343	CG12343	FBgn0033556	1.30265	0.00856175	0.0546498
	DAC021H16	CG3977	Copper transporter 1A	FBgn0062413	1.29708	0.0808434	0.766787
	DAC009L14	CG5823	CG5823	FBgn0038515	1.29528	0.000421957	0.00146274
	DAC017A07	CG7088	bangles and beads	FBgn0001090	1.29437	0.146988	0.279092
	DAC024L11	CG33261	Trithorax-like	FBgn0013263	1.2943	0.142693	0.749343
	DAC006F16	CG9429	Calreticulin	FBgn0005585	1.28472	0.0491739	0.472425
	DAC007A20	CG9779	CG9779	FBgn0037231	1.28201	0.10993	0.489355
	DAC005H11	CG6049	CG6049	FBgn0037081	1.27834	0.115752	0.540472
	DAC025P04	CG10701	Moesin	FBgn0011661	1.27072	0.000670949	0.014679
	DAC035H23	CG11857	CG11857	FBgn0039303	1.26565	0.0140056	0.301457
	DAC026K24	CG4817	Structure specific recognition protein	FBgn0010278	1.26509	0.148332	0.405874
	DAC013P02	CG1368	CG1368	FBgn0030539	1.24894	0.0678381	0.0742488
	DAC004G21	CG16865	CG16865	FBgn0028919	1.2456	0.0726929	0.0974345
	DAC019C09	CG8200	flotillin	FBgn0024754	1.24424	0.00645775	0.104837
	DAC026P24	CG8208	MBD-like	FBgn0027950	1.23692	0.123985	0.539214
	DAC010L09	CG2082	CG2082	FBgn0027608	1.23153	0.00243906	0.107537
	DAC006G07	CG33713	CG33713	FBgn0064116	1.23065	0.0283386	0.423355
	DAC015D20	CG1866	Moca-cyp	FBgn0039581	1.22868	0.0551853	0.135765
	DAC033L12	CG12740	Ribosomal protein L28	FBgn0035422	1.22705	0.020354	0.0753341
	DAC021J13	CG4984	CG4984	FBgn0034267	1.22215	0.0693703	0.0475997
	DAC028F03	CG11905	CG11905	FBgn0036678	1.21642	0.113437	0.284729
	DAC016C12	CG3109	mitochondrial ribosomal protein L16	FBgn0023519	1.21148	0.0520777	0.300246
	DAC027C01	CG3705	astray	FBgn0023129	1.21076	0.020354	0.142846
	DAC031K23	CG13922	mitochondrial ribosomal protein L46	FBgn0035272	1.20871	0.1366	0.169343
	DAC038M07	CG1772	dacapo	FBgn0010316	1.20673	0.0855562	0.179761
	DAC013N03	CG13188	CG13188	FBgn0033668	1.19957	0.146322	0.179761
	DAC022H19	CG4091	CG4091	FBgn0034894	1.19594	0.147001	0.40709
	DAC006P10	CG9528	real-time	FBgn0031814	1.19296	0.020354	0.405002
	DAC007F20	CG6617	CG6617	FBgn0030944	1.19016	0.0492445	0.194694
	DAC022P01	CG4114	expanded	FBgn0004583	1.18559	0.129692	0.167087
	DAC014C10	CG17327	CG17327	FBgn0038107	1.18502	0.0446915	0.0612404
	DAC003B07	CG3780	Spliceosomal protein on the X	FBgn0015818	1.18456	0.137636	0.496653
	DAC030D02	CG11999	CG11999	FBgn0037312	1.17588	0.0331979	0.0457772
	DAC011F11	CG9346	CG9346	FBgn0034572	1.17227	0.000421957	0.000308077
	DAC014D17	CG40191	CG40191	FBgn0058191	1.17207	0.147001	0.436516
	DAC030F02	CG12019	Cdc37	FBgn0011573	1.15341	0.040372	0.104837
	DAC011A09	CG1216	mrityu	FBgn0035107	1.15325	0.0728917	0.26421
	DAC009J19	CG14214	Sec61gamma	FBgn0031049	1.14889	0.0678381	0.135765
	DAC037I23	CG17002	CG17002	FBgn0033122	1.14648	0.136194	0.147518
	DAC025D13	CG10383	CG10383	FBgn0032699	1.14637	0.132244	0.236654
	DAC039M24	CG7055	dalao	FBgn0030093	1.14613	0.0796066	0.17629
	DAC017I23	CG7192	CG7192	FBgn0030894	1.14437	0.00020905	7.32653e-05
	DAC026P20	CG8205	fusilli	FBgn0023441	1.1436	0.113173	0.236654
	DAC040G21	CG4300	CG4300	FBgn0036272	1.13102	0.050095	0.0546498
	DAC040K19	CG4457	Signal recognition particle protein 19	FBgn0015298	1.12655	0.0834455	0.107537
	DAC017M03	CG7228	peste	FBgn0031969	1.12013	0.0875652	0.115299
	DAC030B18	CG11992	Relish	FBgn0014018	1.11977	0.14032	0.14162
	DAC032J01	CG15893	CG15893	FBgn0029865	1.11862	0.0678926	0.1043
	DAC019D18	CG8298	CG8298	FBgn0033673	1.11741	0.108113	0.178068
	DAC016O09	CG5021	CG5021	FBgn0035944	1.11734	0.027981	0.052681
	DAC017I10	CG17767	Tim9b	FBgn0027358	1.1159	0.0742113	0.132084
	DAC018N10	CG7866	CG7866	FBgn0039725	1.11425	0.132009	0.248083
	DAC026D08	CG8053	Eukaryotic initiation factor 1A	FBgn0026250	1.11398	0.111532	0.248083
	DAC021J08	CG3991	tripeptidyl-peptidase II	FBgn0020370	1.11047	0.114645	0.141928
	DAC031D05	CG31948	CG31948	FBgn0051948	1.10299	0.0875874	0.104837
	DAC023H16	CG5020	CLIP-190	FBgn0020503	1.09987	0.0513581	0.0546115
	DAC025F12	CG10616	CG10616	FBgn0036286	1.09693	0.0875652	0.106894
	DAC024B12	CG13164	Syntaxin Interacting Protein 2	FBgn0061197	1.09573	0.00636492	0.00399171
	DAC011N03	CG9598	CG9598	FBgn0036424	1.09529	0.0354017	0.0168711
	DAC010E02	CG1837	CG1837	FBgn0030329	1.08672	0.140201	0.179761
	DAC003G21	CG17180	CG17180	FBgn0035140	1.07969	0.0484325	0.0505993
	DAC020A21	CG7668	CG7668	FBgn0036929	1.07793	0.152041	0.135765
	DAC011L01	CG9543	epsilonCOP	FBgn0027496	1.07743	0.0957526	0.135765
	DAC021N05	CG5343	CG5343	FBgn0032248	1.07677	0.161386	0.135765
	DAC041O15	CG4699	CG4699	FBgn0038364	1.06431	0.00405749	0.00399171
	DAC032K23	CG3180	RNA polymerase II 140kD subunit	FBgn0003276	1.06398	0.131283	0.107537
	DAC036A24	CG17829	CG17829	FBgn0025635	1.06009	0.142139	0.141928
	DAC030D18	CG12009	CG12009	FBgn0035430	1.05851	0.00548649	0.00341282
	DAC008B18	CG31865	CG31865	FBgn0051865	1.05701	0.050095	0.0475997
	DAC036D24	CG7191	CG7191	FBgn0031945	1.05422	0.0931438	0.101593
	DAC016B07	CG12237	CG12237	FBgn0031048	1.05354	0.0582673	0.0576977
	DAC015B21	CG7296	CG7296	FBgn0032283	1.04992	0.0742113	0.0666371
	DAC038K01	CG17698	CG17698	FBgn0040056	1.0485	0.140201	0.135765
	DAC021M21	CG2865	CG2865	FBgn0023526	1.04714	0.127858	0.135765
	DAC036E17	CG1836	Rad23	FBgn0026777	1.03946	0.113173	0.12184
	DAC007A21	CG5793	CG5793	FBgn0038858	1.03819	0.140201	0.141928
	DAC004K02	CG3002	Gga	FBgn0030141	1.0377	0.170437	0.135765
	DAC021K14	CG11591	CG11591	FBgn0035491	1.03678	0.048919	0.0546115
	DAC028F18	CG30392	CG30392	FBgn0050392	1.03178	0.165664	0.141061
	DAC028D08	CG3035	carmine	FBgn0000330	1.02853	0.00429475	0.00278712
	DAC007G08	CG9975	CG9975	FBgn0034435	1.02634	0.142139	0.135765
	DAC040H11	CG9634	CG9634	FBgn0027528	1.02473	0.140277	0.126867
	DAC021E14	CG11350	CG11350	FBgn0035552	1.02408	0.147001	0.171398
	DAC017B20	CG12324	Ribosomal protein S15Ab	FBgn0033555	1.01596	0.144989	0.155329
	DAC023N19	CG3412	supernumerary limbs	FBgn0023423	1.01546	0.147001	0.141928
	DAC011M14	CG11984	CG11984	FBgn0037655	1.01484	0.114186	0.109304
	DAC015J07	CG7364	CG7364	FBgn0028541	1.01329	0.0776608	0.0818483
	DAC010A22	CG18330	CTP:phosphocholine cytidylyltransferase 2	FBgn0035231	1.00988	0.0678381	0.0576977
	DAC019F17	CG6178	CG6178	FBgn0039156	1.00966	0.00711007	0.00543135
	DAC039B19	CG3204	Ras-associated protein 2-like	FBgn0025806	1.00919	0.0619877	0.0305408
	DAC037C15	CG16935	CG16935	FBgn0033883	1.00632	0.050095	0.0576977
	DAC027F14	CG8479	optic atrophy 1-like	FBgn0086250	1.00467	0.040372	0.0329144
	DAC023K06	CG10846	dynactin-subunit-p25	FBgn0040228	1.00234	0.10993	0.107537
	DAC006J23	CG11658	CG11658	FBgn0036196	1.00135	0.100204	0.1043
	DAC037G06	CG7795	CG7795	FBgn0032019	1.00121	0.0834455	0.0480372
						Limma Contrasts
						Sex	Sex-time
Sex-bias	DAC	CG#	gene name	FBGN	Fold Change (F/M)	q value	q value
Female-biased	DAC021A11	CG2559	Larval serum protein 1 alpha	FBgn0002562	2.25074	4.80466e-05	0.698532
	DAC026H03	CG15369	CG15369	FBgn0030105	2.15116	5.69581e-05	0.843332
	DAC013A20	CG14540	CG14540	FBgn0039398	1.79973	0.0582673	0.104837
	DAC025D06	CG10589	CG10589	FBgn0037035	1.79079	0.142139	0.285534
	DAC026F13	CG15347	CG15347	FBgn0030040	1.70956	0.000500882	0.84923
	DAC038L24	CG32695	CG32695	FBgn0052695	1.70543	0.000192988	0.156845
	DAC030L11	CG2759	white	FBgn0003996	1.65571	0.000500882	0.226242
	DAC013D20	CG13360	CG13360	FBgn0025620	1.65552	0.127662	0.753116
	DAC035H14	CG8871	Jonah 25Biii	FBgn0031653	1.64299	0.0834455	0.332047
	DAC020A22	CG10650	CG10650	FBgn0046302	1.60294	0.0387561	0.223617
	DAC032I08	CG15757	Cuticular protein 12A	FBgn0030494	1.59869	0.00178421	0.00388092
	DAC004A14	CG2930	CG2930	FBgn0028491	1.57275	0.0946783	0.427153
	DAC003C13	CG17118	CG17118	FBgn0032291	1.54549	0.103475	0.177854
	DAC032I05	CG31775	CG31775	FBgn0028537	1.54248	0.0957526	0.812858
	DAC015K20	CG14049	Ilp6	FBgn0044047	1.53239	0.00429475	0.845584
	DAC024G20	CG14993	Fumarylacetoacetase	FBgn0016013	1.51953	0.122139	0.132301
	DAC021P24	CG40143	CG40143	FBgn0058143	1.51669	0.0907734	0.124716
	DAC032A04	CG14629	CG14629	FBgn0040398	1.50964	0.00324576	0.733686
	DAC005L16	CG5164	Glutathione S transferase E1	FBgn0034335	1.50375	0.000192988	0.00154753
	DAC038N19	CG7635	Mec2	FBgn0030993	1.50002	0.10993	0.255365
	DAC040N08	CG1441	CG1441	FBgn0033464	1.48976	0.00515583	0.00863924
	DAC036I22	CG2930	CG2930	FBgn0028491	1.46798	0.0140722	0.26421
	DAC004K11	CG16997	CG16997	FBgn0032413	1.46255	0.0693703	0.177854
	DAC032K17	CG31806	CG31806	FBgn0051806	1.4592	0.10993	0.766787
	DAC017I16	CG9515	CG9515	FBgn0032077	1.45735	0.100436	0.287633
	DAC006G03	CG18350	Sex lethal	FBgn0003659	1.44671	0.114645	0.694965
	DAC004J17	CG31636	CG31636	FBgn0051636	1.44554	0.0834455	0.727173
	DAC037D03	CG9009	CG9009	FBgn0027601	1.42532	0.0223012	0.825105
	DAC039E04	CG6961	CG6961	FBgn0030959	1.41045	0.000500882	0.135765
	DAC035N06	CG8947	26-29kD-proteinase	FBgn0028967	1.405	0.123589	0.309497
	DAC037M01	CG1702	CG1702	FBgn0031117	1.40485	0.00856175	0.543271
	DAC034L16	CG4471	Tetraspanin 42Ep	FBgn0033137	1.40237	0.0693703	0.643485
	DAC007J23	CG15247	CG15247	FBgn0030156	1.40142	0.0364671	0.414837
	DAC008F12	CG31901	CG31901	FBgn0051901	1.39994	0.140243	0.452946
	DAC038L20	CG32690	CG32690	FBgn0052690	1.39566	0.0834455	0.0638802
	DAC036J08	CG7322	CG7322	FBgn0030968	1.38235	0.0110762	0.0305408
	DAC004C11	CG1603	CG1603	FBgn0033185	1.38099	0.136194	0.223611
	DAC038L16	CG32687	CG32687	FBgn0052687	1.37934	0.0140056	0.712613
	DAC013G19	CG13321	CG13321	FBgn0033787	1.36788	0.137636	0.296786
	DAC035B01	CG11752	CG11752	FBgn0030292	1.35409	0.0947344	0.549244
	DAC016L08	CG32850	CG32850	FBgn0052850	1.34798	0.0678381	0.226238
	DAC040L20	CG1440	CG1440	FBgn0030038	1.30992	0.020354	0.706011
	DAC012P03	CG33980	CG33980	FBgn0053980	1.30776	0.140201	0.736489
	DAC023G23	CG6821	Larval serum protein 1 gamma	FBgn0002564	1.30609	0.142139	0.520069
	DAC016C17	CG4900	Iron regulatory protein 1A	FBgn0024958	1.30455	3.44096e-06	1.85746e-06
	DAC039O15	CG34346	CG34346	FBgn0085375	1.30099	0.00898834	0.306723
	DAC031H10	CG4500	CG4500	FBgn0028519	1.30002	0.0340677	0.211208
	DAC004J21	CG31639	CG31639	FBgn0051639	1.29658	0.0693703	0.1043
	DAC015E01	CG8561	Acid labile subunit	FBgn0033920	1.29511	0.000670949	0.0057911
	DAC021B12	CG3902	CG3902	FBgn0036824	1.28909	0.027981	0.162978
	DAC003M11	CG17244	CG17244	FBgn0039031	1.28559	0.0855562	0.402319
	DAC011G15	CG12250	CG12250	FBgn0039345	1.28488	0.040372	0.0475997
	DAC027G05	CG3754	CG3754	FBgn0030428	1.28399	0.0172652	0.236654
	DAC019N05	CG6416	CG6416	FBgn0035917	1.28351	0.050095	0.101593
	DAC039E11	CG32282	drosomycin-4	FBgn0052282	1.27942	0.028966	0.232168
	DAC003D02	CG5446	CG5446	FBgn0032429	1.26695	0.0262684	0.0576977
	DAC019A07	CG8112	CG8112	FBgn0037612	1.25773	0.128703	0.309954
	DAC037E20	CG7756	Heat shock protein cognate 2	FBgn0001217	1.25381	0.089747	0.124716
	DAC026C03	CG6186	Transferrin 1	FBgn0022355	1.246	0.135937	0.263962
	DAC011I21	CG12290	CG12290	FBgn0039419	1.24256	0.000434954	0.000308999
	DAC036N05	CG8745	CG8745	FBgn0036381	1.23848	0.0875874	0.0814653
	DAC037I18	CG7925	technical knockout	FBgn0003714	1.23465	0.00856175	0.358961
	DAC013K19	CG13369	CG13369	FBgn0025640	1.23396	0.040372	0.0546115
	DAC033O21	CG15735	CG15735	FBgn0030364	1.23185	0.0492445	0.306742
	DAC035F07	CG1179	Lysozyme B	FBgn0004425	1.21702	0.0213724	0.029853
	DAC025E24	CG14375	CG14375	FBgn0038147	1.21634	0.137094	0.420834
	DAC031A11	CG12523	CG12523	FBgn0036102	1.21546	0.0931006	0.107537
	DAC031N05	CG3415	CG3415	FBgn0030731	1.21221	0.137636	0.674022
	DAC013P11	CG13211	CG13211	FBgn0033613	1.20794	0.0399059	0.194694
	DAC013L03	CG13151	CG13151	FBgn0033750	1.1995	0.0564549	0.0763399
	DAC008F03	CG14717	CG14717	FBgn0037938	1.19743	0.0520777	0.155384
	DAC039I22	CG7014	Ribosomal protein S5b	FBgn0038277	1.19533	0.107427	0.135765
	DAC028L23	CG12156	Rab39	FBgn0029959	1.19427	0.0693703	0.169343
	DAC032E12	CG15312	CG15312	FBgn0030174	1.18653	0.113173	0.178068
	DAC003D06	CG5450	Cytoplasmic dynein light chain 2	FBgn0026141	1.17172	0.00363352	0.00372233
	DAC036L05	CG8726	CG8726	FBgn0033244	1.16917	0.100204	0.242346
	DAC030B21	CG1998	CG1998	FBgn0030485	1.1647	0.091032	0.156845
	DAC025J24	CG10658	Olfactory-specific 9	FBgn0014000	1.16453	0.103146	0.104837
	DAC040O10	CG3731	CG3731	FBgn0038271	1.163	0.136194	0.43432
	DAC031N20	CG5325	CG5325	FBgn0032407	1.15973	0.145432	0.321061
	DAC028M23	CG10325	abdominal A	FBgn0000014	1.15828	0.128845	0.179761
	DAC008P12	CG32031	Arginine kinase	FBgn0000116	1.15452	0.13793	0.155384
	DAC004E09	CG16758	CG16758	FBgn0035348	1.15008	0.0140056	0.0065201
	DAC021H17	CG4622	CG4622	FBgn0035021	1.15002	0.0172652	0.0305408
	DAC006A07	CG32982	CG32982	FBgn0052982	1.14925	0.115752	0.115299
	DAC012M03	CG7967	CG7967	FBgn0035251	1.1483	0.0520777	0.113805
	DAC033N07	CG11474	CG11474	FBgn0034688	1.14715	0.0834455	0.0782715
	DAC010J11	CG2060	Cytochrome P450-4e2	FBgn0014469	1.14561	0.050095	0.132084
	DAC031E08	CG7523	CG7523	FBgn0038533	1.13667	0.137636	0.123349
	DAC018M10	CG7367	CG7367	FBgn0031976	1.13443	0.0246725	0.0305408
	DAC019L24	CG9626	CG9626	FBgn0037565	1.12834	0.00521385	0.00426039
	DAC023G08	CG10809	CG10809	FBgn0036052	1.1269	0.020354	0.0412576
	DAC029E04	CG6418	CG6418	FBgn0036104	1.12173	0.140201	0.177673
	DAC035B19	CG11765	Peroxiredoxin 2540	FBgn0033518	1.12022	0.138938	0.155384
	DAC014I02	CG17631	CG17631	FBgn0038392	1.11992	0.17607	0.141928
	DAC030F05	CG2147	CG2147	FBgn0030025	1.11594	0.105395	0.201874
	DAC015N21	CG7430	CG7430	FBgn0036762	1.11509	0.10031	0.191873
	DAC029I21	CG14023	CG14023	FBgn0031698	1.10121	0.113173	0.104837
	DAC039M12	CG7045	CG7045	FBgn0038978	1.09729	0.154525	0.141928
	DAC020O01	CG7816	CG7816	FBgn0039714	1.09288	0.0857871	0.0617822
	DAC012K09	CG7946	CG7946	FBgn0039743	1.0918	0.00411508	0.00154753
	DAC027L14	CG8549	CG8549	FBgn0035714	1.09007	0.0692536	0.0546115
	DAC040K07	CG4404	CG4404	FBgn0030432	1.08975	0.043731	0.0513488
	DAC028N09	CG12170	CG12170	FBgn0037356	1.08309	0.0172652	0.0164012
	DAC040K09	CG4408	CG4408	FBgn0039073	1.07905	0.023237	0.0265136
	DAC034H16	CG4427	cabut	FBgn0043364	1.07668	0.0728917	0.0742488
	DAC036A22	CG1774	CG1774	FBgn0039856	1.07102	0.00243906	0.00331417
	DAC016J16	CG3283	Succinate dehydrogenase B	FBgn0014028	1.06995	0.0582673	0.115299
	DAC027H02	CG8489	CG8489	FBgn0038225	1.06809	0.0517591	0.0451466
	DAC005P10	CG5196	CG5196	FBgn0038039	1.06726	0.0354017	0.0280733
	DAC027F06	CG8468	CG8468	FBgn0033913	1.06377	0.0855562	0.101593
	DAC035B20	CG8813	CG8813	FBgn0031476	1.06336	0.157083	0.135765
	DAC023N12	CG5263	smaug	FBgn0016070	1.06175	0.185919	0.142846
	DAC006G15	CG33756	gonadal	FBgn0001099	1.06109	0.123189	0.162978
	DAC023D16	CG4767	Tektin A	FBgn0028902	1.04933	0.147001	0.155384
	DAC018O20	CG7738	CG7738	FBgn0033596	1.04794	0.0875874	0.0893578
	DAC006B19	CG11537	CG11537	FBgn0035400	1.0464	0.140201	0.0887163
	DAC019D16	CG8197	CG8197	FBgn0033369	1.04371	0.146322	0.135765
	DAC016L04	CG32849	Hex-t2	FBgn0042710	1.03782	0.140201	0.135765
	DAC041I17	CG4647	mitochondrial ribosomal protein L49	FBgn0030433	1.02984	0.0678381	0.101593
	DAC031I09	CG13586	ion transport peptide	FBgn0035023	1.02965	0.0678381	0.0726747
	DAC012K11	CG7948	spindle A	FBgn0003479	1.02713	0.172415	0.144276
	DAC038G12	CG4213	CG4213	FBgn0031251	1.02701	0.105395	0.101593
	DAC003C05	CG1710	Host cell factor	FBgn0039904	1.02645	0.10993	0.100921
	DAC041O03	CG4691	CG4691	FBgn0028870	1.02634	0.140201	0.141928
	DAC005N22	CG5186	scruin like at the midline	FBgn0026173	1.02083	0.114645	0.0782715
	DAC017F21	CG17358	TBP-associated factor 12	FBgn0011290	1.01951	0.10993	0.112533
	DAC034E24	CG13503	Verprolin 1	FBgn0034695	1.01484	0.000159001	7.32653e-05
	DAC036I17	CG18624	CG18624	FBgn0029971	1.01465	0.0693703	0.156845
	DAC032F05	CG15825	fondue	FBgn0032773	1.01204	0.10993	0.104837
	DAC009L24	CG5837	HEM-protein	FBgn0011771	1.00965	0.183298	0.141297
	DAC011B13	CG9195	Scamp	FBgn0040285	1.00764	0.0106159	0.00519413
	DAC007J21	CG15245	CG15245	FBgn0040936	1.00637	0.0678381	0.0523027
	DAC026M20	CG4845	CG4845	FBgn0038764	1.00519	0.140201	0.135765
	DAC011F07	CG9330	CG9330	FBgn0036888	1.00028	0.0594657	0.0666371

## Sheet: 0hr Sex-biased Genes
This table contains genes that have sex-differential transcript abundance in somatic tissues during metamorphosis and that show significant sex-biased
expression (q<0.15) at 0 hour APF. The genes were identified using a t-test with moderated degrees of freedom, as determined by analysis with LIMMA.
Multiple transcripts from a single gene may be present in this list.
Stage	Sex-bias	DACID	CG #	Gene Name	FBGN	Fold Change (M/F)	q value
0 hour APF	Male-biased	DAC007K18	CR32777	RNA on the X 1	FBgn0019661	24.1308	1.31119e-05
		DAC040N08	CG1441	CG1441	FBgn0033464	2.46733	0.124933
		DAC011I21	CG12290	CG12290	FBgn0039419	1.90727	0.000698583
		DAC030F02	CG12019	Cdc37	FBgn0011573	1.74418	0.0607153
		DAC036P13	CG8782	Ornithine aminotransferase precursor	FBgn0022774	1.67525	0.0845223
		DAC038M03	CG17725	Phosphoenolpyruvate carboxykinase	FBgn0003067	1.63863	0.075291
		DAC040E24	CG3416	Mov34	FBgn0002787	1.62337	0.050229
		DAC011G15	CG12250	CG12250	FBgn0039345	1.60933	0.0550456
		DAC006A07	CG32982	CG32982	FBgn0052982	1.57655	0.0845223
		DAC015B21	CG7296	CG7296	FBgn0032283	1.57611	0.0524318
		DAC014E14	CG1742	Microsomal glutathione S-transferase-like	FBgn0025814	1.57075	0.0772628
		DAC019M10	CG1796	Transport and Golgi organization 4	FBgn0030365	1.56349	0.0412352
		DAC030I06	CG4586	CG4586	FBgn0029924	1.52727	0.0550456
		DAC038N19	CG7635	Mec2	FBgn0030993	1.50163	0.0679221
		DAC010J24	CG6835	Glutathione Synthetase	FBgn0030882	1.45304	0.0920043
		DAC014C10	CG17327	CG17327	FBgn0038107	1.44988	0.112952
		DAC011M23	CG12343	CG12343	FBgn0033556	1.42506	0.0572514
		DAC006F16	CG9429	Calreticulin	FBgn0005585	1.42455	0.089924
		DAC016C12	CG3109	mitochondrial ribosomal protein L16	FBgn0023519	1.41274	0.0550456
		DAC025J24	CG10658	Olfactory-specific 9	FBgn0014000	1.40952	0.0596607
		DAC024G07	CG2233	CG2233	FBgn0029990	1.40882	0.0550456
		DAC017A07	CG7088	bangles and beads	FBgn0001090	1.40086	0.138361
		DAC019C09	CG8200	flotillin	FBgn0024754	1.39049	0.0799127
		DAC028P20	CG3056	CG3056	FBgn0024987	1.37597	0.0845223
		DAC007J21	CG15245	CG15245	FBgn0040936	1.33042	0.0550456
		DAC012K11	CG7948	spindle A	FBgn0003479	1.29514	0.0642012
		DAC037G06	CG7795	CG7795	FBgn0032019	1.27884	0.101358
		DAC006G07	CG33713	CG33713	FBgn0064116	1.2784	0.0642012
		DAC021H16	CG3977	Copper transporter 1A	FBgn0062413	1.26021	0.0832067
		DAC019N20	CG9914	CG9914	FBgn0030737	1.2246	0.0412352
		DAC006J23	CG11658	CG11658	FBgn0036196	1.21104	0.112952
		DAC040H11	CG9634	CG9634	FBgn0027528	1.20527	0.0791114
		DAC007A20	CG9779	CG9779	FBgn0037231	1.19375	0.132528
		DAC028F18	CG30392	CG30392	FBgn0050392	1.15332	0.0845223
		DAC017I10	CG17767	Tim9b	FBgn0027358	1.14589	0.112952
		DAC026D08	CG8053	Eukaryotic initiation factor 1A	FBgn0026250	1.11714	0.138361
		DAC008B18	CG31865	CG31865	FBgn0051865	1.11162	0.126485
Stage	Sex-bias	DACID	CG #	Gene Name	FBGN	Fold Change (F/M)	q value
0 hour APF	Female-biased	DAC031H10	CG4500	CG4500	FBgn0028519	2.66518	0.0274752
		DAC021A11	CG2559	Larval serum protein 1 alpha	FBgn0002562	2.33934	0.00164906
		DAC026C03	CG6186	Transferrin 1	FBgn0022355	2.02829	0.00570172
		DAC026H03	CG15369	CG15369	FBgn0030105	1.89907	0.00296446
		DAC038L20	CG32690	CG32690	FBgn0052690	1.89789	0.0459355
		DAC003D06	CG5450	Cytoplasmic dynein light chain 2	FBgn0026141	1.88771	0.148607
		DAC023G23	CG6821	Larval serum protein 1 gamma	FBgn0002564	1.87109	0.00626316
		DAC026F13	CG15347	CG15347	FBgn0030040	1.84782	0.050229
		DAC032F05	CG15825	fondue	FBgn0032773	1.8011	0.0137698
		DAC024P14	CG9355	dusky	FBgn0004511	1.73371	0.149144
		DAC032A04	CG14629	CG14629	FBgn0040398	1.6698	0.00164906
		DAC032K17	CG31806	CG31806	FBgn0051806	1.64961	0.00570172
		DAC016L04	CG32849	Hex-t2	FBgn0042710	1.57182	0.0845223
		DAC040L20	CG1440	CG1440	FBgn0030038	1.501	0.013824
		DAC015K20	CG14049	Ilp6	FBgn0044047	1.47383	0.0274752
		DAC032I05	CG31775	CG31775	FBgn0028537	1.43281	0.0274752
		DAC012P03	CG33980	CG33980	FBgn0053980	1.42894	0.06888
		DAC029I21	CG14023	CG14023	FBgn0031698	1.42854	0.146659
		DAC035F07	CG1179	Lysozyme B	FBgn0004425	1.41691	0.050229
		DAC016J16	CG3283	Succinate dehydrogenase B	FBgn0014028	1.34997	0.112952
		DAC037M01	CG1702	CG1702	FBgn0031117	1.34955	0.0845223
		DAC027H02	CG8489	CG8489	FBgn0038225	1.32973	0.0828153
		DAC008F12	CG31901	CG31901	FBgn0051901	1.31575	0.112952
		DAC010E02	CG1837	CG1837	FBgn0030329	1.29455	0.00296446
		DAC040K09	CG4408	CG4408	FBgn0039073	1.27374	0.112952
		DAC039O15	CG34346	_	FBgn0085375	1.2431	0.137415
		DAC028D08	CG3035	carmine	FBgn0000330	1.24264	0.0596607
		DAC034L16	CG4471	Tetraspanin 42Ep	FBgn0033137	1.24211	0.0459355
		DAC007J23	CG15247	CG15247	FBgn0030156	1.22268	0.0590661
		DAC036N05	CG8745	CG8745	FBgn0036381	1.19896	0.0412352
		DAC038L16	CG32687	CG32687	FBgn0052687	1.19075	0.0102848
		DAC035N06	CG8947	26-29kD-proteinase	FBgn0028967	1.16053	0.0550456
		DAC019D18	CG8298	CG8298	FBgn0033673	1.14512	0.138361
		DAC015N21	CG7430	CG7430	FBgn0036762	1.13805	0.130128
		DAC034H16	CG4427	cabut	FBgn0043364	1.13081	0.112952
		DAC028M23	CG10325	abdominal A	FBgn0000014	1.12574	0.105858
		DAC019A07	CG8112	CG8112	FBgn0037612	1.10035	0.112952
		DAC025F12	CG10616	CG10616	FBgn0036286	1.08764	0.105461

## Sheet: 24hr Sex-biased Genes
This table contains genes that have sex-differential transcript abundance in somatic tissues during metamorphosis and that show significant sex-biased
expression (q<0.15) at 24 hour APF. The genes were identified using a t-test with moderated degrees of freedom, as determined by analysis with LIMMA.
Multiple transcripts from a single gene may be present in this list.
Stage	Sex-bias	DACID	CG #	Gene Name	FBGN	Fold Change (M/F)	q value
24 hour APF	Male-biased	DAC007K18	CR32777	RNA on the X 1	FBgn0019661	150.584	9.50758e-06
		DAC024P14	CG9355	dusky	FBgn0004511	16.0542	0.000632467
		DAC013P02	CG1368	CG1368	FBgn0030539	5.00537	0.000335784
		DAC009L14	CG5823	CG5823	FBgn0038515	4.87269	0.0129753
		DAC031D05	CG31948	CG31948	FBgn0051948	3.76425	0.10311
		DAC041O03	CG4691	CG4691	FBgn0028870	3.57582	0.0647865
		DAC003D06	CG5450	Cytoplasmic dynein light chain 2	FBgn0026141	3.47599	0.0416519
		DAC021E14	CG11350	CG11350	FBgn0035552	3.15791	0.000985001
		DAC029A06	CG6372	CG6372	FBgn0035915	3.0467	0.0255263
		DAC025D13	CG10383	CG10383	FBgn0032699	2.58287	0.0653776
		DAC025P04	CG10701	Moesin	FBgn0011661	2.19034	0.00170579
		DAC010L11	CG2082	CG2082	FBgn0027608	2.18202	0.00110227
		DAC028F03	CG11905	CG11905	FBgn0036678	2.15013	0.00591884
		DAC032I08	CG15757	Cuticular protein 12A	FBgn0030494	2.01566	0.000539937
		DAC040E24	CG3416	Mov34	FBgn0002787	2.00591	0.0354598
		DAC041O15	CG4699	CG4699	FBgn0038364	1.99844	0.00690193
		DAC011L08	CG10107	CG10107	FBgn0035713	1.99159	0.0127316
		DAC015D20	CG1866	Moca-cyp	FBgn0039581	1.9356	0.00170579
		DAC035F03	CG11798	charlatan	FBgn0015371	1.91914	0.00227316
		DAC014C10	CG17327	CG17327	FBgn0038107	1.91317	0.0129753
		DAC013N03	CG13188	CG13188	FBgn0033668	1.912	0.00470111
		DAC018M10	CG7367	CG7367	FBgn0031976	1.90136	0.0101316
		DAC028L13	CG12131	Adam	FBgn0027619	1.87208	0.0220206
		DAC032J01	CG15893	CG15893	FBgn0029865	1.85804	0.00227316
		DAC038M03	CG17725	Phosphoenolpyruvate carboxykinase	FBgn0003067	1.78439	0.000288623
		DAC038K01	CG17698	CG17698	FBgn0040056	1.78278	0.0103349
		DAC021K14	CG11591	CG11591	FBgn0035491	1.76956	0.129251
		DAC005H11	CG6049	CG6049	FBgn0037081	1.75945	0.0110418
		DAC019N20	CG9914	CG9914	FBgn0030737	1.7488	0.00075648
		DAC028N09	CG12170	CG12170	FBgn0037356	1.74306	0.0773136
		DAC032N20	CG1130	scratch	FBgn0004880	1.72148	0.0251187
		DAC010L09	CG2082	CG2082	FBgn0027608	1.71886	0.000539937
		DAC027C01	CG3705	astray	FBgn0023129	1.71683	0.00555027
		DAC026K24	CG4817	Structure specific recognition protein	FBgn0010278	1.7153	0.00283985
		DAC027F14	CG8479	optic atrophy 1-like	FBgn0086250	1.7083	0.000335784
		DAC019C09	CG8200	flotillin	FBgn0024754	1.69153	0.0101917
		DAC028P20	CG3056	CG3056	FBgn0024987	1.67925	0.0189753
		DAC025P11	CG10541	Tektin C	FBgn0035638	1.67653	0.063166
		DAC022H19	CG4091	CG4091	FBgn0034894	1.66476	0.00283985
		DAC033L12	CG12740	Ribosomal protein L28	FBgn0035422	1.65675	0.0915061
		DAC023D16	CG4767	Tektin A	FBgn0028902	1.63845	0.0353126
		DAC006F16	CG9429	Calreticulin	FBgn0005585	1.63332	0.0133247
		DAC029H05	CG31029	CG31029	FBgn0051029	1.60335	0.00205323
		DAC039K05	CG32495	CG32495	FBgn0052495	1.60245	0.0370793
		DAC036P13	CG8782	Ornithine aminotransferase precursor	FBgn0022774	1.5989	0.0297107
		DAC024L11	CG33261	Trithorax-like	FBgn0013263	1.5768	0.0290283
		DAC006P10	CG9528	real-time	FBgn0031814	1.54983	0.0101316
		DAC022P01	CG4114	expanded	FBgn0004583	1.53958	0.0527771
		DAC034P11	CG17230	CG17230	FBgn0046225	1.53419	0.0339114
		DAC006G15	CG33756	gonadal	FBgn0001099	1.52246	0.0766215
		DAC018O20	CG7738	CG7738	FBgn0033596	1.52069	0.113731
		DAC008P12	CG32031	Arginine kinase	FBgn0000116	1.48616	0.0538397
		DAC011M14	CG11984	CG11984	FBgn0037655	1.46964	0.00283985
		DAC014E14	CG1742	Microsomal glutathione S-transferase-like	FBgn0025814	1.46869	0.0251187
		DAC016C17	CG4900	Iron regulatory protein 1A	FBgn0024958	1.45795	0.0109135
		DAC023H16	CG5020	CLIP-190	FBgn0020503	1.44637	0.00205323
		DAC026D08	CG8053	Eukaryotic initiation factor 1A	FBgn0026250	1.44564	0.0212241
		DAC010J24	CG6835	Glutathione Synthetase	FBgn0030882	1.42261	0.032703
		DAC010E02	CG1837	CG1837	FBgn0030329	1.4017	0.00568638
		DAC016C12	CG3109	mitochondrial ribosomal protein L16	FBgn0023519	1.40039	0.00470111
		DAC005P10	CG5196	CG5196	FBgn0038039	1.39486	0.0157291
		DAC035B19	CG11765	Peroxiredoxin 2540	FBgn0033518	1.37873	0.0220206
		DAC034H16	CG4427	cabut	FBgn0043364	1.37494	0.00827828
		DAC039M24	CG7055	dalao	FBgn0030093	1.36524	0.037985
		DAC006G07	CG33713	CG33713	FBgn0064116	1.35644	0.014484
		DAC021H16	CG3977	Copper transporter 1A	FBgn0062413	1.34931	0.00227316
		DAC019H12	CG8931	CG8931	FBgn0030717	1.34877	0.13814
		DAC008L12	CG31988	CG31988	FBgn0051988	1.34252	0.13101
		DAC019M10	CG1796	Transport and Golgi organization 4	FBgn0030365	1.3362	0.00879821
		DAC030F02	CG12019	Cdc37	FBgn0011573	1.33198	0.0264807
		DAC024B12	CG13164	Syntaxin Interacting Protein 2	FBgn0061197	1.32662	0.0110437
		DAC037C15	CG16935	CG16935	FBgn0033883	1.32492	0.0235602
		DAC017A07	CG7088	bangles and beads	FBgn0001090	1.31012	0.0342664
		DAC019D18	CG8298	CG8298	FBgn0033673	1.29492	0.130931
		DAC037G06	CG7795	CG7795	FBgn0032019	1.27487	0.0773136
		DAC017I10	CG17767	Tim9b	FBgn0027358	1.27072	0.0107166
		DAC008P05	CG17161	grapes	FBgn0011598	1.26205	0.081933
		DAC031K23	CG13922	mitochondrial ribosomal protein L46	FBgn0035272	1.26009	0.0379644
		DAC009J19	CG14214	Sec61gamma	FBgn0031049	1.24569	0.0336367
		DAC024G07	CG2233	CG2233	FBgn0029990	1.23763	0.0226382
		DAC016J16	CG3283	Succinate dehydrogenase B	FBgn0014028	1.23705	0.00592252
		DAC030B18	CG11992	Relish	FBgn0014018	1.22281	0.0697668
		DAC034C23	CG31163	CG31163	FBgn0051163	1.22042	0.0342664
		DAC014D17	CG40191	CG40191	FBgn0058191	1.20763	0.118456
		DAC035H23	CG11857	CG11857	FBgn0039303	1.20339	0.00470111
		DAC011J24	CG10098	CG10098	FBgn0037472	1.18872	0.0538397
		DAC019D16	CG8197	CG8197	FBgn0033369	1.17686	0.0815151
		DAC011A09	CG1216	mrityu	FBgn0035107	1.17178	0.0220206
		DAC026P24	CG8208	MBD-like	FBgn0027950	1.1598	0.032703
		DAC023K06	CG10846	dynactin-subunit-p25	FBgn0040228	1.13783	0.100846
		DAC028L23	CG12156	Rab39	FBgn0029959	1.1363	0.126375
		DAC003B07	CG3780	Spliceosomal protein on the X	FBgn0015818	1.13545	0.0958245
		DAC021M21	CG2865	CG2865	FBgn0023526	1.13531	0.088087
		DAC038M07	CG1772	dacapo	FBgn0010316	1.1298	0.0226382
		DAC017F21	CG17358	TBP-associated factor 12	FBgn0011290	1.07476	0.078502
Stage	Sex-bias	DACID	CG #	Gene Name	FBGN	Fold Change (F/M)	q value
24 hour APF	Female-biased	DAC004A14	CG2930	CG2930	FBgn0028491	4.05861	0.0129753
		DAC020A22	CG10650	CG10650	FBgn0046302	3.17248	0.00690193
		DAC036I22	CG2930	CG2930	FBgn0028491	2.49187	0.0127774
		DAC011I21	CG12290	CG12290	FBgn0039419	2.40108	0.0183841
		DAC013A20	CG14540	CG14540	FBgn0039398	2.38193	0.126064
		DAC004K11	CG16997	CG16997	FBgn0032413	2.3385	0.0116442
		DAC039M12	CG7045	CG7045	FBgn0038978	2.32228	0.0332067
		DAC040H11	CG9634	CG9634	FBgn0027528	2.32139	0.114385
		DAC030L11	CG2759	white	FBgn0003996	2.32012	0.00332094
		DAC035N06	CG8947	26-29kD-proteinase	FBgn0028967	2.30554	0.0010513
		DAC038L24	CG32695	CG32695	FBgn0052695	2.28177	0.00470111
		DAC031I09	CG13586	ion transport peptide	FBgn0035023	2.16162	0.000539937
		DAC032E12	CG15312	CG15312	FBgn0030174	2.12526	0.032703
		DAC026H03	CG15369	CG15369	FBgn0030105	2.06879	0.0220206
		DAC004G21	CG16865	CG16865	FBgn0028919	2.03606	0.00555027
		DAC019A07	CG8112	CG8112	FBgn0037612	1.8239	0.00690193
		DAC026F13	CG15347	CG15347	FBgn0030040	1.82105	0.00950624
		DAC039E04	CG6961	CG6961	FBgn0030959	1.807	0.0069784
		DAC004J21	CG31639	CG31639	FBgn0051639	1.80647	0.0731637
		DAC021B12	CG3902	CG3902	FBgn0036824	1.8049	0.0101316
		DAC004C11	CG1603	CG1603	FBgn0033185	1.79672	0.0982659
		DAC010J11	CG2060	Cytochrome P450-4e2	FBgn0014469	1.78322	0.000360685
		DAC038G12	CG4213	CG4213	FBgn0031251	1.76074	0.0126133
		DAC010A22	CG18330	CTP:phosphocholine cytidylyltransferase 2	FBgn0035231	1.74013	0.0245203
		DAC004J17	CG31636	CG31636	FBgn0051636	1.73472	0.0101316
		DAC040N08	CG1441	CG1441	FBgn0033464	1.71933	0.0127774
		DAC040K07	CG4404	CG4404	FBgn0030432	1.7193	0.0101316
		DAC032A04	CG14629	CG14629	FBgn0040398	1.71662	0.0103349
		DAC033O21	CG15735	CG15735	FBgn0030364	1.65835	0.00205323
		DAC038N19	CG7635	Mec2	FBgn0030993	1.65472	0.0251187
		DAC021A11	CG2559	Larval serum protein 1 alpha	FBgn0002562	1.63617	0.0653776
		DAC040K09	CG4408	CG4408	FBgn0039073	1.5997	0.000632467
		DAC038L16	CG32687	CG32687	FBgn0052687	1.52317	0.00470111
		DAC029E04	CG6418	CG6418	FBgn0036104	1.52262	0.0300974
		DAC023G08	CG10809	CG10809	FBgn0036052	1.4828	0.0900404
		DAC017I16	CG9515	CG9515	FBgn0032077	1.4781	0.0773136
		DAC006J23	CG11658	CG11658	FBgn0036196	1.47405	0.00143955
		DAC025E24	CG14375	CG14375	FBgn0038147	1.46574	0.0116442
		DAC037D03	CG9009	CG9009	FBgn0027601	1.42812	0.00170579
		DAC004E09	CG16758	CG16758	FBgn0035348	1.42717	0.00470111
		DAC015K20	CG14049	Ilp6	FBgn0044047	1.42441	0.000411241
		DAC017J21	CG17437	will die slowly	FBgn0040066	1.42399	0.065573
		DAC039O15	CG34346	_	FBgn0085375	1.42041	0.0271654
		DAC034L16	CG4471	Tetraspanin 42Ep	FBgn0033137	1.40943	0.0577943
		DAC035F07	CG1179	Lysozyme B	FBgn0004425	1.40728	0.063166
		DAC037M01	CG1702	CG1702	FBgn0031117	1.40437	0.0167781
		DAC006A07	CG32982	CG32982	FBgn0052982	1.39676	0.000919923
		DAC040K19	CG4457	Signal recognition particle protein 19	FBgn0015298	1.38676	0.0173631
		DAC036J08	CG7322	CG7322	FBgn0030968	1.36694	0.00690193
		DAC037I18	CG7925	technical knockout	FBgn0003714	1.36212	0.00470111
		DAC011B13	CG9195	Scamp	FBgn0040285	1.35483	0.0129753
		DAC003G21	CG17180	CG17180	FBgn0035140	1.35265	0.0863488
		DAC028M23	CG10325	abdominal A	FBgn0000014	1.34603	0.00930848
		DAC016L08	CG32850	CG32850	FBgn0052850	1.3372	0.0653776
		DAC013D20	CG13360	CG13360	FBgn0025620	1.32514	0.118483
		DAC026M20	CG4845	CG4845	FBgn0038764	1.32452	0.00470111
		DAC039E11	CG32282	drosomycin-4	FBgn0052282	1.31627	0.0802965
		DAC032I05	CG31775	CG31775	FBgn0028537	1.31173	0.138427
		DAC040G21	CG4300	CG4300	FBgn0036272	1.30776	0.00428873
		DAC025F12	CG10616	CG10616	FBgn0036286	1.30645	0.012159
		DAC031E08	CG7523	CG7523	FBgn0038533	1.2872	0.0226382
		DAC027F06	CG8468	CG8468	FBgn0033913	1.28399	0.0294728
		DAC036I17	CG18624	CG18624	FBgn0029971	1.28114	0.0049162
		DAC028D08	CG3035	carmine	FBgn0000330	1.27987	0.032703
		DAC030D18	CG12009	CG12009	FBgn0035430	1.27633	0.0245203
		DAC023N12	CG5263	smaug	FBgn0016070	1.26902	0.0863488
		DAC006G03	CG18350	Sex lethal	FBgn0003659	1.24079	0.0226382
		DAC031N05	CG3415	CG3415	FBgn0030731	1.2357	0.000662129
		DAC007J21	CG15245	CG15245	FBgn0040936	1.22371	0.122326
		DAC030F05	CG2147	CG2147	FBgn0030025	1.22318	0.030518
		DAC031A11	CG12523	CG12523	FBgn0036102	1.21726	0.00470111
		DAC008B18	CG31865	CG31865	FBgn0051865	1.20946	0.138427
		DAC030I06	CG4586	CG4586	FBgn0029924	1.20005	0.111412
		DAC035B01	CG11752	CG11752	FBgn0030292	1.19378	0.0300974
		DAC018N10	CG7866	CG7866	FBgn0039725	1.18194	0.13101
		DAC026P20	CG8205	fusilli	FBgn0023441	1.17997	0.0127774
		DAC017B20	CG12324	Ribosomal protein S15Ab	FBgn0033555	1.17905	0.0277321
		DAC017I23	CG7192	CG7192	FBgn0030894	1.17751	0.0401483
		DAC037I23	CG17002	CG17002	FBgn0033122	1.17535	0.00470111
		DAC020A21	CG7668	CG7668	FBgn0036929	1.1726	0.0226382
		DAC015J07	CG7364	CG7364	FBgn0028541	1.12526	0.0532651
		DAC017M03	CG7228	peste	FBgn0031969	1.11897	0.129385
		DAC003M11	CG17244	CG17244	FBgn0039031	1.10649	0.126675
		DAC036E17	CG1836	Rad23	FBgn0026777	1.09341	0.13814
		DAC031N20	CG5325	CG5325	FBgn0032407	1.08997	0.136128
		DAC015N21	CG7430	CG7430	FBgn0036762	1.08481	0.121098
		DAC040O10	CG3731	CG3731	FBgn0038271	1.05736	0.142553
		DAC013P11	CG13211	CG13211	FBgn0033613	1.04144	0.14891

## Sheet: 48hr Sex-biased Genes
This table contains genes that have sex-differential transcript abundance in somatic tissues during metamorphosis and that show significant sex-biased
expression (q<0.15) at 48 hour APF. The genes were identified using a t-test with moderated degrees of freedom, as determined by analysis with LIMMA.
Multiple transcripts from a single gene may be present in this list.
Stage	Sex-bias	DACID	CG #	Gene Name	FBGN	Fold Change (M/F)	q value
48 hour APF	Male-biased	DAC007K18	CR32777	RNA on the X 1	FBgn0019661	232.752	2.8065e-06
		DAC008L12	CG31988	CG31988	FBgn0051988	5.18274	0.14768
		DAC017A07	CG7088	bangles and beads	FBgn0001090	2.31577	0.0914814
		DAC013P02	CG1368	CG1368	FBgn0030539	2.28134	0.0351117
		DAC019N20	CG9914	CG9914	FBgn0030737	2.0287	0.0143731
		DAC031D05	CG31948	CG31948	FBgn0051948	2.01317	0.0163155
		DAC024G07	CG2233	CG2233	FBgn0029990	1.6467	0.0163155
		DAC027C01	CG3705	astray	FBgn0023129	1.63794	0.0143731
		DAC028P20	CG3056	CG3056	FBgn0024987	1.62605	0.0163155
		DAC030I06	CG4586	CG4586	FBgn0029924	1.53112	0.111105
		DAC036P13	CG8782	Ornithine aminotransferase precursor	FBgn0022774	1.48044	0.105096
		DAC028J12	CG30440	CG30440	FBgn0050440	1.44118	0.115164
		DAC006P10	CG9528	real-time	FBgn0031814	1.43066	0.0351117
		DAC011B13	CG9195	Scamp	FBgn0040285	1.40923	0.111502
		DAC038M03	CG17725	Phosphoenolpyruvate carboxykinase	FBgn0003067	1.40667	0.0787948
		DAC022H19	CG4091	CG4091	FBgn0034894	1.34787	0.0364248
		DAC032J01	CG15893	CG15893	FBgn0029865	1.32497	0.129412
		DAC039K05	CG32495	CG32495	FBgn0052495	1.31256	0.0881896
		DAC010L09	CG2082	CG2082	FBgn0027608	1.29034	0.14768
		DAC014E14	CG1742	Microsomal glutathione S-transferase-like	FBgn0025814	1.2703	0.128019
		DAC010J24	CG6835	Glutathione Synthetase	FBgn0030882	1.17634	0.0987468
		DAC026D08	CG8053	Eukaryotic initiation factor 1A	FBgn0026250	1.15181	0.128019
Stage	Sex-bias	DACID	CG #	Gene Name	FBGN	Fold Change (F/M)	q value
48 hour APF	Female-biased	DAC032I08	CG15757	Cuticular protein 12A	FBgn0030494	5.02028	0.033944
		DAC037E20	CG7756	Heat shock protein cognate 2	FBgn0001217	4.95258	0.0282272
		DAC019N05	CG6416	CG6416	FBgn0035917	3.56266	0.145874
		DAC040N08	CG1441	CG1441	FBgn0033464	3.48731	0.0209159
		DAC031A11	CG12523	CG12523	FBgn0036102	3.11983	0.0209159
		DAC038N19	CG7635	Mec2	FBgn0030993	2.78482	0.0391221
		DAC006A07	CG32982	CG32982	FBgn0052982	2.77692	0.0552781
		DAC036N05	CG8745	CG8745	FBgn0036381	2.56206	0.0757521
		DAC006G15	CG33756	gonadal	FBgn0001099	2.52146	0.0552781
		DAC030D18	CG12009	CG12009	FBgn0035430	2.48628	0.000587936
		DAC021A11	CG2559	Larval serum protein 1 alpha	FBgn0002562	2.3575	0.0351117
		DAC018M10	CG7367	CG7367	FBgn0031976	2.26348	0.033944
		DAC026H03	CG15369	CG15369	FBgn0030105	2.21072	0.000587936
		DAC008F12	CG31901	CG31901	FBgn0051901	2.18679	0.0591032
		DAC013D20	CG13360	CG13360	FBgn0025620	2.12144	0.0987468
		DAC025D06	CG10589	CG10589	FBgn0037035	2.09365	0.111502
		DAC038L24	CG32695	CG32695	FBgn0052695	1.98706	0.043395
		DAC003C13	CG17118	CG17118	FBgn0032291	1.95949	0.0410309
		DAC037M01	CG1702	CG1702	FBgn0031117	1.89191	0.00901071
		DAC037C15	CG16935	CG16935	FBgn0033883	1.88964	0.018014
		DAC030F05	CG2147	CG2147	FBgn0030025	1.82862	0.000587936
		DAC036A22	CG1774	CG1774	FBgn0039856	1.81338	0.0924959
		DAC032I05	CG31775	CG31775	FBgn0028537	1.80597	0.111507
		DAC023D16	CG4767	Tektin A	FBgn0028902	1.80282	0.136881
		DAC027G05	CG3754	CG3754	FBgn0030428	1.71608	0.0282272
		DAC017I16	CG9515	CG9515	FBgn0032077	1.70409	0.0410309
		DAC026F13	CG15347	CG15347	FBgn0030040	1.67274	0.11744
		DAC037D03	CG9009	CG9009	FBgn0027601	1.58239	0.129412
		DAC035B01	CG11752	CG11752	FBgn0030292	1.55399	0.0914814
		DAC004J17	CG31636	CG31636	FBgn0051636	1.54027	0.128019
		DAC007A21	CG5793	CG5793	FBgn0038858	1.52648	0.106629
		DAC036J08	CG7322	CG7322	FBgn0030968	1.52062	0.0143731
		DAC016J16	CG3283	Succinate dehydrogenase B	FBgn0014028	1.51338	0.0320911
		DAC028L23	CG12156	Rab39	FBgn0029959	1.5078	0.111105
		DAC040O10	CG3731	CG3731	FBgn0038271	1.48201	0.0351117
		DAC015K20	CG14049	Ilp6	FBgn0044047	1.48158	0.0987468
		DAC026M20	CG4845	CG4845	FBgn0038764	1.47386	0.118529
		DAC037I18	CG7925	technical knockout	FBgn0003714	1.46726	0.100439
		DAC036I17	CG18624	CG18624	FBgn0029971	1.45887	0.0552781
		DAC028M23	CG10325	abdominal A	FBgn0000014	1.45703	0.0552781
		DAC016L08	CG32850	CG32850	FBgn0052850	1.43671	0.14768
		DAC038L16	CG32687	CG32687	FBgn0052687	1.42529	0.0406077
		DAC039E04	CG6961	CG6961	FBgn0030959	1.41926	0.106629
		DAC031N05	CG3415	CG3415	FBgn0030731	1.41394	0.0143731
		DAC035H14	CG8871	Jonah 25Biii	FBgn0031653	1.40712	0.111105
		DAC012P03	CG33980	CG33980	FBgn0053980	1.40525	0.0172407
		DAC015N21	CG7430	CG7430	FBgn0036762	1.38177	0.033944
		DAC036L05	CG8726	CG8726	FBgn0033244	1.35771	0.0286505
		DAC040L20	CG1440	CG1440	FBgn0030038	1.32558	0.0351117
		DAC031N20	CG5325	CG5325	FBgn0032407	1.31935	0.0410309
		DAC030L11	CG2759	white	FBgn0003996	1.30437	0.107412
		DAC031K23	CG13922	mitochondrial ribosomal protein L46	FBgn0035272	1.29271	0.0701488
		DAC006G03	CG18350	Sex lethal	FBgn0003659	1.27218	0.061969
		DAC003M11	CG17244	CG17244	FBgn0039031	1.26464	0.0785301
		DAC032E12	CG15312	CG15312	FBgn0030174	1.26261	0.14768
		DAC034H16	CG4427	cabut	FBgn0043364	1.25145	0.0382012
		DAC033O21	CG15735	CG15735	FBgn0030364	1.22616	0.146694

## Sheet: 72hr Sex-biased Genes
This table contains genes that have sex-differential transcript abundance in somatic tissues during metamorphosis and that show significant sex-biased
expression (q<0.15) at 72 hour APF. The genes were identified using a t-test with moderated degrees of freedom, as determined by analysis with LIMMA.
Multiple transcripts from a single gene may be present in this list.
Stage	Sex-bias	DACID	CG #	Gene Name	FBGN	Fold Change (M/F)	q value
72 hour APF	Male-biased	DAC007K18	CR32777	RNA on the X 1	FBgn0019661	147.631	6.54122e-06
		DAC036D24	CG7191	CG7191	FBgn0031945	2.11537	0.0467084
		DAC034E24	CG13503	Verprolin 1	FBgn0034695	2.08195	0.0309331
		DAC010J24	CG6835	Glutathione Synthetase	FBgn0030882	1.78659	0.0298052
		DAC028P20	CG3056	CG3056	FBgn0024987	1.74156	0.00466472
		DAC026P20	CG8205	fusilli	FBgn0023441	1.71994	0.0885138
		DAC004G21	CG16865	CG16865	FBgn0028919	1.71107	0.0777958
		DAC007A21	CG5793	CG5793	FBgn0038858	1.65588	0.00784353
		DAC024G07	CG2233	CG2233	FBgn0029990	1.65565	0.00466472
		DAC039M24	CG7055	dalao	FBgn0030093	1.63113	0.00466472
		DAC030I06	CG4586	CG4586	FBgn0029924	1.58743	0.0357794
		DAC011J24	CG10098	CG10098	FBgn0037472	1.5321	0.116492
		DAC040K19	CG4457	Signal recognition particle protein 19	FBgn0015298	1.53074	0.000136168
		DAC014E14	CG1742	Microsomal glutathione S-transferase-like	FBgn0025814	1.45785	0.0111444
		DAC021H16	CG3977	Copper transporter 1A	FBgn0062413	1.43481	0.00497269
		DAC039K05	CG32495	CG32495	FBgn0052495	1.43067	0.116492
		DAC016C12	CG3109	mitochondrial ribosomal protein L16	FBgn0023519	1.36758	0.0318579
		DAC024L11	CG33261	Trithorax-like	FBgn0013263	1.30114	0.0934287
		DAC032E12	CG15312	CG15312	FBgn0030174	1.29943	0.0306158
		DAC040H11	CG9634	CG9634	FBgn0027528	1.28274	0.099308
		DAC003B07	CG3780	Spliceosomal protein on the X	FBgn0015818	1.27401	0.0173983
		DAC028L13	CG12131	Adam	FBgn0027619	1.246	0.0914807
		DAC017A07	CG7088	bangles and beads	FBgn0001090	1.22661	0.103893
		DAC010L11	CG2082	CG2082	FBgn0027608	1.19907	0.146649
		DAC010E02	CG1837	CG1837	FBgn0030329	1.18504	0.0709829
		DAC017I23	CG7192	CG7192	FBgn0030894	1.17587	0.0629266
		DAC040K09	CG4408	CG4408	FBgn0039073	1.16983	0.0310218
		DAC010L09	CG2082	CG2082	FBgn0027608	1.12541	0.0736466
Stage	Sex-bias	DACID	CG #	Gene Name	FBGN	Fold Change (F/M)	q value
72 hour APF	Female-biased	DAC021K14	CG11591	CG11591	FBgn0035491	6.1967	0.0446798
		DAC031D05	CG31948	CG31948	FBgn0051948	5.47502	0.109728
		DAC038L20	CG32690	CG32690	FBgn0052690	5.05212	0.0736466
		DAC018O20	CG7738	CG7738	FBgn0033596	4.0055	0.0999556
		DAC025D06	CG10589	CG10589	FBgn0037035	3.80394	0.0873173
		DAC007G08	CG9975	CG9975	FBgn0034435	3.74509	0.0306158
		DAC032I08	CG15757	Cuticular protein 12A	FBgn0030494	3.73846	0.00497269
		DAC004J21	CG31639	CG31639	FBgn0051639	3.30485	0.0387164
		DAC041O03	CG4691	CG4691	FBgn0028870	3.13294	0.116492
		DAC035H14	CG8871	Jonah 25Biii	FBgn0031653	3.12442	0.0467084
		DAC036J08	CG7322	CG7322	FBgn0030968	2.97263	0.0306158
		DAC035F07	CG1179	Lysozyme B	FBgn0004425	2.89687	0.116492
		DAC003C13	CG17118	CG17118	FBgn0032291	2.6445	0.0467084
		DAC035B20	CG8813	CG8813	FBgn0031476	2.57309	0.0380495
		DAC013D20	CG13360	CG13360	FBgn0025620	2.42108	0.00466472
		DAC023G08	CG10809	CG10809	FBgn0036052	2.40951	0.000844585
		DAC003D02	CG5446	CG5446	FBgn0032429	2.38868	0.0108813
		DAC013A20	CG14540	CG14540	FBgn0039398	2.33346	0.0628225
		DAC035B19	CG11765	Peroxiredoxin 2540	FBgn0033518	2.28741	0.0108813
		DAC008F12	CG31901	CG31901	FBgn0051901	2.22718	0.0306158
		DAC028M23	CG10325	abdominal A	FBgn0000014	2.21844	0.0905201
		DAC026H03	CG15369	CG15369	FBgn0030105	2.12786	0.00466472
		DAC021A11	CG2559	Larval serum protein 1 alpha	FBgn0002562	2.11376	0.0580921
		DAC011G15	CG12250	CG12250	FBgn0039345	2.07668	0.0404803
		DAC003M11	CG17244	CG17244	FBgn0039031	2.03726	0.113292
		DAC030B21	CG1998	CG1998	FBgn0030485	2.01651	0.0111444
		DAC004E09	CG16758	CG16758	FBgn0035348	1.89078	0.0512796
		DAC013L03	CG13151	CG13151	FBgn0033750	1.8879	0.0467084
		DAC030L11	CG2759	white	FBgn0003996	1.87428	0.00950789
		DAC024B12	CG13164	Syntaxin Interacting Protein 2	FBgn0061197	1.87308	0.122807
		DAC023K06	CG10846	dynactin-subunit-p25	FBgn0040228	1.83562	0.0977995
		DAC037I18	CG7925	technical knockout	FBgn0003714	1.81643	0.0306158
		DAC027H02	CG8489	CG8489	FBgn0038225	1.79785	0.116492
		DAC032I05	CG31775	CG31775	FBgn0028537	1.79414	0.0306158
		DAC013G19	CG13321	CG13321	FBgn0033787	1.7868	0.0306158
		DAC026F13	CG15347	CG15347	FBgn0030040	1.76348	0.00497269
		DAC029A06	CG6372	CG6372	FBgn0035915	1.76059	0.0359184
		DAC039E04	CG6961	CG6961	FBgn0030959	1.73259	0.0173983
		DAC013P02	CG1368	CG1368	FBgn0030539	1.65373	0.0977995
		DAC017F21	CG17358	TBP-associated factor 12	FBgn0011290	1.62014	0.0628225
		DAC020A21	CG7668	CG7668	FBgn0036929	1.60994	0.116492
		DAC037E20	CG7756	Heat shock protein cognate 2	FBgn0001217	1.60733	0.0736466
		DAC032K17	CG31806	CG31806	FBgn0051806	1.59107	0.0306158
		DAC018M10	CG7367	CG7367	FBgn0031976	1.58828	0.117399
		DAC038L16	CG32687	CG32687	FBgn0052687	1.57476	0.0580921
		DAC016L08	CG32850	CG32850	FBgn0052850	1.56067	0.00793531
		DAC028N09	CG12170	CG12170	FBgn0037356	1.5553	0.0446798
		DAC011M14	CG11984	CG11984	FBgn0037655	1.53911	0.0108813
		DAC031N20	CG5325	CG5325	FBgn0032407	1.50864	0.072243
		DAC006G03	CG18350	Sex lethal	FBgn0003659	1.47561	0.0149904
		DAC009L14	CG5823	CG5823	FBgn0038515	1.46981	0.0380495
		DAC016C17	CG4900	Iron regulatory protein 1A	FBgn0024958	1.45428	0.00784353
		DAC024G20	CG14993	Fumarylacetoacetase	FBgn0016013	1.45372	0.132604
		DAC035B01	CG11752	CG11752	FBgn0030292	1.45371	0.0736466
		DAC021E14	CG11350	CG11350	FBgn0035552	1.44837	0.123731
		DAC021M21	CG2865	CG2865	FBgn0023526	1.43932	0.0164266
		DAC041O15	CG4699	CG4699	FBgn0038364	1.43639	0.0173983
		DAC028J12	CG30440	CG30440	FBgn0050440	1.41798	0.120059
		DAC033N07	CG11474	CG11474	FBgn0034688	1.41089	0.0414301
		DAC004J17	CG31636	CG31636	FBgn0051636	1.40005	0.0346641
		DAC011F07	CG9330	CG9330	FBgn0036888	1.38958	0.00497269
		DAC040K07	CG4404	CG4404	FBgn0030432	1.38339	0.0298052
		DAC009J19	CG14214	Sec61gamma	FBgn0031049	1.38295	0.0950171
		DAC037D03	CG9009	CG9009	FBgn0027601	1.38153	0.0111444
		DAC008B18	CG31865	CG31865	FBgn0051865	1.36458	0.0306158
		DAC015K20	CG14049	Ilp6	FBgn0044047	1.35856	0.0306158
		DAC039O15	CG34346	_	FBgn0085375	1.35431	0.0522893
		DAC012P03	CG33980	CG33980	FBgn0053980	1.35403	0.00184469
		DAC023H16	CG5020	CLIP-190	FBgn0020503	1.34343	0.0905201
		DAC030B18	CG11992	Relish	FBgn0014018	1.34317	0.107459
		DAC035F03	CG11798	charlatan	FBgn0015371	1.34051	0.0306158
		DAC040L20	CG1440	CG1440	FBgn0030038	1.33829	0.0467084
		DAC023N19	CG3412	supernumerary limbs	FBgn0023423	1.32534	0.0359184
		DAC039E11	CG32282	drosomycin-4	FBgn0052282	1.31045	0.134458
		DAC036I17	CG18624	CG18624	FBgn0029971	1.29927	0.103638
		DAC007J23	CG15247	CG15247	FBgn0030156	1.29577	0.000844585
		DAC037M01	CG1702	CG1702	FBgn0031117	1.28413	0.0905201
		DAC013P11	CG13211	CG13211	FBgn0033613	1.28036	0.0173983
		DAC029E04	CG6418	CG6418	FBgn0036104	1.27397	0.12976
		DAC032A04	CG14629	CG14629	FBgn0040398	1.26959	0.0777958
		DAC027G05	CG3754	CG3754	FBgn0030428	1.26916	0.00466472
		DAC016L04	CG32849	Hex-t2	FBgn0042710	1.2601	0.14432
		DAC015N21	CG7430	CG7430	FBgn0036762	1.25876	0.0782793
		DAC027F06	CG8468	CG8468	FBgn0033913	1.25867	0.0713368
		DAC016J16	CG3283	Succinate dehydrogenase B	FBgn0014028	1.25426	0.0404803
		DAC032J01	CG15893	CG15893	FBgn0029865	1.24696	0.107459
		DAC019D16	CG8197	CG8197	FBgn0033369	1.22565	0.0967906
		DAC019F17	CG6178	CG6178	FBgn0039156	1.22514	0.0666018
		DAC005N22	CG5186	scruin like at the midline	FBgn0026173	1.22454	0.118945
		DAC031N05	CG3415	CG3415	FBgn0030731	1.22154	0.115456
		DAC015J07	CG7364	CG7364	FBgn0028541	1.21138	0.122807
		DAC034H16	CG4427	cabut	FBgn0043364	1.18713	0.0905201
		DAC040O10	CG3731	CG3731	FBgn0038271	1.18106	0.117596
		DAC037C15	CG16935	CG16935	FBgn0033883	1.18062	0.122807
		DAC028F18	CG30392	CG30392	FBgn0050392	1.1758	0.0947892
		DAC021J08	CG3991	tripeptidyl-peptidase II	FBgn0020370	1.16308	0.116492
		DAC016B07	CG12237	CG12237	FBgn0031048	1.15365	0.116492
		DAC030F05	CG2147	CG2147	FBgn0030025	1.14941	0.115906
		DAC011B13	CG9195	Scamp	FBgn0040285	1.12409	0.0111444
		DAC017I10	CG17767	Tim9b	FBgn0027358	1.08854	0.0569997
		DAC036A22	CG1774	CG1774	FBgn0039856	1.08511	0.0883625
		DAC013N03	CG13188	CG13188	FBgn0033668	1.05344	0.0977995
		DAC006B19	CG11537	CG11537	FBgn0035400	1.05077	0.0446798
		DAC019C09	CG8200	flotillin	FBgn0024754	1.0451	0.067521

## Sheet: 96hr Sex-biased Genes
This table contains genes that have sex-differential transcript abundance in somatic tissues during metamorphosis and that show significant sex-biased
expression (q<0.15) at 96 hour APF. The genes were identified using a t-test with moderated degrees of freedom, as determined by analysis with LIMMA.
Multiple transcripts from a single gene may be present in this list.
Stage	Sex-bias	DACID	CG #	Gene Name	FBGN	Fold Change (M/F)	q value
96 hour APF	Male-biased	DAC007K18	CR32777	RNA on the X 1	FBgn0019661	325.512	0.000214731
		DAC008L12	CG31988	CG31988	FBgn0051988	7.80415	0.0188415
		DAC029A06	CG6372	CG6372	FBgn0035915	5.69538	0.115783
		DAC003D06	CG5450	Cytoplasmic dynein light chain 2	FBgn0026141	4.10144	0.0278091
		DAC035F03	CG11798	charlatan	FBgn0015371	4.06707	0.120272
		DAC036A24	CG17829	CG17829	FBgn0025635	3.78714	0.0376448
		DAC036A22	CG1774	CG1774	FBgn0039856	3.65122	0.0252957
		DAC029H05	CG31029	CG31029	FBgn0051029	3.59643	0.0206434
		DAC024B12	CG13164	Syntaxin Interacting Protein 2	FBgn0061197	3.48157	0.0112881
		DAC035F07	CG1179	Lysozyme B	FBgn0004425	3.34738	0.0321261
		DAC041O03	CG4691	CG4691	FBgn0028870	3.32795	0.043415
		DAC028D08	CG3035	carmine	FBgn0000330	3.10385	6.11352e-05
		DAC040G21	CG4300	CG4300	FBgn0036272	2.70199	0.0622818
		DAC017M03	CG7228	peste	FBgn0031969	2.69373	0.0278091
		DAC038M07	CG1772	dacapo	FBgn0010316	2.67615	0.0439203
		DAC035B20	CG8813	CG8813	FBgn0031476	2.56646	0.115783
		DAC039I22	CG7014	Ribosomal protein S5b	FBgn0038277	2.44711	0.011602
		DAC016B07	CG12237	CG12237	FBgn0031048	2.37138	0.0106659
		DAC018O20	CG7738	CG7738	FBgn0033596	2.35944	0.108343
		DAC007G08	CG9975	CG9975	FBgn0034435	2.3178	0.140222
		DAC003G21	CG17180	CG17180	FBgn0035140	2.31467	0.0585501
		DAC030D18	CG12009	CG12009	FBgn0035430	2.23363	0.0278091
		DAC019H12	CG8931	CG8931	FBgn0030717	2.20468	0.0809913
		DAC034P11	CG17230	CG17230	FBgn0046225	2.19659	0.0661425
		DAC034C23	CG31163	CG31163	FBgn0051163	2.13395	0.0278091
		DAC011L01	CG9543	epsilonCOP	FBgn0027496	2.11471	0.0132752
		DAC028F18	CG30392	CG30392	FBgn0050392	2.11152	0.0711843
		DAC004J21	CG31639	CG31639	FBgn0051639	2.10206	0.0547084
		DAC021N05	CG5343	CG5343	FBgn0032248	2.02705	0.0252957
		DAC026M20	CG4845	CG4845	FBgn0038764	2.02003	0.0622818
		DAC037E20	CG7756	Heat shock protein cognate 2	FBgn0001217	2.01299	0.0886217
		DAC036J08	CG7322	CG7322	FBgn0030968	1.9944	0.0252957
		DAC033N07	CG11474	CG11474	FBgn0034688	1.98308	0.0485971
		DAC016O09	CG5021	CG5021	FBgn0035944	1.93411	0.0188415
		DAC023N19	CG3412	supernumerary limbs	FBgn0023423	1.92776	0.0800455
		DAC011F07	CG9330	CG9330	FBgn0036888	1.91762	0.0252957
		DAC004G21	CG16865	CG16865	FBgn0028919	1.86056	0.0800455
		DAC020A21	CG7668	CG7668	FBgn0036929	1.8548	0.0585501
		DAC021M21	CG2865	CG2865	FBgn0023526	1.83993	0.0995747
		DAC025F12	CG10616	CG10616	FBgn0036286	1.83906	0.0785532
		DAC023G08	CG10809	CG10809	FBgn0036052	1.83665	0.0589316
		DAC017I10	CG17767	Tim9b	FBgn0027358	1.82787	0.0406529
		DAC019N20	CG9914	CG9914	FBgn0030737	1.80653	0.0321261
		DAC015B21	CG7296	CG7296	FBgn0032283	1.80174	0.112219
		DAC032F05	CG15825	fondue	FBgn0032773	1.79146	0.115783
		DAC007F20	CG6617	CG6617	FBgn0030944	1.7885	0.0132511
		DAC016L04	CG32849	Hex-t2	FBgn0042710	1.78324	0.0252957
		DAC023K06	CG10846	dynactin-subunit-p25	FBgn0040228	1.76522	0.0800455
		DAC039K05	CG32495	CG32495	FBgn0052495	1.76109	0.0706499
		DAC018N10	CG7866	CG7866	FBgn0039725	1.74285	0.043415
		DAC021H16	CG3977	Copper transporter 1A	FBgn0062413	1.74033	0.101889
		DAC037G06	CG7795	CG7795	FBgn0032019	1.73633	0.108343
		DAC035H23	CG11857	CG11857	FBgn0039303	1.73242	0.0188415
		DAC010A22	CG18330	CTP:phosphocholine cytidylyltransferase 2	FBgn0035231	1.72841	0.0331046
		DAC028N09	CG12170	CG12170	FBgn0037356	1.69075	0.0406529
		DAC015J07	CG7364	CG7364	FBgn0028541	1.66568	0.0188415
		DAC007A20	CG9779	CG9779	FBgn0037231	1.65767	0.0485971
		DAC026K24	CG4817	Structure specific recognition protein	FBgn0010278	1.65304	0.115783
		DAC040K09	CG4408	CG4408	FBgn0039073	1.6258	0.0622818
		DAC019D18	CG8298	CG8298	FBgn0033673	1.62018	0.0622818
		DAC009J19	CG14214	Sec61gamma	FBgn0031049	1.61394	0.0188415
		DAC027F06	CG8468	CG8468	FBgn0033913	1.61232	0.0246585
		DAC017B20	CG12324	Ribosomal protein S15Ab	FBgn0033555	1.60442	0.0485971
		DAC023H16	CG5020	CLIP-190	FBgn0020503	1.59157	0.140222
		DAC019M10	CG1796	Transport and Golgi organization 4	FBgn0030365	1.58677	0.0188415
		DAC014D17	CG40191	CG40191	FBgn0058191	1.57532	0.0271325
		DAC026P24	CG8208	MBD-like	FBgn0027950	1.56933	0.00668002
		DAC038I12	CG4238	CG4238	FBgn0031384	1.56126	0.0252957
		DAC011A09	CG1216	mrityu	FBgn0035107	1.55761	0.0252957
		DAC040K19	CG4457	Signal recognition particle protein 19	FBgn0015298	1.549	0.0622818
		DAC036E17	CG1836	Rad23	FBgn0026777	1.54738	0.011602
		DAC030I06	CG4586	CG4586	FBgn0029924	1.5426	0.0800455
		DAC006J23	CG11658	CG11658	FBgn0036196	1.53861	0.102029
		DAC037C15	CG16935	CG16935	FBgn0033883	1.48374	0.0729547
		DAC019D16	CG8197	CG8197	FBgn0033369	1.47983	0.0886217
		DAC014E14	CG1742	Microsomal glutathione S-transferase-like	FBgn0025814	1.47629	0.0252957
		DAC006G07	CG33713	CG33713	FBgn0064116	1.47389	0.011602
		DAC003B07	CG3780	Spliceosomal protein on the X	FBgn0015818	1.46513	0.0125355
		DAC025P11	CG10541	Tektin C	FBgn0035638	1.4614	0.0826308
		DAC040K07	CG4404	CG4404	FBgn0030432	1.45318	0.0335339
		DAC025P04	CG10701	Moesin	FBgn0011661	1.44156	0.0757015
		DAC007A21	CG5793	CG5793	FBgn0038858	1.41529	0.0622818
		DAC011J24	CG10098	CG10098	FBgn0037472	1.41282	0.0106659
		DAC028F03	CG11905	CG11905	FBgn0036678	1.41244	0.011602
		DAC006B19	CG11537	CG11537	FBgn0035400	1.40835	0.0188415
		DAC039B19	CG3204	Ras-associated protein 2-like	FBgn0025806	1.40528	0.0458971
		DAC036I17	CG18624	CG18624	FBgn0029971	1.37988	0.0622818
		DAC010J24	CG6835	Glutathione Synthetase	FBgn0030882	1.36047	0.0575798
		DAC026P20	CG8205	fusilli	FBgn0023441	1.35245	0.0376448
		DAC021J08	CG3991	tripeptidyl-peptidase II	FBgn0020370	1.3173	0.102197
		DAC028L13	CG12131	Adam	FBgn0027619	1.30102	0.0500966
		DAC041I17	CG4647	mitochondrial ribosomal protein L49	FBgn0030433	1.29628	0.043415
		DAC022H19	CG4091	CG4091	FBgn0034894	1.28664	0.0782778
		DAC005H11	CG6049	CG6049	FBgn0037081	1.25838	0.0886217
		DAC012K09	CG7946	CG7946	FBgn0039743	1.25701	0.13279
		DAC031E08	CG7523	CG7523	FBgn0038533	1.25354	0.140222
		DAC015N21	CG7430	CG7430	FBgn0036762	1.24549	0.0800455
		DAC027C01	CG3705	astray	FBgn0023129	1.23435	0.0597292
		DAC017F21	CG17358	TBP-associated factor 12	FBgn0011290	1.23205	0.0376448
		DAC006F16	CG9429	Calreticulin	FBgn0005585	1.22264	0.0485971
		DAC017I16	CG9515	CG9515	FBgn0032077	1.21639	0.13873
		DAC019C09	CG8200	flotillin	FBgn0024754	1.21174	0.0458971
		DAC010L09	CG2082	CG2082	FBgn0027608	1.18406	0.0423719
		DAC019N05	CG6416	CG6416	FBgn0035917	1.18193	0.13253
		DAC031N20	CG5325	CG5325	FBgn0032407	1.13176	0.0716297
		DAC038K01	CG17698	CG17698	FBgn0040056	1.13002	0.0939543
		DAC016J16	CG3283	Succinate dehydrogenase B	FBgn0014028	1.1128	0.118084
		DAC010J11	CG2060	Cytochrome P450-4e2	FBgn0014469	1.10092	0.108343
		DAC034H16	CG4427	cabut	FBgn0043364	1.09235	0.128984
		DAC006P10	CG9528	real-time	FBgn0031814	1.08562	0.140222
		DAC031I09	CG13586	ion transport peptide	FBgn0035023	1.04705	0.140222
Stage	Sex-bias	DACID	CG #	Gene Name	FBGN	Fold Change (F/M)	q value
96 hour APF	Female-biased	DAC013P02	CG1368	CG1368	FBgn0030539	3.91596	0.0485971
		DAC021A11	CG2559	Larval serum protein 1 alpha	FBgn0002562	3.02825	0.0252957
		DAC008P12	CG32031	Arginine kinase	FBgn0000116	2.95562	0.0757015
		DAC026H03	CG15369	CG15369	FBgn0030105	2.44379	0.0909214
		DAC038L24	CG32695	CG32695	FBgn0052695	2.43406	0.000214731
		DAC020O01	CG7816	CG7816	FBgn0039714	2.25159	0.011602
		DAC030L11	CG2759	white	FBgn0003996	2.1742	0.0246585
		DAC016L08	CG32850	CG32850	FBgn0052850	2.14425	0.0188415
		DAC008F03	CG14717	CG14717	FBgn0037938	2.04585	0.0132752
		DAC003C13	CG17118	CG17118	FBgn0032291	2.03931	0.011602
		DAC039E11	CG32282	drosomycin-4	FBgn0052282	1.93532	0.00495825
		DAC008F12	CG31901	CG31901	FBgn0051901	1.80009	0.0252957
		DAC013P11	CG13211	CG13211	FBgn0033613	1.7928	0.0271325
		DAC035H14	CG8871	Jonah 25Biii	FBgn0031653	1.78547	0.14983
		DAC028L23	CG12156	Rab39	FBgn0029959	1.77517	0.0376448
		DAC026F13	CG15347	CG15347	FBgn0030040	1.69909	0.0800455
		DAC034L16	CG4471	Tetraspanin 42Ep	FBgn0033137	1.66622	0.0458492
		DAC026C03	CG6186	Transferrin 1	FBgn0022355	1.64531	0.0706499
		DAC006G03	CG18350	Sex lethal	FBgn0003659	1.64008	0.13253
		DAC032A04	CG14629	CG14629	FBgn0040398	1.59632	0.0973691
		DAC025E24	CG14375	CG14375	FBgn0038147	1.5741	0.0973691
		DAC015K20	CG14049	Ilp6	FBgn0044047	1.56839	0.0943675
		DAC022P01	CG4114	expanded	FBgn0004583	1.49719	0.0188415
		DAC037D03	CG9009	CG9009	FBgn0027601	1.4775	0.0485971
		DAC032I05	CG31775	CG31775	FBgn0028537	1.43381	0.13873
		DAC023G23	CG6821	Larval serum protein 1 gamma	FBgn0002564	1.43272	0.137841
		DAC005L16	CG5164	Glutathione S transferase E1	FBgn0034335	1.43249	0.147008
		DAC013D20	CG13360	CG13360	FBgn0025620	1.42913	0.0677528
		DAC021E14	CG11350	CG11350	FBgn0035552	1.38001	0.13253
		DAC040L20	CG1440	CG1440	FBgn0030038	1.32125	0.0745676
		DAC032K17	CG31806	CG31806	FBgn0051806	1.31373	0.130483
		DAC036I22	CG2930	CG2930	FBgn0028491	1.30767	0.0757015
		DAC011M14	CG11984	CG11984	FBgn0037655	1.24966	0.14352
		DAC031H10	CG4500	CG4500	FBgn0028519	1.23526	0.09766
		DAC035N06	CG8947	26-29kD-proteinase	FBgn0028967	1.22528	0.13253
		DAC004A14	CG2930	CG2930	FBgn0028491	1.20228	0.043415
		DAC039E04	CG6961	CG6961	FBgn0030959	1.19108	0.0830216
		DAC037M01	CG1702	CG1702	FBgn0031117	1.1884	0.13873
		DAC031K23	CG13922	mitochondrial ribosomal protein L46	FBgn0035272	1.17652	0.011602
		DAC030F02	CG12019	Cdc37	FBgn0011573	1.17178	0.0737005
		DAC021B12	CG3902	CG3902	FBgn0036824	1.11715	0.13873
		DAC026D08	CG8053	Eukaryotic initiation factor 1A	FBgn0026250	1.06671	0.147008
