# Supplementary material for: Somatic, germline and sex hierarchy regulated gene expression during Drosophila metamorphosis
Source: BMC Genomics. 2009 Feb 13;10:80. doi: 10.1186/1471-2164-10-80 (PMC2656526; doi:10.1186/1471-2164-10-80)
Supplement: Additional file 4 — Correlations of data from array experiments and number of genes identified in the microarray experiments. This first tab contains Pearson correlations between microarray replicates and the number of genes expressed for the time course microarray experiments. This second tab contains Pearson correlations between microarray replicates and the number of genes expressed when microarray comparisons between sex determination hierarchy mutants and wild type animals were performed. [file 1471-2164-10-80-S4.xls]

## Sheet: Time course experiments
This table contains Pearson correlations between microarray replicates for the time course experiments. Each sex-genotype-time combination was
conducted using three replicates. All have correlation values >0.68 and 55 of 60 comparisons have correlations >0.80.
Genotpye	Sex	Hours APF	Slide 1-2	Slide 2-3	Slide 1-3
wild type	Male	0	0.961116	0.886478	0.860469
		24	0.735882	0.912683	0.685898
		48	0.914332	0.916945	0.948516
		72	0.906889	0.819678	0.850662
		96	0.892545	0.836798	0.910705
	Female	0	0.899597	0.942938	0.922723
		24	0.907994	0.894382	0.862571
		48	0.85578	0.905179	0.85251
		72	0.839065	0.904321	0.803556
		96	0.922572	0.933136	0.919125
tud progeny	Male	0	0.943728	0.946911	0.953675
		24	0.946276	0.943197	0.936378
		48	0.8853	0.827935	0.854405
		72	0.819428	0.889879	0.806995
		96	0.82937	0.78411	0.753727
	Female	0	0.958525	0.926813	0.945192
		24	0.929511	0.929742	0.91577
		48	0.899306	0.863057	0.785371
		72	0.820626	0.824227	0.894708
		96	0.867795	0.901358	0.856139
This table contains the number of genes expressed in each sex at each of the five metamorphosis time points examined (0, 24, 48, 72, and 96 hour APF),
for both wild type females and males, and tud progeny females and males.
Genotpye	Sex	Hours APF	# of Genes
Wild type	Female	0	7463
		24	7125
		48	6768
		72	8555
		96	5628
	Male	0	6084
		24	6766
		48	5320
		72	5354
		96	7352
tud progeny	Female	0	6698
		24	5601
		48	4878
		72	5085
		96	5474
	Male	0	6286
		24	5574
		48	6060
		72	7151
		96	4404

## Sheet: Sex hierarchy experiments
This table contains Pearson correlations between microarray replicates for the time 48 hour APF sex determination hierarchy experiments.
Each experiment was conducted using four replicates.
Probe pairs	Slide 1-2	Slide 1-3	Slide 1-4	Slide 2-3	Slide 2-4	Slide 3-4
Wild type male vs. female (CS)	0.894453	0.794213	0.882601	0.773727	0.795336	0.815988
Wild type male vs. female (Berlin)	0.821317	0.690652	0.735439	0.85645	0.820695	0.871481
tud progeny male vs. female	0.858195	0.502018	0.335069	0.562998	0.282831	0.598791
tra pseudomales (XX) vs. wild type females	0.682958	0.34805	0.268181	0.447832	0.406425	0.721822
dsxD pseudomales (XX) vs. wild type females	0.578825	0.594866	0.506733	0.791651	0.611826	0.70584
dsx null (XX) vs. wild type females	0.816099	0.748235	0.739403	0.767189	0.820747	0.844577
dsx null (XY) vs. wild type males	0.879344	0.79324	0.83441	0.816095	0.862753	0.811321
This table contains the number of genes expressed in the sex determination hierarchy microarray experiments.
Probe pairs	# of Genes
Wild type male vs. female (CS)	11123
Wild type male vs. female (Berlin)	7687
Wild type male vs. female (Combined)	11206
tud progeny male vs. female	7307
tra pseudomales (XX) vs. wild type females	7045
dsxD pseudomales (XX) vs. wild type females	7759
dsx null (XX) vs. wild type females	6398
dsx null (XY) vs. wild type males	8045
