# Supplementary material for: Somatic, germline and sex hierarchy regulated gene expression during Drosophila metamorphosis
Source: BMC Genomics. 2009 Feb 13;10:80. doi: 10.1186/1471-2164-10-80 (PMC2656526; doi:10.1186/1471-2164-10-80)
Supplement: Additional file 5 — Gene lists of 38 clusters from time course microarray experiments. Lists of genes from each of the 38 clusters identified and presented in Figure 3 and Additional file 6. Clusters were generated using gene expression data from male and female tud progeny at five time points during metamorphosis (0, 24, 48, 72, and 96 hours APF). The gene list from each cluster is presented in the individual tabs. [file 1471-2164-10-80-S5.xls]

## Sheet: Cluster 1
This table contains the genes from Cluster 1 identified with an average correlation of >0.80 from the hierarchical clustering analysis.
Multiple transcripts from a single gene may be present in this list.
DACID	CG #	Gene Name	FBGN	RefSeq ID
DAC010N12	CG6906	Carbonic anhydrase 2	FBgn0027843	NM_140298
DAC025H04	CG10625	CG10625	FBgn0035612	NM_139713
DAC020K22	CG10999	CG10999	FBgn0037381	NM_141336
DAC032J10	CG11255	CG11255	FBgn0036337	NM_140367
DAC020H23	CG30344	CG30344	FBgn0050344	NM_165655
DAC005K12	CG3058	CG3058	FBgn0031601	NM_134986
DAC021J07	CG4928	CG4928	FBgn0027556	NM_132951
DAC008G24	CG5681	CG5681	FBgn0032658	NM_136014
DAC038L07	CG7115	CG7115	FBgn0027515	NM_135310
DAC008I07	CG8317	CG8317	FBgn0034140	NM_137294
DAC024H16	CG9264	CG9264	FBgn0032911	NM_136238
DAC040B13	CG9568	CG9568	FBgn0032087	NM_135423
DAC023G10	CG10810	Drosomycin	FBgn0010381	NM_079177
DAC039E09	CG32274	Drosomycin-like	FBgn0052274	NM_168027
DAC040A24	CG3331	ebony	FBgn0000527	NM_079707
DAC017B12	CG12286	karmoisin	FBgn0001296	NM_143768
DAC006G02	CG5304	lethal (2) 01810	FBgn0010497	NM_138760
DAC027I10	CG3576	Longevity assurance gene 1	FBgn0040918	NM_144269
DAC009G21	CG12891	mitochondrial carnitine palmitoyltransferase I	FBgn0027842	NM_078961
DAC015B23	CG7297	polypeptide GalNAc transferase 8	FBgn0036529	NM_140543
DAC020I09	CG7758	pumpless	FBgn0027945	NM_079473

## Sheet: Cluster 2
This table contains the genes from Cluster 2 identified with an average correlation of >0.80 from the hierarchical clustering analysis.
Multiple transcripts from a single gene may be present in this list.
DACID	CG #	Gene Name	FBGN	RefSeq ID
DAC012I20	CG11151	CG11151	FBgn0030519	NM_132689
DAC011I11	CG12268	CG12268	FBgn0039131	NM_142940
DAC009O01	CG12991	CG12991	FBgn0030847	NM_132995
DAC025G18	CG14401	CG14401	FBgn0032900	NM_136228
DAC022B21	CG17159	CG17159	FBgn0039945	NM_001015244
DAC014K10	CG17737	CG17737	FBgn0035423	NM_139535
DAC019G24	CG17904	CG17904	FBgn0032597	NM_135961
DAC020L18	CG18249	CG18249	FBgn0037553	NM_141514
DAC010M24	CG18577	CG18577	FBgn0037870	NM_141787
DAC028D24	CG30375	CG30375	FBgn0050375	NM_165600
DAC017O12	CG33267	CG33267	FBgn0053267	NM_206324
DAC041A05	CG4546	CG4546	FBgn0038373	NM_142244
DAC041A11	CG4552	CG4552	FBgn0031304	NM_134725
DAC016E23	CG4930	CG4930	FBgn0028515	NM_135937
DAC023L10	CG5189	CG5189	FBgn0034350	NM_137490
DAC018M10	CG7367	CG7367	FBgn0031976	NM_135331
DAC020A21	CG7668	CG7668	FBgn0036929	NM_140913
DAC026P22	CG8207	CG8207	FBgn0034035	NM_137207
DAC018N07	CG3143	forkhead box, sub-group O	FBgn0038197	NM_142073
DAC020O07	CG7823	RhoGDI	FBgn0036921	NM_140905

## Sheet: Cluster 3
This table contains the genes from Cluster 3 identified with an average correlation of >0.80 from the hierarchical clustering analysis.
Multiple transcripts from a single gene may be present in this list.
DACID	CG #	Gene Name	FBGN	RefSeq ID
DAC026K12	CG4807	abrupt	FBgn0000011	NM_057214
DAC033B06	CG1257	alpha-Esterase-3	FBgn0015571	NM_079543
DAC011H07	CG9388	AP-47	FBgn0024833	NM_141649
DAC004K19	CG34438	Cap-G	FBgn0033795	NM_136995
DAC013C13	CG13281	CAS/CSE1 segregation protein	FBgn0022213	NM_078864
DAC025L11	CG10498	cdc2c	FBgn0004107	NM_079696
DAC011P22	CG10166	CG10166	FBgn0032799	NM_136136
DAC025D06	CG10589	CG10589	FBgn0037035	NM_141012
DAC032H22	CG11242	CG11242	FBgn0034451	NM_137581
DAC021C18	CG11284	CG11284	FBgn0030056	NM_132269
DAC028J07	CG12082	CG12082	FBgn0035402	NM_139516
DAC013J03	CG13117	CG13117	FBgn0032140	NM_135463
DAC013P18	CG13722	CG13722	FBgn0035553	NM_139654
DAC028C20	CG14782	CG14782	FBgn0025381	NM_130567
DAC032I18	CG1597	CG1597	FBgn0030289	NM_132479
DAC034N21	CG17033	CG17033	FBgn0036546	NM_140559
DAC020N22	CG18271	CG18271	FBgn0037263	NM_141227
DAC010G12	CG18445	CG18445	FBgn0033476	NM_136702
DAC030B21	CG1998	CG1998	FBgn0030485	NM_132659
DAC024O01	CG2467	CG2467	FBgn0030355	NM_132540
DAC005G24	CG2976	CG2976	FBgn0031633	NM_135018
DAC020F03	CG30160	CG30160	FBgn0050160	NM_080272
DAC020J23	CG3038	CG3038	FBgn0040373	NM_130477
DAC028F12	CG30387	CG30387	FBgn0050387	NM_137730
DAC022M06	CG32069	CG32069	FBgn0052069	NM_168435
DAC038D18	CG32594	CG32594	FBgn0052594	NM_132762
DAC038H12	CG32640	CG32640	FBgn0052640	NM_167351
DAC024J13	CG33229	CG33229	FBgn0053229	NM_167815
DAC040K22	CG3652	CG3652	FBgn0031600	NM_134984
DAC040M16	CG3700	CG3700	FBgn0034796	NM_137892
DAC003F21	CG3982	CG3982	FBgn0035988	NM_170633
DAC023B18	CG4686	CG4686	FBgn0038739	NM_142580
DAC026I10	CG4786	CG4786	FBgn0037012	NM_140987
DAC026I16	CG4789	CG4789	FBgn0030792	NM_132938
DAC023H20	CG5026	CG5026	FBgn0035945	NM_140014
DAC009D10	CG5454	CG5454	FBgn0038667	NM_142510
DAC008K20	CG5721	CG5721	FBgn0034315	NM_137462
DAC007O09	CG5938	CG5938	FBgn0046247	NM_143296
DAC005H11	CG6049	CG6049	FBgn0037081	NM_141056
DAC005L01	CG6091	CG6091	FBgn0036180	NM_140225
DAC005P13	CG6151	CG6151	FBgn0036533	NM_140547
DAC019F21	CG6191	CG6191	FBgn0027581	NM_137046
DAC010B10	CG6498	CG6498	FBgn0036511	NM_140521
DAC007F10	CG6607	CG6607	FBgn0039204	NM_143009
DAC007N20	CG6697	CG6697	FBgn0027526	NM_142861
DAC039M10	CG7044	CG7044	FBgn0038854	NM_142683
DAC031G02	CG7536	CG7536	FBgn0030890	NM_133037
DAC037A06	CG7556	CG7556	FBgn0030990	NM_133126
DAC012C11	CG7870	CG7870	FBgn0032012	NM_135358
DAC012M03	CG7967	CG7967	FBgn0035251	NM_139383
DAC026D14	CG8062	CG8062	FBgn0028469	NM_133150
DAC027L14	CG8549	CG8549	FBgn0035714	NM_139800
DAC035L24	CG8944	CG8944	FBgn0030680	NM_132837
DAC024L18	CG9314	CG9314	FBgn0032061	NM_135404
DAC027D11	CG9773	CG9773	FBgn0037609	NM_141556
DAC027N11	CG9915	CG9915	FBgn0030738	NM_132887
DAC035N21	CG11924	Chorion factor 2	FBgn0000286	NM_078750
DAC018H20	CG6932	COP9 complex homolog subunit 6	FBgn0028837	NM_079727
DAC021A12	CG11183	Decapping protein 1	FBgn0034921	NM_137998
DAC028G02	CG14813	delta-coatomer protein	FBgn0028969	NM_143755
DAC014K02	CG1768	diaphanous	FBgn0011202	NM_057633
DAC037D13	CG9023	Drip	FBgn0015872	NM_078973
DAC009I23	CG12919	eiger	FBgn0033483	NM_165735
DAC029K06	CG5460	Hairless	FBgn0001169	NM_001014577
DAC014D02	CG1666	Helicase	FBgn0001565	NM_078710
DAC020K21	CG7788	Ice	FBgn0019972	NM_079827
DAC023A17	CG6747	Inwardly rectifying potassium channel	FBgn0039061	NM_142874
DAC035F07	CG1179	Lysozyme B	FBgn0004425	NM_079158
DAC039P08	CG13867	Mediator complex subunit 8	FBgn0034503	NM_153772
DAC025D11	CG10379	myoblast city	FBgn0015513	NM_057796
DAC029G08	CG6449	Ninjurin A	FBgn0036101	NM_140153
DAC027I17	CG3798	N-methyl-D-aspartate receptor-associated protein	FBgn0013305	NM_078998
DAC040E07	CG4166	non-stop	FBgn0013717	NM_079416
DAC036J20	CG7360	Nup58	FBgn0038722	NM_142564
DAC016B23	CG12366	O-fucosyltransferase 1	FBgn0033901	NM_137087
DAC033J23	CG11430	olf186-F	FBgn0041585	NM_137429
DAC027A15	CG3691	Painting of fourth	FBgn0035047	NM_079127
DAC037E22	CG7761	parcas	FBgn0033988	NM_137166
DAC027P10	CG8593	quemao	FBgn0019662	NM_079234
DAC036E17	CG1836	Rad23	FBgn0026777	NM_143661
DAC023N10	CG5252	Ranbp9	FBgn0037894	NM_141811
DAC039B19	CG3204	Ras-associated protein 2-like	FBgn0025806	NM_001038880
DAC030F11	CG2161	Regena	FBgn0017550	NM_079515
DAC037I13	CG16988	Roc1b	FBgn0040291	NM_144356
DAC020K20	CG10998	ryder cup	FBgn0031142	NM_134575
DAC005J13	CG6072	sarah	FBgn0086370	NM_079654
DAC011B13	CG9195	Scamp	FBgn0040285	NM_132795
DAC010N22	CG6939	SET domain binding factor	FBgn0025802	NM_058053
DAC030A08	CG3715	SHC-adaptor protein	FBgn0015296	NM_079944
DAC030E20	CG4122	silver	FBgn0004648	NM_080293
DAC035K19	CG9580	Sperm-specific dynein intermediate chain 1	FBgn0067861	NM_079931
DAC016J04	CG32823	Sperm-specific dynein intermediate chain 3	FBgn0052823	NM_167693
DAC018P14	CG8110	sunday driver	FBgn0024187	NM_079913
DAC024B12	CG13164	Syntaxin Interacting Protein 2	FBgn0061197	NM_135246
DAC023C10	CG10756	TBP-associated factor 13	FBgn0032847	NM_136180
DAC003A18	CG32211	TBP-associated factor 6	FBgn0010417	NM_079437
DAC031J14	CG4821	Tequila	FBgn0023479	NM_140031
DAC024K03	CG2304	Trc8	FBgn0039668	NM_170413
DAC020J24	CG18214	trio	FBgn0024277	NM_143703
DAC021J08	CG3991	tripeptidyl-peptidase II	FBgn0020370	NM_057899
DAC009O02	CG3431	Ubiquitin C-terminal hydrolase	FBgn0011327	NM_079279
DAC026G13	CG6233	Ubiquitin fusion-degradation 1-like	FBgn0036136	NM_079299

## Sheet: Cluster 4
This table contains the genes from Cluster 4 identified with an average correlation of >0.80 from the hierarchical clustering analysis.
Multiple transcripts from a single gene may be present in this list.
DACID	CG #	Gene Name	FBGN	RefSeq ID
DAC005H21	CG6056	AP-2sigma	FBgn0043012	NM_142704
DAC010P17	CG2139	aralar1	FBgn0028646	NM_143538
DAC008E20	CG5659	ariadne	FBgn0017418	NM_078675
DAC004F22	CG1241	Autophagy-specific gene 2	FBgn0044452	NM_139491
DAC034H18	CG4428	Autophagy-specific gene 4	FBgn0031298	NM_134719
DAC006E22	CG5295	brummer	FBgn0036449	NM_140466
DAC019G18	CG17894	cap-n-collar	FBgn0000338	NM_170053
DAC025A19	CG10069	CG10069	FBgn0034611	NM_137726
DAC025K07	CG10373	CG10373	FBgn0032704	NM_136057
DAC011C10	CG10467	CG10467	FBgn0035679	NM_139769
DAC020A12	CG10602	CG10602	FBgn0032721	NM_136072
DAC020A22	CG10650	CG10650	FBgn0046302	NM_136085
DAC023G04	CG10806	CG10806	FBgn0031865	NM_135236
DAC020I14	CG10912	CG10912	FBgn0034296	NM_137443
DAC005E21	CG11009	CG11009	FBgn0036318	NM_140350
DAC012I24	CG11178	CG11178	FBgn0030499	NM_132673
DAC028L15	CG1213	CG1213	FBgn0037387	NM_141342
DAC011I21	CG12290	CG12290	FBgn0039419	NM_143213
DAC015A04	CG12321	CG12321	FBgn0038577	NM_142428
DAC011M23	CG12343	CG12343	FBgn0033556	NM_136773
DAC033B04	CG12576	CG12576	FBgn0031190	NM_134621
DAC034O08	CG13624	CG13624	FBgn0039209	NM_143014
DAC009N17	CG14265	CG14265	FBgn0040393	NM_130694
DAC025A08	CG14305	CG14305	FBgn0038630	NM_142475
DAC008B05	CG14439	CG14439	FBgn0029898	NM_132119
DAC008F15	CG14785	CG14785	FBgn0027795	NM_130556
DAC012B11	CG15431	CG15431	FBgn0031602	NM_134987
DAC032L21	CG1600	CG1600	FBgn0033188	NM_136449
DAC003G21	CG17180	CG17180	FBgn0035140	NM_138193
DAC017D17	CG17323	CG17323	FBgn0032713	NM_136066
DAC036A14	CG17549	CG17549	FBgn0032774	NM_136116
DAC010A12	CG18317	CG18317	FBgn0031359	NM_134771
DAC010H17	CG2046	CG2046	FBgn0037378	NM_141333
DAC004A08	CG2921	CG2921	FBgn0034689	NM_137791
DAC004K10	CG30038	CG30038	FBgn0050038	NM_165851
DAC032E21	CG31751	CG31751	FBgn0051751	NM_136050
DAC008J12	CG31937	CG31937	FBgn0031360	NM_134772
DAC038D24	CG32598	CG32598	FBgn0052598	NM_167406
DAC038F24	CG32631	CG32631	FBgn0052631	NM_132670
DAC017C24	CG32795	CG32795	FBgn0040384	NM_130673
DAC006I11	CG3309	CG3309	FBgn0029756	NM_131988
DAC021B16	CG3907	CG3907	FBgn0034958	NM_138026
DAC021F17	CG4365	CG4365	FBgn0037024	NM_141001
DAC040O15	CG4593	CG4593	FBgn0029929	NM_132149
DAC016O09	CG5021	CG5021	FBgn0035944	NM_140013
DAC023N22	CG5288	CG5288	FBgn0035950	NM_140019
DAC006M18	CG5397	CG5397	FBgn0031327	NM_134747
DAC007C13	CG5805	CG5805	FBgn0039223	NM_143027
DAC007M23	CG5933	CG5933	FBgn0039139	NM_142947
DAC005N09	CG6129	CG6129	FBgn0039152	NM_142959
DAC026E19	CG6218	CG6218	FBgn0038321	NM_142191
DAC026G11	CG6231	CG6231	FBgn0038720	NM_142562
DAC010F20	CG6680	CG6680	FBgn0036968	NM_140948
DAC010L06	CG6842	CG6842	FBgn0027605	NM_133030
DAC010P04	CG6966	CG6966	FBgn0038286	NM_142158
DAC031C18	CG7506	CG7506	FBgn0035805	NM_139887
DAC020A11	CG7656	CG7656	FBgn0036516	NM_140526
DAC020E23	CG7720	CG7720	FBgn0038652	NM_142496
DAC020G11	CG7739	CG7739	FBgn0036509	NM_140519
DAC008C09	CG8245	CG8245	FBgn0033031	NM_136334
DAC008K05	CG8331	CG8331	FBgn0033906	NM_137092
DAC019O15	CG8560	CG8560	FBgn0035781	NM_139863
DAC036J09	CG8707	CG8707	FBgn0033272	NM_136517
DAC036N05	CG8745	CG8745	FBgn0036381	NM_140408
DAC036P15	CG8785	CG8785	FBgn0033760	NM_136960
DAC036P17	CG8788	CG8788	FBgn0028955	NM_136617
DAC014K15	CG9003	CG9003	FBgn0033639	NM_136845
DAC014K17	CG9005	CG9005	FBgn0033638	NM_136844
DAC017I16	CG9515	CG9515	FBgn0032077	NM_001032062
DAC040N09	CG9701	CG9701	FBgn0036659	NM_140661
DAC022L11	CG4108	Chmp1	FBgn0036805	NM_140794
DAC033P20	CG12797	Ciao1	FBgn0033972	NM_137152
DAC010G17	CG11024	clot	FBgn0000318	NM_135086
DAC036L03	CG8725	COP9 complex homolog subunit 4	FBgn0027054	NM_058096
DAC011G19	CG12255	Cuticular protein 72Eb	FBgn0036618	NM_140626
DAC034N10	CG4486	Cytochrome P450-9b2	FBgn0015039	NM_078922
DAC007K09	CG5887	desat1	FBgn0043044	NM_144474
DAC007C14	CG9828	DnaJ homolog	FBgn0032474	NM_135761
DAC040J13	CG9659	egghead	FBgn0001404	NM_080313
DAC009J08	CG5725	fumble	FBgn0011205	NM_080131
DAC009J12	CG5725	fumble	FBgn0011205	NM_080131
DAC009J10	CG5725	fumble	FBgn0011205	NM_080131
DAC036A10	CG17524	Glutathione S transferase E3	FBgn0063497	NM_137481
DAC014H23	CG4026	Inositol 1,4,5-triphosphate kinase 1	FBgn0032147	NM_135469
DAC035B11	CG11759	Kinesin associated protein 3	FBgn0028421	NM_167278
DAC033G14	CG32464	l(3)82Fd	FBgn0013576	NM_001031977
DAC034A10	CG13432	lethal (2) 05510	FBgn0028622	NM_143792
DAC019L04	CG9374	lkb1	FBgn0038167	NM_142045
DAC026O18	CG4859	Matrix metalloproteinase 1	FBgn0035049	NM_079128
DAC038N19	CG7635	Mec2	FBgn0030993	NM_133129
DAC020M22	CG11100	Mes2	FBgn0037207	NM_141175
DAC008N24	CG3201	Myosin light chain cytoplasmic	FBgn0004687	NM_078494
DAC037O14	CG8091	Nedd2-like caspase	FBgn0026404	NM_079293
DAC019B11	CG6011	Prp18	FBgn0027784	NM_142519
DAC020I13	CG7762	Rpn1	FBgn0028695	NM_140901
DAC025P07	CG10539	RPS6-p70-protein kinase	FBgn0015806	NM_079217
DAC037O20	CG8095	scab	FBgn0003328	NM_079026
DAC008I23	CG8327	Spermidine Synthase	FBgn0037723	NM_141664
DAC036L22	CG7417	Tab2	FBgn0086358	NM_137564
DAC010D18	CG6586	tantalus	FBgn0028980	NM_080043
DAC018G22	CG6705	torso-like	FBgn0003867	NM_079716
DAC019F16	CG8637	tricornered	FBgn0003744	NM_079446
DAC016G21	CG4947	tRNA-guanine transglycosylase	FBgn0031321	NM_134741
DAC003A23	CG1709	Vha100-1	FBgn0028671	NM_143415
DAC016C18	CG31127	Wsck	FBgn0046685	NM_170155

## Sheet: Cluster 5
This table contains the genes from Cluster 5 identified with an average correlation of >0.80 from the hierarchical clustering analysis.
Multiple transcripts from a single gene may be present in this list.
DACID	CG #	Gene Name	FBGN	RefSeq ID
DAC030P11	CG2969	ABC transporter expressed in trachea	FBgn0020762	NM_078747
DAC007B09	CG14992	Ack	FBgn0028484	NM_139602
DAC030H08	CG12051	Actin 42A	FBgn0000043	NM_078901
DAC026A11	CG6174	Actin-related protein 87C	FBgn0011745	NM_079607
DAC030C04	CG3989	ade5	FBgn0020513	NM_132598
DAC004J07	CG31628	adenosine 3	FBgn0000053	NM_001014477
DAC008O01	CG8385	ADP ribosylation factor 79F	FBgn0010348	NM_057607
DAC011L11	CG9556	alien	FBgn0013746	NM_078793
DAC038K12	CG4260	alpha-Adaptin	FBgn0015567	NM_057471
DAC020J18	CG18212	aluminum tubes	FBgn0038535	NM_142388
DAC024E01	CG2198	Amalgam	FBgn0000071	NM_057231
DAC026C09	CG6190	Angelman syndrome	FBgn0061469	NM_140195
DAC035D18	CG8827	Angiotensin converting enzyme	FBgn0012037	NM_057698
DAC004N17	CG3166	anterior open	FBgn0000097	NM_078731
DAC021M13	CG2855	anterior pharynx defective 1	FBgn0031458	NM_134866
DAC018A12	CG5864	AP-1sigma	FBgn0039132	NM_142941
DAC005B11	CG5972	Arc-p20	FBgn0031781	NM_135152
DAC010C03	CG10954	Arc-p34	FBgn0032859	NM_136189
DAC030A18	CG3821	Aspartyl-tRNA synthetase	FBgn0002069	NM_057261
DAC012M21	CG7986	Autophagy-specific gene 18	FBgn0035850	NM_139927
DAC017A16	CG32672	Autophagy-specific gene 8a	FBgn0052672	NM_167242
DAC033C02	CG31605	Basigin	FBgn0011219	NM_164782
DAC035C22	CG18319	bendless	FBgn0000173	NM_078595
DAC015G17	CG9092	beta galactosidase	FBgn0001089	NM_135134
DAC020J16	CG18211	betaTrypsin	FBgn0010357	NM_080165
DAC027N18	CG8580	bhringi	FBgn0082598	NM_139856
DAC015K16	CG13969	brain washing	FBgn0045064	NM_136176
DAC033N23	CG11491	broad	FBgn0000210	NM_080020
DAC033P03	CG11491	broad	FBgn0000210	NM_080020
DAC021G22	CG11491	broad	FBgn0000210	NM_080020
DAC033P01	CG11491	broad	FBgn0000210	NM_080020
DAC003D18	CG5461	bunched	FBgn0010460	NM_080364
DAC007G07	CG5848	cactus	FBgn0000250	NM_057594
DAC024E04	CG1495	Calcium/calmodulin-dependent protein kinase I	FBgn0016126	NM_079883
DAC025P09	CG10540	capping protein alpha	FBgn0034577	NM_137695
DAC003E23	CG17158	capping protein beta	FBgn0011570	NM_057657
DAC005E12	CG13281	CAS/CSE1 segregation protein	FBgn0022213	NM_079938
DAC025H21	CG10449	Catecholamines up	FBgn0002022	NM_080192
DAC032G10	CG1548	cathD	FBgn0029093	NM_143756
DAC012M08	CG11804	ced-6	FBgn0029092	NM_136644
DAC009B22	CG5413	Cellular Repressor of E1A-stimulated Genes	FBgn0025456	NM_079661
DAC028C11	CG10200	CG10200	FBgn0033968	NM_137147
DAC028C09	CG10200	CG10200	FBgn0033968	NM_137147
DAC028E09	CG1021	CG1021	FBgn0037443	NM_141397
DAC028K03	CG10277	CG10277	FBgn0037442	NM_141396
DAC025F13	CG10413	CG10413	FBgn0032689	NM_136043
DAC025J05	CG10465	CG10465	FBgn0033017	NM_136321
DAC025F24	CG10623	CG10623	FBgn0032727	NM_136077
DAC025J04	CG10641	CG10641	FBgn0032731	NM_136081
DAC011E22	CG10874	CG10874	FBgn0031395	NM_134808
DAC012G06	CG10874	CG10874	FBgn0031395	NM_134808
DAC010C09	CG10960	CG10960	FBgn0036316	NM_140348
DAC010E21	CG10992	CG10992	FBgn0030521	NM_132692
DAC010I05	CG1103	CG1103	FBgn0037235	NM_141199
DAC020M18	CG11089	CG11089	FBgn0039241	NM_143048
DAC005I01	CG11210	CG11210	FBgn0033259	NM_136507
DAC012K14	CG1129	CG1129	FBgn0037279	NM_141241
DAC021E12	CG11337	CG11337	FBgn0039846	NM_143610
DAC012K20	CG11438	CG11438	FBgn0037164	NM_141135
DAC033L21	CG11459	CG11459	FBgn0037396	NM_141351
DAC021O18	CG1172	CG1172	FBgn0037321	NM_141277
DAC035J21	CG11880	CG11880	FBgn0039637	NM_143413
DAC028D23	CG11892	CG11892	FBgn0039313	NM_143115
DAC011M06	CG11899	CG11899	FBgn0014427	NM_143789
DAC035N13	CG11912	CG11912	FBgn0031248	NM_134673
DAC004I12	CG11919	CG11919	FBgn0033564	NM_001032230
DAC030D04	CG12000	CG12000	FBgn0037314	NM_141272
DAC012M16	CG12000	CG12000	FBgn0037314	NM_141272
DAC028H05	CG12004	CG12004	FBgn0035236	NM_139370
DAC012M20	CG12016	CG12016	FBgn0035436	NM_139548
DAC030F12	CG12024	CG12024	FBgn0035283	NM_139413
DAC015A06	CG12338	CG12338	FBgn0033543	NM_136759
DAC004B18	CG1236	CG1236	FBgn0037370	NM_141322
DAC004D10	CG12384	CG12384	FBgn0033624	NM_136832
DAC004F08	CG12404	CG12404	FBgn0032465	NM_135752
DAC033N24	CG12773	CG12773	FBgn0024365	NM_130549
DAC009M09	CG12963	CG12963	FBgn0034031	NM_137204
DAC037F06	CG12986	CG12986	FBgn0030868	NM_133015
DAC013A17	CG13252	CG13252	FBgn0037016	NM_140991
DAC016H09	CG13298	CG13298	FBgn0035692	NM_139780
DAC013G21	CG13322	CG13322	FBgn0033784	NM_136984
DAC013G23	CG13323	CG13323	FBgn0033788	NM_136988
DAC031G01	CG13349	CG13349	FBgn0033886	NM_137073
DAC013M01	CG13384	CG13384	FBgn0032036	NM_164812
DAC013F18	CG1342	CG1342	FBgn0039795	NM_143561
DAC016J09	CG1347	CG1347	FBgn0037363	NM_141316
DAC034M04	CG13603	CG13603	FBgn0039135	NM_142943
DAC039J12	CG13779	CG13779	FBgn0040954	NM_144298
DAC029C07	CG13907	CG13907	FBgn0035173	NM_138225
DAC022N16	CG14062	CG14062	FBgn0039592	NM_001038985
DAC040B10	CG14132	CG14132	FBgn0040817	NM_144177
DAC040B22	CG14148	CG14148	FBgn0040821	NM_144180
DAC040L20	CG1440	CG1440	FBgn0030038	NM_132249
DAC040P10	CG14478	CG14478	FBgn0028953	NM_137370
DAC022A15	CG14526	CG14526	FBgn0027578	NM_143389
DAC013A22	CG14542	CG14542	FBgn0039402	NM_143198
DAC013M16	CG14687	CG14687	FBgn0037835	NM_141761
DAC034D01	CG14688	CG14688	FBgn0037819	NM_141748
DAC028A06	CG14721	CG14721	FBgn0037942	NM_141853
DAC028E12	CG14801	CG14801	FBgn0024988	NM_130589
DAC028E24	CG14812	CG14812	FBgn0026090	NM_130590
DAC024E12	CG14963	CG14963	FBgn0035409	NM_139521
DAC024K02	CG15012	CG15012	FBgn0035528	NM_139631
DAC030A11	CG15099	CG15099	FBgn0034400	NM_137537
DAC026B13	CG15281	CG15281	FBgn0028536	NM_135874
DAC007L19	CG15308	CG15308	FBgn0040941	NM_144289
DAC007L21	CG15309	CG15309	FBgn0030183	NM_132381
DAC026F03	CG1532	CG1532	FBgn0031143	NM_134576
DAC026F17	CG15353	CG15353	FBgn0040718	NM_144096
DAC026H03	CG15369	CG15369	FBgn0030105	NM_132314
DAC012B21	CG15438	CG15438	FBgn0025684	NM_134991
DAC033K11	CG15658	CG15658	FBgn0034602	NM_137717
DAC032B13	CG15745	CG15745	FBgn0030469	NM_132645
DAC012N09	CG15756	CG15756	FBgn0030493	NM_132667
DAC032J21	CG15917	CG15917	FBgn0034199	NM_137350
DAC032L19	CG1599	CG1599	FBgn0033452	NM_136680
DAC032N01	CG1607	CG1607	FBgn0039844	NM_143608
DAC032P07	CG1637	CG1637	FBgn0030245	NM_132434
DAC014F04	CG16721	CG16721	FBgn0029820	NM_132047
DAC004E09	CG16758	CG16758	FBgn0035348	NM_139470
DAC014J14	CG16782	CG16782	FBgn0029659	NM_130701
DAC037E07	CG16953	CG16953	FBgn0038809	NM_142640
DAC037K05	CG17010	CG17010	FBgn0032424	NM_135716
DAC037M15	CG1703	CG1703	FBgn0030321	NM_132508
DAC032M18	CG17144	CG17144	FBgn0036267	NM_140303
DAC003M11	CG17244	CG17244	FBgn0039031	NM_142848
DAC014A18	CG17259	CG17259	FBgn0031497	NM_134899
DAC017D23	CG17329	CG17329	FBgn0028896	NM_135940
DAC017F05	CG17331	CG17331	FBgn0032596	NM_135960
DAC017F11	CG17337	CG17337	FBgn0033035	NM_136337
DAC038A23	CG17574	CG17574	FBgn0033777	NM_136978
DAC038K23	CG17723	CG17723	FBgn0035432	NM_139544
DAC038M15	CG1773	CG1773	FBgn0033439	NM_136668
DAC038M11	CG17735	CG17735	FBgn0037277	NM_141239
DAC036A20	CG17746	CG17746	FBgn0035425	NM_139537
DAC014M18	CG17834	CG17834	FBgn0028394	NM_135398
DAC019G12	CG17883	CG17883	FBgn0040005	NM_001015458
DAC036C05	CG18179	CG18179	FBgn0036023	NM_140083
DAC010A10	CG18316	CG18316	FBgn0033261	NM_136509
DAC010E02	CG1837	CG1837	FBgn0030329	NM_132514
DAC010I06	CG18477	CG18477	FBgn0028864	NM_135919
DAC036E10	CG18547	CG18547	FBgn0037973	NM_141881
DAC036I07	CG18563	CG18563	FBgn0032639	NM_135997
DAC015D10	CG18659	CG18659	FBgn0027561	NM_136614
DAC015J10	CG18812	CG18812	FBgn0042135	NM_165552
DAC015L10	CG1888	CG1888	FBgn0033421	NM_136651
DAC015N14	CG1908	CG1908	FBgn0030274	NM_132464
DAC010F15	CG2016	CG2016	FBgn0037289	NM_141251
DAC010L09	CG2082	CG2082	FBgn0027608	NM_141327
DAC010L21	CG2093	CG2093	FBgn0033194	NM_136455
DAC030H11	CG2246	CG2246	FBgn0039790	NM_143556
DAC030H23	CG2277	CG2277	FBgn0035204	NM_138251
DAC024M19	CG2444	CG2444	FBgn0030326	NM_132511
DAC024O05	CG2471	CG2471	FBgn0030357	NM_132542
DAC036I04	CG2493	CG2493	FBgn0032864	NM_136193
DAC021I15	CG2774	CG2774	FBgn0031534	NM_134933
DAC021K01	CG2791	CG2791	FBgn0037533	NM_141495
DAC021K11	CG2818	CG2818	FBgn0031566	NM_134960
DAC020B23	CG30084	CG30084	FBgn0083919	NM_001032249
DAC035I24	CG30104	CG30104	FBgn0050104	NM_137374
DAC012D16	CG3011	CG3011	FBgn0029823	NM_132050
DAC012H16	CG3016	CG3016	FBgn0029819	NM_132046
DAC012J24	CG30193	CG30193	FBgn0050193	NM_166571
DAC036M12	CG30359	CG30359	FBgn0050359	NM_136538
DAC020J19	CG30382	CG30382	FBgn0050382	NM_080098
DAC036M24	CG3040	CG3040	FBgn0029925	NM_132144
DAC035K22	CG30471	CG30471	FBgn0050471	NM_166100
DAC016A20	CG31075	CG31075	FBgn0051075	NM_170304
DAC016A22	CG31076	CG31076	FBgn0051076	NM_170305
DAC034I23	CG31217	CG31217	FBgn0051217	NM_080515
DAC009A22	CG31357	CG31357	FBgn0051357	NM_170171
DAC016O06	CG3153	CG3153	FBgn0038198	NM_142074
DAC016O12	CG31547	CG31547	FBgn0051547	NM_169057
DAC004J17	CG31636	CG31636	FBgn0051636	NM_164699
DAC004L17	CG3164	CG3164	FBgn0025683	NM_001038776
DAC022C12	CG3168	CG3168	FBgn0029896	NM_132117
DAC022C10	CG31683	CG31683	FBgn0051683	NM_165330
DAC032A21	CG31717	CG31717	FBgn0051717	NM_164902
DAC032C13	CG31731	CG31731	FBgn0028539	NM_165058
DAC032I05	CG31775	CG31775	FBgn0028537	NM_165091
DAC032I11	CG31778	CG31778	FBgn0051778	NM_164549
DAC032K17	CG31806	CG31806	FBgn0051806	NM_165202
DAC008F12	CG31901	CG31901	FBgn0051901	NM_164808
DAC008F24	CG31908	CG31908	FBgn0051908	NM_164726
DAC008H12	CG31919	CG31919	FBgn0031674	NM_001038785
DAC039D07	CG32056	CG32056	FBgn0052056	NM_140132
DAC039D19	CG32066	CG32066	FBgn0052066	NM_168416
DAC039P03	CG32182	CG32182	FBgn0052182	NM_168746
DAC003C22	CG3223	CG3223	FBgn0037538	NM_141501
DAC003G22	CG32276	CG32276	FBgn0047135	NM_167998
DAC039M15	CG32549	CG32549	FBgn0052549	NM_133061
DAC038F18	CG32627	CG32627	FBgn0052627	NM_132686
DAC033I10	CG32662	CG32662	FBgn0052662	NM_132522
DAC033I12	CG32663	CG32663	FBgn0052663	NM_132522
DAC038L16	CG32687	CG32687	FBgn0052687	NM_167233
DAC038N06	CG32698	CG32698	FBgn0052698	NM_132353
DAC016D06	CG32762	CG32762	FBgn0052762	NM_167039
DAC016H02	CG32803	CG32803	FBgn0052803	NM_001038733
DAC016P22	CG3295	CG3295	FBgn0034573	NM_137692
DAC006A01	CG32972	CG32972	FBgn0028905	NM_176037
DAC006O13	CG33144	CG33144	FBgn0053144	NM_176144
DAC024J17	CG33232	CG33232	FBgn0035347	NM_001031933
DAC011O08	CG33293	CG33293	FBgn0053293	NM_141264
DAC024K10	CG33514	CG33514	FBgn0053514	NM_001014558
DAC011G14	CG33523	CG33523	FBgn0053523	NM_001014566
DAC009M20	CG3355	CG3355	FBgn0031619	NM_135004
DAC023L15	CG3376	CG3376	FBgn0034997	NM_138060
DAC024D17	CG33936	CG33936	FBgn0053936	NM_001031988
DAC023N05	CG3397	CG3397	FBgn0037975	NM_141883
DAC020M21	CG34133	CG34133	FBgn0083969	NM_143485
DAC005K24	CG34376	CG34376	FBgn0085405	NM_170013
DAC027C22	CG3505	CG3505	FBgn0038250	NM_142123
DAC040I04	CG3529	CG3529	FBgn0035995	NM_140058
DAC027I22	CG3589	CG3589	FBgn0035065	NM_138124
DAC040O06	CG3726	CG3726	FBgn0029824	NM_132051
DAC003B09	CG3795	CG3795	FBgn0025378	NM_130583
DAC021D04	CG3921	CG3921	FBgn0031571	NM_134964
DAC021B15	CG3939	CG3939	FBgn0040396	NM_130692
DAC031D12	CG3999	CG3999	FBgn0037801	NM_141732
DAC014N01	CG40354	CG40354	FBgn0058354	NM_001015226
DAC003P17	CG4080	CG4080	FBgn0035983	NM_140048
DAC022H19	CG4091	CG4091	FBgn0034894	NM_137976
DAC038A14	CG4151	CG4151	FBgn0029770	NM_131999
DAC038M12	CG4293	CG4293	FBgn0024983	NM_001038727
DAC034J24	CG4452	CG4452	FBgn0035981	NM_140046
DAC034N20	CG4502	CG4502	FBgn0031896	NM_135259
DAC034P24	CG4538	CG4538	FBgn0038745	NM_142586
DAC030I04	CG4572	CG4572	FBgn0038738	NM_142579
DAC031H20	CG4589	CG4589	FBgn0019886	NM_138078
DAC021H19	CG4656	CG4656	FBgn0039055	NM_142869
DAC030I12	CG4658	CG4658	FBgn0032170	NM_176006
DAC041K23	CG4670	CG4670	FBgn0033814	NM_137008
DAC026A10	CG4713	CG4713	FBgn0032342	NM_135644
DAC026I24	CG4797	CG4797	FBgn0034909	NM_137990
DAC026M06	CG4822	CG4822	FBgn0031220	NM_001038772
DAC023F22	CG4911	CG4911	FBgn0035959	NM_140028
DAC031L10	CG4968	CG4968	FBgn0032214	NM_135531
DAC005D10	CG5059	CG5059	FBgn0037007	NM_140982
DAC005H16	CG5110	CG5110	FBgn0032642	NM_135999
DAC005L22	CG5168	CG5168	FBgn0032246	NM_135556
DAC005N04	CG5171	CG5171	FBgn0031907	NM_135269
DAC021L21	CG5284	CG5284	FBgn0036566	NM_140577
DAC006E18	CG5287	CG5287	FBgn0032477	NM_135764
DAC006G18	CG5322	CG5322	FBgn0032253	NM_135563
DAC006I16	CG5346	CG5346	FBgn0038981	NM_142801
DAC006K02	CG5355	CG5355	FBgn0032242	NM_135553
DAC006M06	CG5384	CG5384	FBgn0032216	NM_135533
DAC009D16	CG5482	CG5482	FBgn0034368	NM_137509
DAC031P10	CG5508	CG5508	FBgn0027579	NM_143340
DAC009D22	CG5510	CG5510	FBgn0039160	NM_142967
DAC003L20	CG5541	CG5541	FBgn0030603	NM_132762
DAC003N08	CG5554	CG5554	FBgn0034914	NM_137994
DAC003N10	CG5555	CG5555	FBgn0038686	NM_142532
DAC003N20	CG5561	CG5561	FBgn0031333	NM_134752
DAC008C06	CG5618	CG5618	FBgn0036975	NM_140954
DAC009J04	CG5697	CG5697	FBgn0038846	NM_142675
DAC007E15	CG5835	CG5835	FBgn0038682	NM_142528
DAC007G13	CG5850	CG5850	FBgn0032172	NM_135490
DAC007G15	CG5853	CG5853	FBgn0032167	NM_176005
DAC007K07	CG5885	CG5885	FBgn0025700	NM_135477
DAC038D07	CG5902	CG5902	FBgn0039136	NM_142944
DAC007O23	CG5958	CG5958	FBgn0031913	NM_135275
DAC038D09	CG5966	CG5966	FBgn0029831	NM_132058
DAC005H13	CG6051	CG6051	FBgn0039492	NM_143285
DAC005P05	CG6145	CG6145	FBgn0033853	NM_137040
DAC005P15	CG6151	CG6151	FBgn0036533	NM_140547
DAC026E03	CG6206	CG6206	FBgn0027611	NM_135564
DAC026I11	CG6259	CG6259	FBgn0036740	NM_140740
DAC026K01	CG6287	CG6287	FBgn0032350	NM_135652
DAC019L11	CG6359	CG6359	FBgn0038065	NM_141957
DAC029A02	CG6370	CG6370	FBgn0034277	NM_137421
DAC007F20	CG6617	CG6617	FBgn0030944	NM_133087
DAC007J20	CG6660	CG6660	FBgn0039030	NM_142847
DAC007J24	CG6664	CG6664	FBgn0036685	NM_140687
DAC007L10	CG6672	CG6672	FBgn0037875	NM_141792
DAC023C17	CG6767	CG6767	FBgn0036030	NM_140088
DAC023C21	CG6770	CG6770	FBgn0032400	NM_135695
DAC010J06	CG6776	CG6776	FBgn0035904	NM_139977
DAC023K09	CG6859	CG6859	FBgn0036484	NM_140496
DAC023O01	CG6891	CG6891	FBgn0030955	NM_133095
DAC018K22	CG7220	CG7220	FBgn0033544	NM_136760
DAC017K23	CG7222	CG7222	FBgn0033551	NM_136769
DAC015J19	CG7375	CG7375	FBgn0035853	NM_139930
DAC018M22	CG7447	CG7447	FBgn0035539	NM_139641
DAC037A24	CG7600	CG7600	FBgn0064766	NM_140196
DAC031M12	CG7611	CG7611	FBgn0037094	NM_141069
DAC031O06	CG7627	CG7627	FBgn0032026	NM_135371
DAC037E06	CG7702	CG7702	FBgn0038638	NM_142483
DAC020K09	CG7778	CG7778	FBgn0032025	NM_135370
DAC037G06	CG7795	CG7795	FBgn0032019	NM_135364
DAC020O01	CG7816	CG7816	FBgn0039714	NM_170440
DAC037G08	CG7816	CG7816	FBgn0039714	NM_170440
DAC037G18	CG7852	CG7852	FBgn0035229	NM_139363
DAC012E13	CG7891	CG7891	FBgn0037551	NM_141512
DAC012G03	CG7906	CG7906	FBgn0036417	NM_140442
DAC037I16	CG7924	CG7924	FBgn0036416	NM_140441
DAC018P02	CG7995	CG7995	FBgn0035266	NM_139398
DAC026B16	CG8031	CG8031	FBgn0038110	NM_141995
DAC018P12	CG8100	CG8100	FBgn0036410	NM_140436
DAC019A07	CG8112	CG8112	FBgn0037612	NM_141559
DAC008A01	CG8209	CG8209	FBgn0035830	NM_139910
DAC008A11	CG8223	CG8223	FBgn0037624	NM_141571
DAC008M13	CG8372	CG8372	FBgn0032000	NM_135350
DAC019K05	CG8400	CG8400	FBgn0034068	NM_137236
DAC036H09	CG8678	CG8678	FBgn0032935	NM_136256
DAC019H06	CG8839	CG8839	FBgn0033717	NM_136920
DAC037D03	CG9009	CG9009	FBgn0027601	NM_132760
DAC015G07	CG9021	CG9021	FBgn0031747	NM_135123
DAC037D17	CG9025	CG9025	FBgn0034542	NM_137664
DAC015G13	CG9066	CG9066	FBgn0030703	NM_132859
DAC037J09	CG9086	CG9086	FBgn0030809	NM_132956
DAC024D22	CG9216	CG9216	FBgn0030726	NM_132878
DAC024L14	CG9311	CG9311	FBgn0036448	NM_140465
DAC015K09	CG9449	CG9449	FBgn0036875	NM_140860
DAC011H23	CG9449	CG9449	FBgn0036875	NM_140860
DAC006N08	CG9508	CG9508	FBgn0031809	NM_135179
DAC006N24	CG9520	CG9520	FBgn0032078	NM_135414
DAC011L15	CG9577	CG9577	FBgn0031092	NM_134531
DAC040D07	CG9588	CG9588	FBgn0038166	NM_142044
DAC040H07	CG9629	CG9629	FBgn0036857	NM_140842
DAC027F13	CG9801	CG9801	FBgn0037623	NM_141570
DAC027F21	CG9812	CG9812	FBgn0034860	NM_137949
DAC027N09	CG9911	CG9911	FBgn0030734	NM_132883
DAC029D02	CG9989	CG9989	FBgn0039593	NM_143370
DAC040B03	CG9553	chickadee	FBgn0000308	NM_057668
DAC003F23	CG3986	Chitinase 4	FBgn0022700	NM_080223
DAC007N13	CG15350	Chorion protein b at 7F	FBgn0014465	NM_132256
DAC016G15	CG4944	ciboulot	FBgn0026084	NM_080326
DAC014K21	CG9012	Clathrin heavy chain	FBgn0000319	NM_057694
DAC039C06	CG6948	Clathrin light chain	FBgn0024814	NM_079454
DAC036G12	CG2038	COP9 complex homolog subunit 7	FBgn0028836	NM_136535
DAC021F16	CG3954	corkscrew	FBgn0000382	NM_057782
DAC007G19	CG5855	cornichon	FBgn0000339	NM_057720
DAC040K14	CG3637	Cortactin	FBgn0025865	NM_079702
DAC029L08	CR32660	CR32660	FBgn0052660	NR_002107
DAC025J01	CG10460	crammer	FBgn0034443	NM_137576
DAC038M06	CG4280	croquemort	FBgn0015924	NM_175943
DAC017D11	CG17309	C-terminal Src kinase	FBgn0037925	NM_141840
DAC029I15	CG1401	cullin-5	FBgn0039632	NM_143408
DAC032I08	CG15757	Cuticular protein 12A	FBgn0030494	NM_132668
DAC027H16	CG8502	Cuticular protein 49Ac	FBgn0033725	NM_136928
DAC027H14	CG8502	Cuticular protein 49Ac	FBgn0033725	NM_136928
DAC007O13	CG5940	Cyclin A	FBgn0000404	NM_079306
DAC007E24	CG9964	Cyp309a1	FBgn0031432	NM_134844
DAC018G20	CG6692	Cysteine proteinase-1	FBgn0013770	NM_079011
DAC016A12	CG33553	Darkener of apricot	FBgn0053553	NM_001014678
DAC023B16	CG4665	Dihydropteridine reductase	FBgn0035964	NM_001014579
DAC021P11	CG5663	Dipeptidase C	FBgn0000455	NM_141935
DAC036L20	CG7415	Dipeptidyl aminopeptidase III	FBgn0037580	NM_169217
DAC025M15	CG10484	Diphenol oxidase A2	FBgn0000486	NM_057952
DAC015P18	CG1938	Dlic2	FBgn0030276	NM_132466
DAC024D23	CG8380	Dopamine transporter	FBgn0034136	NM_079115
DAC010L17	CG2086	draper	FBgn0027594	NM_058102
DAC003I04	CG32279	drosomycin-2	FBgn0052279	NM_168019
DAC039E11	CG32282	drosomycin-4	FBgn0052282	NM_168021
DAC023G14	CG10812	drosomycin-5	FBgn0035434	NM_139546
DAC015H19	CG7355	Ecdysone-induced gene 71Eb	FBgn0004589	NM_079365
DAC031M10	CG7608	Ecdysone-induced gene 71Ec	FBgn0004590	NM_079366
DAC015H13	CG7350	Ecdysone-induced gene 71Ed	FBgn0004591	NM_079367
DAC031M06	CG7604	Ecdysone-induced gene 71Ee	FBgn0004592	NM_079368
DAC031K24	CG7599	Ecdysone-induced gene 71Ef	FBgn0004593	NM_079369
DAC015F17	CG7336	Ecdysone-induced gene 71Eg	FBgn0004594	NM_079370
DAC025B20	CG10579	Ecdysone-induced protein 63E	FBgn0005640	NM_079180
DAC038F17	CG6341	Elongation factor 1 beta	FBgn0028737	NM_080069
DAC036K17	CG18681	epsilonTrypsin	FBgn0010425	NM_080373
DAC013I21	CG1333	Ero1L	FBgn0028736	NM_139608
DAC002J24	CG9075	Eukaryotic initiation factor 4a	FBgn0001942	NM_057247
DAC002J17	CG9075	Eukaryotic initiation factor 4a	FBgn0001942	NM_057247
DAC002I21	CG9075	Eukaryotic initiation factor 4a	FBgn0001942	NM_057247
DAC002K13	CG9075	Eukaryotic initiation factor 4a	FBgn0001942	NM_057247
DAC002K24	CG9075	Eukaryotic initiation factor 4a	FBgn0001942	NM_057247
DAC002I22	CG9075	Eukaryotic initiation factor 4a	FBgn0001942	NM_057247
DAC002J14	CG9075	Eukaryotic initiation factor 4a	FBgn0001942	NM_057247
DAC002L17	CG9075	Eukaryotic initiation factor 4a	FBgn0001942	NM_057247
DAC002I16	CG9075	Eukaryotic initiation factor 4a	FBgn0001942	NM_057247
DAC002J16	CG9075	Eukaryotic initiation factor 4a	FBgn0001942	NM_057247
DAC030N21	CG2922	extra bases	FBgn0037346	NM_079514
DAC017B11	CG17285	Fat body protein 1	FBgn0000639	NM_079341
DAC027G15	CG3763	Fat body protein 2	FBgn0000640	NM_078798
DAC013O08	CG1469	Ferritin 2 light chain homologue	FBgn0015221	NM_080063
DAC014C01	CG8649	Fimbrin	FBgn0024238	NM_078661
DAC038F05	CG6226	FK506-binding protein 1	FBgn0013269	NM_079639
DAC023A16	CG10746	fledgling of Klp38B	FBgn0020303	NM_080713
DAC006H04	CG9434	Frost	FBgn0037724	NM_079570
DAC020B03	CG30028	gammaTrypsin	FBgn0010359	NM_078970
DAC003F06	CG5469	GDI interacting protein 3	FBgn0034372	NM_137512
DAC034H10	CG4422	GDP dissociation inhibitor	FBgn0004868	NM_078800
DAC010K19	CG1106	Gelsolin	FBgn0010225	NM_080126
DAC020G20	CG1086	Glucose transporter 1	FBgn0025593	NM_079154
DAC021I03	CG2718	Glutamine synthetase 1	FBgn0001142	NM_057222
DAC038D03	CG5820	Gp150	FBgn0013272	NM_057701
DAC015H01	CG7340	granny smith	FBgn0040493	NM_141983
DAC035A09	CG7809	Grasp65	FBgn0036919	NM_140903
DAC030G14	CG4345	grim	FBgn0015946	NM_079413
DAC038I10	CG4237	GTPase-activating protein 69C	FBgn0020655	NM_079316
DAC035J05	CG11861	guftagu	FBgn0001980	NM_078849
DAC004C02	CG2944	gustavus	FBgn0026238	NM_136314
DAC034L08	CG4463	Heat shock protein 23	FBgn0001224	NM_079275
DAC034L10	CG4466	Heat shock protein 27	FBgn0001226	NM_079276
DAC021K19	CG2830	Heat shock protein 60 related	FBgn0011244	NM_080186
DAC038K16	CG4264	Heat shock protein cognate 4	FBgn0001219	NM_079632
DAC028A02	CG14716	Heme oxygenase	FBgn0037933	NM_079597
DAC023L13	CG3373	Hemomucin	FBgn0015737	NM_057811
DAC021O11	CG2903	Hepatocyte growth factor regulated tyrosine kinase substrate	FBgn0031450	NM_080360
DAC016L04	CG32849	Hex-t2	FBgn0042710	NM_170272
DAC015K20	CG14049	Ilp6	FBgn0044047	NM_130644
DAC003F19	CG3979	I'm not dead yet	FBgn0036816	NM_079426
DAC014I09	CG8913	Immune-regulated catalase	FBgn0038465	NM_142327
DAC010F02	CG6632	Ing3	FBgn0030945	NM_133088
DAC016C17	CG4900	Iron regulatory protein 1A	FBgn0024958	NM_058023
DAC035H14	CG8871	Jonah 25Biii	FBgn0031653	NM_135037
DAC025M11	CG10475	Jonah 65Ai	FBgn0035667	NM_139758
DAC029I18	CG6483	Jonah 65Aiii	FBgn0035665	NM_139756
DAC019P09	CG6467	Jonah 65Aiv	FBgn0035664	NM_139755
DAC038L09	CG7118	Jonah 66Ci	FBgn0035886	NM_168271
DAC016K04	CG31362	Jonah 99Ciii	FBgn0003357	NM_079830
DAC030H21	CG2275	Jun-related antigen	FBgn0001291	NM_057238
DAC023L06	CG5183	KDEL receptor	FBgn0022268	NM_057948
DAC037A21	CG16910	kenny	FBgn0041205	NM_079132
DAC006O06	CG5405	Krueppel target at 95D	FBgn0020647	NM_079749
DAC025J08	CG10645	lamina ancestor	FBgn0016031	NM_079209
DAC005K15	CG11650	Larval cuticle protein 1	FBgn0002531	NM_057271
DAC021A11	CG2559	Larval serum protein 1 alpha	FBgn0002562	NM_078583
DAC038C12	CG4178	Larval serum protein 1 beta	FBgn0002563	NM_057276
DAC023G23	CG6821	Larval serum protein 1 gamma	FBgn0002564	NM_079144
DAC017C12	CG32742	lethal (1) G0148	FBgn0028360	NM_167080
DAC005E20	CG2206	lethal (1) G0193	FBgn0027280	NM_132199
DAC037G05	CG1696	lethal (1) G0269	FBgn0029067	NM_134605
DAC036G20	CG2221	lethal (1) G0289	FBgn0028331	NM_132393
DAC019K01	CG8392	lethal (2) 05070	FBgn0010590	NM_143774
DAC034H03	CG15095	lethal (2) 08717	FBgn0010651	NM_143781
DAC036A06	CG17347	lethal (2) 37Ce	FBgn0086446	NM_136105
DAC015H14	CG1877	lin-19-like	FBgn0015509	NM_078931
DAC027J14	CG8532	liquid facets	FBgn0028582	NM_079238
DAC011L10	CG10109	Lobe	FBgn0001332	NM_080048
DAC021M14	CG1165	Lysozyme S	FBgn0004430	NM_057481
DAC037L17	CG9120	Lysozyme X	FBgn0004431	NM_079157
DAC019M02	CG17956	Male-specific RNA 87F	FBgn0002862	NM_079622
DAC027O22	CG3671	Malvolio	FBgn0011672	NM_079701
DAC027O24	CG3671	Malvolio	FBgn0011672	NM_079701
DAC021J05	CG4916	maternal expression at 31B	FBgn0004419	NM_078809
DAC026O16	CG4859	Matrix metalloproteinase 1	FBgn0035049	NM_079128
DAC019K22	CG1794	Matrix metalloproteinase 2	FBgn0033438	NM_136667
DAC003L24	CG5546	Mediator complex subunit 19	FBgn0036761	NM_140759
DAC017D24	CG1245	Mediator complex subunit 27	FBgn0037359	NM_141312
DAC005J18	CG5134	Mediator complex subunit 9	FBgn0034311	NM_176219
DAC005J16	CG5134	Mediator complex subunit 9	FBgn0034311	NM_176219
DAC014K07	CG8981	Microcephalin	FBgn0033664	NM_136867
DAC035B17	CG11763	midlife-crisis	FBgn0033522	NM_001038849
DAC008L20	CG31991	midway	FBgn0004797	NM_135969
DAC020O11	CG7826	minibrain	FBgn0002777	NM_001014750
DAC016K24	CG31447	Misexpression suppressor of KSR 4	FBgn0043069	NM_080278
DAC023G21	CG6818	Misexpression suppressor of ras 6	FBgn0036846	NM_079430
DAC039N24	CG13852	mob as tumor suppressor	FBgn0038965	NM_142784
DAC033G20	CG32491	modifier of mdg4	FBgn0002781	NM_080197
DAC010J01	CG2050	modulo	FBgn0002780	NM_079875
DAC040E24	CG3416	Mov34	FBgn0002787	NM_079121
DAC010L03	CG2078	Myd88	FBgn0033402	NM_136635
DAC010G20	CG18466	NAD-dependent methylenetetrahydrofolate dehydrogenase	FBgn0010222	NM_057581
DAC031G22	CG7555	Nedd4	FBgn0036736	NM_140736
DAC006M03	CG33126	Neural Lazarillo	FBgn0053126	NM_175946
DAC008K22	CG5722	Niemann-Pick Type C-1	FBgn0024320	NM_135513
DAC015B15	CG7291	Niemann-Pick Type C-2	FBgn0031381	NM_134793
DAC040N21	CG9710	nudC	FBgn0021768	NM_140666
DAC037A18	CG7592	Odorant-binding protein 99b	FBgn0039685	NM_143456
DAC036P13	CG8782	Ornithine aminotransferase precursor	FBgn0022774	NM_140882
DAC007P10	CG6708	Oxysterol binding protein	FBgn0020626	NM_057923
DAC034D21	CG14895	Pak3	FBgn0044826	NM_142288
DAC008A09	CG8222	PDGF- and VEGF-receptor related	FBgn0032006	NM_078785
DAC005P22	CG5212	Pellino	FBgn0025574	NM_079742
DAC021F23	CG4432	Peptidoglycan recognition protein LC	FBgn0035976	NM_140041
DAC040N03	CG9697	PGRP-SB2	FBgn0043577	NM_140659
DAC030D22	CG12013	PHGPx	FBgn0035438	NM_139550
DAC028E23	CG34341	Phosphodiesterase 11	FBgn0085370	NM_136041
DAC023J06	CG5105	Phospholipase A2 activator protein	FBgn0024314	NM_079927
DAC026F06	CG8073	Phosphomannomutase 45A	FBgn0033377	NM_136609
DAC021G07	CG2699	Pi3K21B	FBgn0020622	NM_057922
DAC004B06	CG12358	polyA-binding protein interacting protein 2	FBgn0038100	NM_079610
DAC024L24	CG9324	Pomp	FBgn0032884	NM_136213
DAC039N20	CG13848	prolonged depolarization afterpotential (PDA) is not apparent	FBgn0038966	NM_142785
DAC028M24	CG1489	Pros45	FBgn0020369	NM_134603
DAC005M11	CG11981	Prosbeta3	FBgn0026380	NM_141601
DAC011M05	CG12323	Prosbeta5	FBgn0029134	NM_143757
DAC006C18	CG5266	Proteasome 25kD subunit	FBgn0086134	NM_079604
DAC022J01	CG4097	Proteasome 26kD subunit	FBgn0002284	NM_079391
DAC021L23	CG5289	Proteasome 26S subunit subunit 4 ATPase	FBgn0015282	NM_079745
DAC023P07	CG3422	Proteasome 28kD subunit 1	FBgn0004066	NM_080353
DAC024N12	CG9327	Proteasome 29kD subunit	FBgn0003150	NM_057343
DAC023F18	CG4904	Proteasome 35kD subunit	FBgn0003151	NM_078808
DAC031M18	CG7619	Proteasome 54kD subunit	FBgn0015283	NM_079480
DAC020K02	CG10938	Proteasome alpha subunit	FBgn0016697	NM_057854
DAC010I22	CG18495	Proteasome alpha6 subunit	FBgn0026781	NM_080098
DAC030I17	CG1519	Proteasome alpha7 subunit	FBgn0023175	NM_078944
DAC024P01	CG3329	Proteasome beta2 subunit	FBgn0023174	NM_079352
DAC025C17	CG10149	Proteasome p44.5 subunit	FBgn0028689	NM_058126
DAC039G14	CG6988	Protein disulfide isomerase	FBgn0014002	NM_079355
DAC031F08	CG4067	pugilist	FBgn0020385	NM_001014614
DAC033O02	CG3440	Pupal cuticle protein	FBgn0003046	NM_057325
DAC040P06	CG14472	purity of essence	FBgn0011230	NM_057638
DAC012A06	CG1009	Puromycin sensitive aminopeptidase	FBgn0035226	NM_139360
DAC024H11	CG3320	Rab-protein 1	FBgn0016700	NM_079708
DAC038N10	CG3269	Rab-protein 2	FBgn0014009	NM_057742
DAC027O12	CG3664	Rab-protein 5	FBgn0014010	NM_078733
DAC007M01	CG5915	Rab-protein 7	FBgn0015795	NM_079748
DAC018B11	CG3129	Rab-related protein 4	FBgn0015794	NM_080005
DAC019O06	CG1799	raspberry	FBgn0003204	NM_079907
DAC004H14	CG12437	raw	FBgn0003209	NM_080050
DAC006P10	CG9528	real-time	FBgn0031814	NM_135184
DAC025I19	CG10360	refractory to sigma P	FBgn0003231	NM_001014491
DAC036A03	CG1803	regucalcin	FBgn0030362	NM_132547
DAC030B18	CG11992	Relish	FBgn0014018	NM_057746
DAC005M13	CG11992	Relish	FBgn0014018	NM_057746
DAC035K23	CG9633	Replication Protein A 70	FBgn0010173	NM_079550
DAC027B13	CG9750	reptin	FBgn0040075	NM_079432
DAC027B04	CG8416	Rho1	FBgn0014020	NM_057750
DAC018I12	CG6811	RhoGAP68F	FBgn0036257	NM_140295
DAC026E16	CG4755	RhoGAP92B	FBgn0038747	NM_142587
DAC019N02	CG9635	RhoGEF2	FBgn0023172	NM_057969
DAC006B06	CG9366	rho-like	FBgn0014380	NM_079568
DAC022K16	CG3200	Rhythmically expressed gene 2	FBgn0016715	NM_138199
DAC018D16	CG6253	Ribosomal protein L14	FBgn0017579	NM_079251
DAC033P02	CG12775	Ribosomal protein L21	FBgn0032987	NM_136300
DAC021I08	CG11522	Ribosomal protein L6	FBgn0039857	NM_143619
DAC018D12	CG6141	Ribosomal protein L9	FBgn0015756	NM_057813
DAC013M07	CG13389	Ribosomal protein S13	FBgn0010265	NM_001038796
DAC012L13	CG15693	Ribosomal protein S20	FBgn0019936	NM_079697
DAC014I11	CG8922	Ribosomal protein S5a	FBgn0002590	NM_078658
DAC035A07	CG7808	Ribosomal protein S8	FBgn0039713	NM_143483
DAC014L16	CG16807	roquin	FBgn0036621	NM_140629
DAC036C03	CG18174	Rpn11	FBgn0028694	NM_135061
DAC038A18	CG4157	Rpn12	FBgn0028693	NM_140647
DAC035L07	CG11888	Rpn2	FBgn0028692	NM_143420
DAC010G07	CG1100	Rpn5	FBgn0028690	NM_141331
DAC006K24	CG5378	Rpn7	FBgn0028688	NM_142791
DAC028E21	CG10230	Rpn9	FBgn0028691	NM_142920
DAC013F12	CG1341	Rpt1	FBgn0028687	NM_058125
DAC037A23	CG16916	Rpt3	FBgn0028686	NM_132458
DAC027A06	CG3455	Rpt4	FBgn0028685	NM_132080
DAC006K09	CG33113	Rtnl1	FBgn0053113	NM_175969
DAC030J18	CG12070	Saposin-related	FBgn0000416	NM_079858
DAC024B18	CG9195	Scamp	FBgn0040285	NM_132795
DAC028A10	CG1472	sec24	FBgn0033460	NM_136687
DAC008E24	CG5661	Sema-5c	FBgn0028679	NM_137449
DAC029M01	CG1403	Septin-1	FBgn0011710	NM_078706
DAC035E22	CG2056	Serine Protease Immune Response Integrator	FBgn0030051	NM_132264
DAC023O10	CG10913	Serine protease inhibitor 6	FBgn0028983	NM_080214
DAC019O23	CG8582	Sh3beta	FBgn0035772	NM_139855
DAC023C05	CG6757	SH3PX1	FBgn0040475	NM_140091
DAC037O02	CG8055	shrub	FBgn0086656	NM_136618
DAC029M08	CG6521	Signal transducing adaptor molecule	FBgn0027363	NM_058100
DAC038K06	CG4257	Signal-transducer and activator of transcription protein at 92E	FBgn0016917	NM_001014643
DAC034B22	CG4354	slow border cells	FBgn0005638	NM_079119
DAC041A09	CG4551	smell impaired 35A	FBgn0016930	NM_001038817
DAC035N12	CG8954	Smg5	FBgn0019890	NM_135841
DAC008E17	CG8282	Snx6	FBgn0032005	NM_135355
DAC029B23	CG3090	Sox box protein 14	FBgn0005612	NM_057546
DAC040I18	CG3595	spaghetti squash	FBgn0003514	NM_078502
DAC008D11	CG14672	Spec2	FBgn0044823	NM_169081
DAC035N04	CG8946	Sphingosine-1-phosphate lyase	FBgn0010591	NM_143775
DAC011H10	CG10072	sugarless	FBgn0010851	NM_057632
DAC037N21	CG9148	supercoiling factor	FBgn0025682	NM_058044
DAC006O10	CG5407	Sur-8	FBgn0038504	NM_142363
DAC032L14	CG11278	Syntaxin 13	FBgn0036341	NM_079330
DAC005F10	CG5081	Syntaxin 7	FBgn0086377	NM_168905
DAC037N16	CG13164	Syntaxin Interacting Protein 2	FBgn0061197	NM_136912
DAC036N21	CG8766	tafazzin	FBgn0026619	NM_058084
DAC025D01	CG10370	Tat-binding protein-1	FBgn0028684	NM_079740
DAC022B16	CG1374	teashirt	FBgn0003866	NM_078891
DAC024K15	CG2331	TER94	FBgn0024923	NM_058021
DAC030J03	CG2331	TER94	FBgn0024923	NM_058021
DAC036M17	CG18816	Tetraspanin 42Eb	FBgn0042086	NM_080272
DAC009C23	CG12846	Tetraspanin 42Ed	FBgn0029507	NM_078906
DAC011L06	CG10106	Tetraspanin 42Ee	FBgn0029506	NM_078907
DAC017P12	CG12841	Tetraspanin 42Ek	FBgn0033133	NM_078913
DAC034L16	CG4471	Tetraspanin 42Ep	FBgn0033137	NM_078918
DAC033L22	CG1274	thioredoxin peroxidase 2	FBgn0040308	NM_080263
DAC003J04	CG5495	Thioredoxin-like	FBgn0035631	NM_079214
DAC015E19	CG8846	Thor	FBgn0022073	NM_057947
DAC041M01	CG4672	TMS1	FBgn0028399	NM_140636
DAC010L14	CG6863	tolkin	FBgn0004885	NM_057531
DAC028E13	CG10223	Topoisomerase 2	FBgn0003732	NM_057412
DAC033N20	CG1276	Transcription factor IIEbeta	FBgn0015829	NM_079199
DAC017A04	CG32632	Transport and Golgi organization 13	FBgn0086674	NM_167374
DAC009I22	CG32675	Transport and Golgi organization 5	FBgn0052675	NM_167242
DAC015L23	CG7398	Transportin	FBgn0024921	NM_058020
DAC030L13	CG2803	Troponin C-akin-1	FBgn0035083	NM_001038885
DAC040N23	CG9712	tumor suppressor protein 101	FBgn0036666	NM_079396
DAC004B03	CG31509	Turandot A	FBgn0028396	NM_080517
DAC026G17	CG6235	twins	FBgn0004889	NM_057532
DAC038K04	CG4254	twinstar	FBgn0011726	NM_057686
DAC038K18	CG4265	Ubiquitin carboxy-terminal hydrolase	FBgn0010288	NM_057592
DAC007A15	CG5788	Ubiquitin conjugating enzyme 10	FBgn0026316	NM_058066
DAC016B14	CG32744	Ubiquitin-5E	FBgn0086558	NM_132078
DAC006H15	CG11624	Ubiquitin-63E	FBgn0003943	NM_057430
DAC003J18	CG5505	Ubiquitin-specific protease 36	FBgn0035633	NM_139729
DAC021A08	CG11173	ubisnap	FBgn0034913	NM_079107
DAC025J02	CG10640	Uev1A	FBgn0035601	NM_139702
DAC007L11	CG15261	UK114	FBgn0028510	NM_135903
DAC031D14	CG4008	uninitiated	FBgn0025117	NM_058025
DAC024D10	CG9209	vacuolar peduncle	FBgn0003969	NM_078637
DAC016D21	CG12770	Vps28	FBgn0021814	NM_143796
DAC035B06	CG8804	wunen	FBgn0016078	NM_057845
DAC038C16	CG4182	yellow-c	FBgn0041713	NM_078846
DAC036G23	CG18550	yellow-f	FBgn0041710	NM_079611
DAC041E03	CG4600	yippee interacting protein 2	FBgn0040064	NM_078804
DAC029G20	CG6457	yippee interacting protein 7	FBgn0040060	NM_079220
DAC022E10	CG31732	yuri gagarin	FBgn0045842	NM_165107
DAC032D11	CG15792	zipper	FBgn0005634	NM_001014552

## Sheet: Cluster 6
This table contains the genes from Cluster 6 identified with an average correlation of >0.80 from the hierarchical clustering analysis.
Multiple transcripts from a single gene may be present in this list.
DACID	CG #	Gene Name	FBGN	RefSeq ID
DAC010G21	CG11027	ADP ribosylation factor 102F	FBgn0013749	NM_079892
DAC039O02	CG7057	AP-50	FBgn0024832	NM_142792
DAC005F07	CG6025	Arflike at 72A	FBgn0000115	NM_079374
DAC031N22	CG5336	Ced-12	FBgn0032409	NM_135704
DAC016B21	CG12360	CG12360	FBgn0038111	NM_141996
DAC009H19	CG1418	CG1418	FBgn0033468	NM_136695
DAC015H20	CG18787	CG18787	FBgn0042125	NM_144407
DAC017E10	CG32820	CG32820	FBgn0052820	NM_167761
DAC023L01	CG3356	CG3356	FBgn0034989	NM_138052
DAC014J17	CG40303	CG40303	FBgn0058303	NM_001015471
DAC021N05	CG5343	CG5343	FBgn0032248	NM_135558
DAC003L18	CG5537	CG5537	FBgn0035639	NM_139733
DAC026G09	CG6230	CG6230	FBgn0027582	NM_135646
DAC018N10	CG7866	CG7866	FBgn0039725	NM_143494
DAC027F06	CG8468	CG8468	FBgn0033913	NM_137096
DAC027G18	CG3564	CHOp24	FBgn0029709	NM_131937
DAC015P17	CG7450	Cyclic-AMP response element binding protein A	FBgn0004396	NM_079363
DAC013J23	CG13140	dpr19	FBgn0032233	NM_135548
DAC011L01	CG9543	epsilonCOP	FBgn0027496	NM_135193
DAC019A18	CG17785	Golgin84	FBgn0039188	NM_142993
DAC017A05	CG7085	lethal (2) s5379	FBgn0010704	NM_001014460
DAC017E05	CG7129	lethal (3) 05822	FBgn0010877	NM_143794
DAC019L15	CG6363	MRG15	FBgn0027378	NM_142185
DAC040B19	CG9575	Rab35	FBgn0031090	NM_134529
DAC031I22	CG7578	sec71	FBgn0028538	NM_135831
DAC013H19	CG13109	taiman	FBgn0041092	NM_078797
DAC021F12	CG3948	zetaCOP	FBgn0040512	NM_140653

## Sheet: Cluster 7
This table contains the genes from Cluster 7 identified with an average correlation of >0.80 from the hierarchical clustering analysis.
Multiple transcripts from a single gene may be present in this list.
DACID	CG #	Gene Name	FBGN	RefSeq ID
DAC006J21	CG11656	CG11656	FBgn0038109	NM_141994
DAC035P19	CG11968	CG11968	FBgn0037647	NM_141593
DAC009G19	CG1288	CG1288	FBgn0037484	NM_141448
DAC024A12	CG14926	CG14926	FBgn0032360	NM_135658
DAC014C12	CG17333	CG17333	FBgn0030239	NM_132428
DAC017H11	CG17376	CG17376	FBgn0042189	NM_144450
DAC038A15	CG17567	CG17567	FBgn0040994	NM_144330
DAC004C10	CG2955	CG2955	FBgn0031585	NM_134973
DAC022E14	CG31740	CG31740	FBgn0051740	NM_165235
DAC003C10	CG3222	CG3222	FBgn0036014	NM_140076
DAC038F22	CG3262	CG3262	FBgn0032986	NM_136299
DAC024P09	CG3330	CG3330	FBgn0039511	NM_143301
DAC033K18	CG33937	CG33937	FBgn0053937	NM_001031990
DAC005B09	CG5969	CG5969	FBgn0036998	NM_176371
DAC026C15	CG6195	CG6195	FBgn0038723	NM_142565
DAC019F10	CG8564	CG8564	FBgn0035776	NM_139858
DAC027P02	CG8586	CG8586	FBgn0033320	NM_136558
DAC035B20	CG8813	CG8813	FBgn0031476	NM_134883
DAC011B09	CG9192	CG9192	FBgn0035193	NM_138241
DAC011D19	CG9293	CG9293	FBgn0032516	NM_135803
DAC029L06	CR32658	CR32658	FBgn0040859	NR_002111
DAC028P16	CG3050	Cyp6d5	FBgn0038194	NM_142070
DAC023K06	CG10846	dynactin-subunit-p25	FBgn0040228	NM_135890
DAC026N18	CG8182	GalNAc-T1	FBgn0034025	NM_137199
DAC030G07	CG1515	lethal (1) G0155	FBgn0026664	NM_132195
DAC019K19	CG8428	spinster	FBgn0086676	NM_080084

## Sheet: Cluster 8
This table contains the genes from Cluster 8 identified with an average correlation of >0.80 from the hierarchical clustering analysis.
Multiple transcripts from a single gene may be present in this list.
DACID	CG #	Gene Name	FBGN	RefSeq ID
DAC019A06	CG17769	Androcam	FBgn0011273	NM_057640
DAC035D11	CG11780	beta-4-galactosyltransferase 7	FBgn0039258	NM_143062
DAC028D08	CG3035	carmine	FBgn0000330	NM_176700
DAC032B10	CG11137	CG11137	FBgn0037199	NM_141167
DAC021I10	CG11523	CG11523	FBgn0037156	NM_141129
DAC006F21	CG11596	CG11596	FBgn0023522	NM_130607
DAC006N11	CG11710	CG11710	FBgn0031115	NM_134549
DAC034G20	CG13544	CG13544	FBgn0034826	NM_137917
DAC009J23	CG14216	CG14216	FBgn0031054	NM_134498
DAC028M08	CG14888	CG14888	FBgn0038442	NM_142300
DAC030A23	CG15109	CG15109	FBgn0034416	NM_001014534
DAC008J21	CG15387	CG15387	FBgn0031403	NM_134815
DAC033A09	CG1550	CG1550	FBgn0033225	NM_136481
DAC037O21	CG17068	CG17068	FBgn0031098	NM_134535
DAC020H02	CG18143	CG18143	FBgn0037219	NM_141182
DAC004M12	CG30058	CG30058	FBgn0050058	NM_165972
DAC029L19	CG3107	CG3107	FBgn0033005	NM_136312
DAC003M24	CG32364	CG32364	FBgn0052364	NM_168261
DAC039I05	CG32441	CG32441	FBgn0052441	NM_168925
DAC039O09	CG32591	CG32591	FBgn0052591	NM_167420
DAC040G21	CG4300	CG4300	FBgn0036272	NM_140308
DAC006K22	CG5377	CG5377	FBgn0038974	NM_142795
DAC018D22	CG6332	CG6332	FBgn0038921	NM_142742
DAC010F12	CG6652	CG6652	FBgn0036687	NM_140689
DAC015B11	CG7289	CG7289	FBgn0031379	NM_134791
DAC031C06	CG7492	CG7492	FBgn0035807	NM_139889
DAC019A11	CG8132	CG8132	FBgn0037687	NM_141631
DAC008M09	CG8368	CG8368	FBgn0035707	NM_139793
DAC036N07	CG8746	CG8746	FBgn0033330	NM_136568
DAC019H10	CG8863	CG8863	FBgn0038145	NM_142026
DAC014M17	CG9063	CG9063	FBgn0028500	NM_141128
DAC011F11	CG9346	CG9346	FBgn0034572	NM_137691
DAC029B22	CG9987	CG9987	FBgn0032781	NM_136121
DAC027E03	CG3733	Chromodomain-helicase-DNA-binding protein	FBgn0016132	NM_057849
DAC018O11	CG33525	CoRest	FBgn0053525	NM_001014752
DAC040A14	CG33302	Cuticular protein 31A	FBgn0053302	NM_135496
DAC003P09	CG4052	Cuticular protein 5C	FBgn0029811	NM_132038
DAC006L12	CG9491	Gef26	FBgn0021873	NM_135168
DAC004K21	CG17063	inx6	FBgn0027107	NM_132146
DAC022M23	CG1487	kurtz	FBgn0040206	NM_080249
DAC039H12	CG13746	MrgBP	FBgn0033341	NM_136573
DAC035M11	CG9770	pink	FBgn0086679	NM_141553
DAC016G07	CG4937	RhoGAP15B	FBgn0030808	NM_132955
DAC005F14	CG5085	Sirt2	FBgn0038788	NM_142623
DAC037N01	CG9126	Stromal interaction molecule	FBgn0045073	NM_078633
DAC015G20	CG13626	Syntaxin 18	FBgn0039212	NM_079761
DAC010M20	CG1856	tramtrack	FBgn0003870	NM_080172

## Sheet: Cluster 9
This table contains the genes from Cluster 9 identified with an average correlation of >0.80 from the hierarchical clustering analysis.
Multiple transcripts from a single gene may be present in this list.
DACID	CG #	Gene Name	FBGN	RefSeq ID
DAC012I18	CG11140	Aldehyde dehydrogenase type III	FBgn0010548	NM_136441
DAC024O15	CG2512	alpha-Tubulin at 84D	FBgn0003885	NM_079540
DAC024B24	CG9204	Ate1	FBgn0025720	NM_058046
DAC035C24	CG18372	Attacin-B	FBgn0041581	NM_079022
DAC024F08	CG9239	B4	FBgn0023407	NM_057977
DAC025A09	CG10026	CG10026	FBgn0032785	NM_136124
DAC020I22	CG1092	CG1092	FBgn0037228	NM_141190
DAC010G23	CG11033	CG11033	FBgn0037659	NM_141607
DAC032B12	CG11138	CG11138	FBgn0030400	NM_132581
DAC021E10	CG11320	CG11320	FBgn0031837	NM_135209
DAC035F23	CG11825	CG11825	FBgn0033519	NM_136739
DAC028D07	CG11852	CG11852	FBgn0039297	NM_143100
DAC004P10	CG12547	CG12547	FBgn0040521	NM_001015446
DAC022H24	CG13928	CG13928	FBgn0035246	NM_139378
DAC022C09	CG14566	CG14566	FBgn0037127	NM_141101
DAC022I11	CG14755	CG14755	FBgn0033282	NM_136527
DAC026F13	CG15347	CG15347	FBgn0030040	NM_132251
DAC032D09	CG1578	CG1578	FBgn0030336	NM_132521
DAC032D05	CG15784	CG15784	FBgn0029766	NM_131995
DAC008N11	CG15911	CG15911	FBgn0040878	NM_144232
DAC037C17	CG16936	CG16936	FBgn0027590	NM_138120
DAC020N20	CG1826	CG1826	FBgn0030228	NM_132421
DAC035E24	CG2097	CG2097	FBgn0037371	NM_141323
DAC004I04	CG30015	CG30015	FBgn0050015	NM_136777
DAC035K10	CG30197	CG30197	FBgn0050197	NM_166058
DAC005M18	CG31313	CG31313	FBgn0051313	NM_169586
DAC031L23	CG33459	CG33459	FBgn0053459	NM_206133
DAC017E24	CG34413	CG34413	FBgn0085442	NM_166695
DAC003H11	CG40043	CG40043	FBgn0058043	NM_001015367
DAC014F23	CG4022	CG4022	FBgn0035986	NM_140050
DAC040C01	CG41114	CG41114	FBgn0069935	NM_001015293
DAC040C09	CG41131	CG41131	FBgn0069920	NM_001015135
DAC034F20	CG4406	CG4406	FBgn0023545	NM_130612
DAC040K17	CG4446	CG4446	FBgn0035979	NM_140044
DAC034N24	CG4511	CG4511	FBgn0037843	NM_141769
DAC026K06	CG4802	CG4802	FBgn0034215	NM_137364
DAC031L24	CG5068	CG5068	FBgn0035951	NM_140020
DAC006G22	CG5326	CG5326	FBgn0038983	NM_142803
DAC003F02	CG5467	CG5467	FBgn0039433	NM_143226
DAC026K13	CG6299	CG6299	FBgn0030641	NM_176732
DAC019L17	CG6364	CG6364	FBgn0039179	NM_142984
DAC039O08	CG7065	CG7065	FBgn0030091	NM_132301
DAC017K19	CG7219	CG7219	FBgn0031973	NM_135328
DAC018M06	CG7332	CG7332	FBgn0030973	NM_133110
DAC015J23	CG7379	CG7379	FBgn0038546	NM_142399
DAC031A12	CG7466	CG7466	FBgn0031981	NM_135336
DAC008M19	CG8378	CG8378	FBgn0027495	NM_136886
DAC035E21	CG8460	CG8460	FBgn0031996	NM_135346
DAC006D16	CG9406	CG9406	FBgn0034592	NM_137708
DAC040L07	CG9674	CG9674	FBgn0036663	NM_140665
DAC007E22	CG9953	CG9953	FBgn0035726	NM_139810
DAC013M12	CG14685	Chromosome associated protein H2	FBgn0037831	NM_141757
DAC039G24	CG6998	cut up	FBgn0011760	NM_080336
DAC029C04	CG6395	Cysteine string protein	FBgn0004179	NM_079489
DAC019K12	CG17941	dachsous	FBgn0000497	NM_078722
DAC039M24	CG7055	dalao	FBgn0030093	NM_132302
DAC008M08	CG5729	Dgp-1	FBgn0027836	NM_137458
DAC040N01	CG9696	domino	FBgn0020306	NM_080094
DAC005F13	CG6033	downstream of receptor kinase	FBgn0004638	NM_057510
DAC004M20	CG3006	Flavin-containing monooxygenase 1	FBgn0034943	NM_138015
DAC024M24	CG15064	Him	FBgn0030900	NM_133045
DAC020P02	CG18279	Immune induced molecule 10	FBgn0033835	NM_165981
DAC012I15	CG7933	janus A	FBgn0001280	NM_176585
DAC027D06	CG8440	Lissencephaly-1	FBgn0015754	NM_057812
DAC022A24	CG33526	PNUTS	FBgn0053526	NM_001014452
DAC028J09	CG12085	poly U binding factor 68kD	FBgn0028577	NM_080384
DAC020H24	CG1817	Protein tyrosine phosphatase 10D	FBgn0004370	NM_078572
DAC035E23	CG8497	Rhophilin	FBgn0026374	NM_078613
DAC003E01	CG17136	RNA-binding protein 1	FBgn0010252	NM_079583
DAC038M24	CG4314	scarlet	FBgn0003515	NM_079384
DAC011J10	CG10084	second mitotic wave missing	FBgn0002044	NM_136132
DAC017I17	CG7187	Sequence-specific single-stranded DNA-binding protein	FBgn0011481	NM_142431
DAC015K10	CG1391	small optic lobes	FBgn0003464	NM_057389
DAC028B03	CG11761	translin	FBgn0033528	NM_136747
DAC024C01	CG2171	Triose phosphate isomerase	FBgn0086355	NM_176587
DAC014B18	CG1659	unc-119	FBgn0025549	NM_132161
DAC011D20	CG10037	ventral veins lacking	FBgn0086680	NM_079224
DAC034N12	CG4488	wee	FBgn0011737	NM_057687
DAC005J02	CG2759	white	FBgn0003996	NM_079412
DAC012E24	CG10776	wishful thinking	FBgn0024179	NM_079953
DAC030L02	CG12076	YT521-B	FBgn0027616	NM_139554

## Sheet: Cluster 10
This table contains the genes from Cluster 10 identified with an average correlation of >0.80 from the hierarchical clustering analysis.
Multiple transcripts from a single gene may be present in this list.
DACID	CG #	Gene Name	FBGN	RefSeq ID
DAC030D12	CG12006	CG12006	FBgn0035464	NM_139575
DAC028A24	CG14749	CG14749	FBgn0033316	NM_136556
DAC026D15	CG1531	CG1531	FBgn0029985	NM_132200
DAC026L23	CG15452	CG15452	FBgn0031130	NM_134563
DAC028D20	CG30372	CG30372	FBgn0050372	NM_001014504
DAC039M09	CG32541	CG32541	FBgn0052541	NM_133114
DAC023N11	CG3407	CG3407	FBgn0031573	NM_134965
DAC026G08	CG4766	CG4766	FBgn0027546	NM_132059
DAC037H05	CG9056	CG9056	FBgn0030702	NM_132858
DAC019N10	CG9885	decapentaplegic	FBgn0000490	NM_057963
DAC003C06	CG32227	golden goal	FBgn0052227	NM_140943
DAC026K19	CG6302	lethal (3) 01239	FBgn0010741	NM_168438
DAC011C11	CG12202	Nat1	FBgn0031020	NM_133156
DAC025M21	CG10521	Netrin-B	FBgn0015774	NM_078600
DAC019O21	CG8577	PGRP-SC1b	FBgn0033327	NM_136563
DAC014B24	CG1664	small bristles	FBgn0003321	NM_079921
DAC020N23	CG3051	SNF1A/AMP-activated protein kinase	FBgn0023169	NM_057965
DAC038L11	CG7152	Syntrophin-like 1	FBgn0037130	NM_079481

[truncated: 28 more sheets: Cluster 11, Cluster 12, Cluster 13, Cluster 14, Cluster 15, Cluster 16, Cluster 17, Cluster 18, Cluster 19, Cluster 20, Cluster 21, Cluster 22, Cluster 23, Cluster 24, Cluster 25, Cluster 26, Cluster 27, Cluster 28, Cluster 29, Cluster 30 …]
