# Supplementary material for: Somatic, germline and sex hierarchy regulated gene expression during Drosophila metamorphosis
Source: BMC Genomics. 2009 Feb 13;10:80. doi: 10.1186/1471-2164-10-80 (PMC2656526; doi:10.1186/1471-2164-10-80)
Supplement: Additional file 7 — DAVID analysis of 38 clusters from time course microarray experiments. Results of functional analysis from the program DAVID for each of the 38 clusters identified and presented in Figure 3 and Additional files 5 and 6. Clusters were generated using gene expression data from male and female tud progeny at five time points during metamorphosis (0, 24, 48, 72, and 96 hours APF). The DAVID functional analysis of each cluster is presented on individual tabs. [file 1471-2164-10-80-S7.xls]

## Sheet: Cluster 1
This table contains the results from the program DAVID identifying features overrepresented among the genes in Cluster 1 from the hierarchical clustering analysis.
Category	Term	Count	%	PValue	Genes	List Total	Pop Hits	Pop Total	Fold Change
GOTERM_BP_ALL	pathogenesis	2	0.0952	0.00659947	NM_168027, NM_079177,	15	4	8466	282.2
GOTERM_BP_ALL	symbiosis, encompassing mutualism through parasitism	2	0.0952	0.00824301	NM_168027, NM_079177,	15	5	8466	225.76
GOTERM_BP_ALL	interspecies interaction between organisms	2	0.0952	0.00824301	NM_168027, NM_079177,	15	5	8466	225.76
GOTERM_MF_ALL	auxiliary transport protein activity	2	0.0952	0.0105401	NM_168027, NM_079177,	17	7	10581	177.832
INTERPRO_NAME	IPR008176:Gamma thionin	2	0.0952	0.0121739	NM_168027, NM_079177,	16	8	9808	153.25
INTERPRO_NAME	IPR011701:Major facilitator superfamily MFS_1	3	0.1429	0.0133859	NM_143768, NM_165655, NM_138760,	16	117	9808	15.7179

## Sheet: Cluster 2
This table contains the results from the program DAVID identifying features overrepresented among the genes in Cluster 2 from the hierarchical clustering analysis.
Category	Term	Count	%	PValue	Genes	List Total	Pop Hits	Pop Total	Fold Change
No categories were identified.

## Sheet: Cluster 3
This table contains the results from the program DAVID identifying features overrepresented among the genes in Cluster 3 from the hierarchical clustering analysis.
Category	Term	Count	%	PValue	Genes	List Total	Pop Hits	Pop Total	Fold Change
GOTERM_BP_ALL	cellular physiological process	70	0.6422	6.67633e-05	NM_141012, NM_132659, NM_078864, NM_142564, NM_165735, NM_132479, NM_140153, NM_079279, NM_143703, NM_142874, NM_132938, NM_078973, NM_144356, NM_167351, NM_079437, NM_079827, NM_078710, NM_170413, NM_079696, NM_135018, NM_130477, NM_153772, NM_135358, NM_142861, NM_079515, NM_143661, NM_144356, NM_137046, NM_141811, NM_130567, NM_133037, NM_140031, NM_133126, NM_143755, NM_058053, NM_001014577, …	74	6548	8466	1.22303
GOTERM_BP_ALL	biopolymer modification	20	0.1835	0.000304294	NM_140014, NM_079727, NM_170413, NM_079696, NM_140521, NM_135018, NM_079416, NM_130477, NM_135358, NM_139516, NM_132479, NM_140559, NM_142861, NM_143661, NM_079279, NM_136136, NM_137087, NM_079299, NM_144356, NM_058053,	74	946	8466	2.41872
GOTERM_BP_ALL	cellular process	71	0.6514	0.00119846	NM_141012, NM_132659, NM_078864, NM_142564, NM_165735, NM_132479, NM_140153, NM_079279, NM_143703, NM_142874, NM_132938, NM_078973, NM_144356, NM_167351, NM_079437, NM_079827, NM_078710, NM_170413, NM_079696, NM_135018, NM_130477, NM_153772, NM_135358, NM_078998, NM_142861, NM_079515, NM_143661, NM_144356, NM_137046, NM_141811, NM_130567, NM_133037, NM_140031, NM_133126, NM_143755, NM_058053, NM_…	74	7079	8466	1.14745
GOTERM_BP_ALL	protein modification	18	0.1651	0.00136486	NM_079727, NM_170413, NM_079696, NM_140521, NM_135018, NM_079416, NM_130477, NM_135358, NM_139516, NM_132479, NM_140559, NM_142861, NM_143661, NM_079279, NM_136136, NM_137087, NM_079299, NM_144356,	74	900	8466	2.28811
GOTERM_BP_ALL	physiological process	71	0.6514	0.00209558	NM_141012, NM_132659, NM_078864, NM_142564, NM_165735, NM_132479, NM_140153, NM_079279, NM_143703, NM_142874, NM_132938, NM_078973, NM_144356, NM_167351, NM_079437, NM_079827, NM_078710, NM_170413, NM_079696, NM_135018, NM_130477, NM_153772, NM_135358, NM_078998, NM_142861, NM_079515, NM_143661, NM_144356, NM_137046, NM_141811, NM_130567, NM_133037, NM_140031, NM_133126, NM_143755, NM_058053, NM_…	74	7150	8466	1.13605
GOTERM_BP_ALL	protein amino acid glycosylation	5	0.0459	0.00559727	NM_136136, NM_137087, NM_130477, NM_135358, NM_132479,	74	83	8466	6.89189
GOTERM_BP_ALL	biopolymer glycosylation	5	0.0459	0.00583939	NM_136136, NM_137087, NM_130477, NM_135358, NM_132479,	74	84	8466	6.80985
GOTERM_BP_ALL	glycoprotein biosynthesis	5	0.0459	0.00583939	NM_136136, NM_137087, NM_130477, NM_135358, NM_132479,	74	84	8466	6.80985
GOTERM_BP_ALL	glycoprotein metabolism	5	0.0459	0.00660748	NM_136136, NM_137087, NM_130477, NM_135358, NM_132479,	74	87	8466	6.57502
GOTERM_BP_ALL	protein metabolism	31	0.2844	0.0068314	NM_137892, NM_140014, NM_079127, NM_137998, NM_139516, NM_132479, NM_137581, NM_079279, NM_136136, NM_080293, NM_057633, NM_137087, NM_079299, NM_144356, NM_167351, NM_079727, NM_079827, NM_170413, NM_079696, NM_140521, NM_135018, NM_079416, NM_130477, NM_135358, NM_140559, NM_142861, NM_143661, NM_057899, NM_140031, NM_133126, NM_058053,	74	2302	8466	1.54065
GOTERM_BP_ALL	biopolymer metabolism	26	0.2385	0.00792802	NM_140014, NM_137998, NM_139516, NM_132479, NM_079279, NM_136136, NM_137087, NM_079299, NM_144356, NM_079727, NM_170413, NM_079696, NM_135018, NM_140521, NM_079416, NM_130477, NM_135358, NM_140559, NM_142861, NM_143661, NM_144356, NM_142510, NM_133037, NM_140031, NM_079158, NM_058053,	74	1819	8466	1.63526
GOTERM_CC_ALL	endomembrane system	6	0.055	0.0103014	NM_141649, NM_141811, NM_137087, NM_142564, NM_078864, NM_143755,	55	154	6233	4.41535
KEGG_PATHWAY	DME00510:N-GLYCAN BIOSYNTHESIS	3	0.0275	0.0115703	NM_136136, NM_135358, NM_132479,	10	23	1205	15.7174
GOTERM_BP_ALL	regulation of biological process	23	0.211	0.0115889	NM_079437, NM_001014577, NM_141012, NM_079654, NM_079827, NM_079727, NM_079696, NM_078864, NM_165735, NM_137998, NM_079944, NM_057214, NM_079515, NM_137046, NM_144356, NM_143703, NM_142510, NM_137087, NM_079913, NM_001038880, NM_132938, NM_078750, NM_133126,	74	1578	8466	1.66751
GOTERM_MF_ALL	enzyme binding	4	0.0367	0.0130228	NM_141811, NM_057633, NM_057796, NM_079913,	94	56	10581	8.04027
GOTERM_CC_ALL	clathrin-coated vesicle	4	0.0367	0.0135585	NM_141649, NM_132795, NM_079913, NM_143755,	55	58	6233	7.81567
GOTERM_BP_ALL	protein deubiquitination	3	0.0275	0.0138533	NM_079279, NM_079416, NM_139516,	74	21	8466	16.3436
GOTERM_BP_ALL	intracellular signaling cascade	11	0.1009	0.0166656	NM_079654, NM_143703, NM_079696, NM_140521, NM_057796, NM_079913, NM_001038880, NM_132938, NM_165735, NM_079944, NM_058053,	74	539	8466	2.3348
GOTERM_BP_ALL	regulation of cellular process	21	0.1927	0.0188149	NM_079437, NM_001014577, NM_141012, NM_079727, NM_079827, NM_079696, NM_078864, NM_165735, NM_137998, NM_079944, NM_057214, NM_079515, NM_137046, NM_144356, NM_142510, NM_137087, NM_079913, NM_001038880, NM_132938, NM_078750, NM_133126,	74	1452	8466	1.65462
GOTERM_MF_ALL	protein binding	58	0.5321	0.0221322	NM_141012, NM_137166, NM_078864, NM_142564, NM_165735, NM_139383, NM_143703, NM_135463, NM_134984, NM_078973, NM_144356, NM_167351, NM_079437, NM_079931, NM_079827, NM_079696, NM_140987, NM_153772, NM_143661, NM_144356, NM_141056, NM_137046, NM_143009, NM_137730, NM_141811, NM_133037, NM_140031, NM_141556, NM_133126, NM_143755, NM_137087, NM_001014577, NM_132795, NM_079654, NM_140014, NM_141012, …	94	5333	10581	1.22421
GOTERM_CC_ALL	coated vesicle	4	0.0367	0.0223708	NM_141649, NM_132795, NM_079913, NM_143755,	55	70	6233	6.47584
GOTERM_BP_ALL	cell cycle	10	0.0917	0.0231537	NM_137046, NM_144356, NM_079654, NM_079727, NM_136995, NM_167693, NM_079696, NM_057633, NM_001038880, NM_079944,	74	486	8466	2.35402
GOTERM_MF_ALL	GTPase binding	3	0.0275	0.0232604	NM_141811, NM_057633, NM_057796,	94	27	10581	12.5071
GOTERM_BP_ALL	cellular protein metabolism	28	0.2569	0.0232797	NM_137892, NM_079127, NM_137998, NM_139516, NM_132479, NM_137581, NM_079279, NM_136136, NM_080293, NM_137087, NM_079299, NM_144356, NM_167351, NM_079727, NM_079827, NM_170413, NM_079696, NM_140521, NM_135018, NM_079416, NM_130477, NM_135358, NM_140559, NM_142861, NM_143661, NM_057899, NM_140031, NM_133126,	74	2190	8466	1.46272
GOTERM_CC_ALL	cell	50	0.4587	0.0241205	NM_141012, NM_142564, NM_078864, NM_165735, NM_140153, NM_079279, NM_143703, NM_142874, NM_078973, NM_144356, NM_079437, NM_079827, NM_078710, NM_170413, NM_130477, NM_153772, NM_078998, NM_079515, NM_143661, NM_144356, NM_141811, NM_133037, NM_140031, NM_133126, NM_143755, NM_141649, NM_001014577, NM_132795, NM_057796, NM_079127, NM_137581, NM_080272, NM_133150, NM_136136, NM_080272, NM_057633, …	55	4965	6233	1.14126
GOTERM_BP_ALL	ubiquitin-dependent protein catabolism	4	0.0367	0.0248793	NM_079279, NM_079416, NM_079299, NM_139516,	74	73	8466	6.26879
GOTERM_MF_ALL	ubiquitin thiolesterase activity	3	0.0275	0.0266027	NM_079279, NM_079416, NM_139516,	94	29	10581	11.6445
GOTERM_BP_ALL	modification-dependent protein catabolism	4	0.0367	0.0266851	NM_079279, NM_079416, NM_079299, NM_139516,	74	75	8466	6.10162
GOTERM_MF_ALL	ubiquitin-specific protease activity	3	0.0275	0.0283424	NM_079279, NM_079416, NM_139516,	94	30	10581	11.2564
GOTERM_MF_ALL	transferase activity, transferring hexosyl groups	5	0.0459	0.0288268	NM_141012, NM_136136, NM_137087, NM_130477, NM_135358,	94	132	10581	4.26378
GOTERM_CC_ALL	protein complex	22	0.2018	0.0290915	NM_079437, NM_079827, NM_136995, NM_079727, NM_078710, NM_170413, NM_135018, NM_079127, NM_142564, NM_078864, NM_153772, NM_136180, NM_078998, NM_140559, NM_144356, NM_079279, NM_142510, NM_141811, NM_140031, NM_079913, NM_079299, NM_144356,	55	1642	6233	1.51839
GOTERM_BP_ALL	proteolysis during cellular protein catabolism	4	0.0367	0.0314994	NM_079279, NM_079416, NM_079299, NM_139516,	74	80	8466	5.72027
GOTERM_BP_ALL	cellular protein catabolism	4	0.0367	0.0314994	NM_079279, NM_079416, NM_079299, NM_139516,	74	80	8466	5.72027
INTERPRO_NAME	IPR011993:Pleckstrin homology-type	5	0.0459	0.0329413	NM_143703, NM_057633, NM_130567, NM_079944, NM_058053,	96	125	9808	4.08667
GOTERM_MF_ALL	binding	75	0.6881	0.0359471	NM_141012, NM_137166, NM_078864, NM_142564, NM_165735, NM_139383, NM_143703, NM_135463, NM_134984, NM_142874, NM_132938, NM_078973, NM_144356, NM_167351, NM_079437, NM_079931, NM_079827, NM_078710, NM_170413, NM_079696, NM_140987, NM_153772, NM_143661, NM_137046, NM_144356, NM_141056, NM_143009, NM_141811, NM_137730, NM_133037, NM_130567, NM_140031, NM_141556, NM_133126, NM_143755, NM_058053, NM_…	94	7488	10581	1.12744
GOTERM_CC_ALL	cytoplasmic vesicle	4	0.0367	0.0368821	NM_141649, NM_132795, NM_079913, NM_143755,	55	85	6233	5.33305
GOTERM_CC_ALL	cytoplasmic membrane-bound vesicle	4	0.0367	0.0368821	NM_141649, NM_132795, NM_079913, NM_143755,	55	85	6233	5.33305
GOTERM_MF_ALL	thiolester hydrolase activity	3	0.0275	0.03769	NM_079279, NM_079416, NM_139516,	94	35	10581	9.64833
GOTERM_BP_ALL	regulation of cellular physiological process	19	0.1743	0.040235	NM_079437, NM_001014577, NM_079727, NM_079827, NM_079696, NM_078864, NM_165735, NM_137998, NM_079944, NM_057214, NM_079515, NM_144356, NM_137046, NM_142510, NM_137087, NM_001038880, NM_132938, NM_078750, NM_133126,	74	1371	8466	1.58549
GOTERM_BP_ALL	cellular macromolecule metabolism	28	0.2569	0.0403305	NM_137892, NM_079127, NM_137998, NM_139516, NM_132479, NM_137581, NM_079279, NM_136136, NM_080293, NM_137087, NM_079299, NM_144356, NM_167351, NM_079727, NM_079827, NM_170413, NM_079696, NM_140521, NM_135018, NM_079416, NM_130477, NM_135358, NM_140559, NM_142861, NM_143661, NM_057899, NM_140031, NM_133126,	74	2292	8466	1.39762
GOTERM_CC_ALL	nuclear pore	3	0.0275	0.0404455	NM_141811, NM_142564, NM_078864,	55	37	6233	9.1887
GOTERM_CC_ALL	pore complex	3	0.0275	0.0404455	NM_141811, NM_142564, NM_078864,	55	37	6233	9.1887
INTERPRO_NAME	IPR011989:Armadillo-like helical	5	0.0459	0.0409065	NM_136995, NM_141811, NM_078864, NM_142683, NM_137462,	96	134	9808	3.81219
GOTERM_CC_ALL	vesicle	4	0.0367	0.0414016	NM_141649, NM_132795, NM_079913, NM_143755,	55	89	6233	5.09336
GOTERM_CC_ALL	membrane-bound vesicle	4	0.0367	0.0414016	NM_141649, NM_132795, NM_079913, NM_143755,	55	89	6233	5.09336
GOTERM_BP_ALL	ubiquitin cycle	6	0.055	0.0422359	NM_079279, NM_170413, NM_079416, NM_144356, NM_139516, NM_140559,	74	222	8466	3.09204
GOTERM_BP_ALL	vesicle-mediated transport	7	0.0642	0.0441859	NM_141649, NM_132795, NM_167693, NM_057796, NM_079913, NM_001038880, NM_143755,	74	300	8466	2.66946
GOTERM_BP_ALL	protein catabolism	4	0.0367	0.0447796	NM_079279, NM_079416, NM_079299, NM_139516,	74	92	8466	4.97415
INTERPRO_NAME	IPR008968:Mu2 adaptin subunit (AP50) of AP2	2	0.0183	0.0475102	NM_141649, NM_143755,	96	5	9808	40.8667
INTERPRO_NAME	IPR001392:Clathrin adaptor complex, medium chain	2	0.0183	0.0475102	NM_141649, NM_143755,	96	5	9808	40.8667
INTERPRO_NAME	IPR010569:Myotubularin-related	2	0.0183	0.0475102	NM_140014, NM_058053,	96	5	9808	40.8667

## Sheet: Cluster 4
This table contains the results from the program DAVID identifying features overrepresented among the genes in Cluster 4 from the hierarchical clustering analysis.
Category	Term	Count	%	PValue	Genes	List Total	Pop Hits	Pop Total	Fold Change
GOTERM_CC_ALL	cell	44	0.4112	0.00933181	NM_143014, NM_079217, NM_080313, NM_142959, NM_140019, NM_165851, NM_142496, NM_141342, NM_078922, NM_136773, NM_142428, NM_170053, NM_058096, NM_143027, NM_132119, NM_079293, NM_144474, NM_142519, NM_079026, NM_134771, NM_133129, NM_143415, NM_130673, NM_078675, NM_140901, NM_142704, NM_142947, NM_142562, NM_140013, NM_137726, NM_170155, NM_143538, NM_143213, NM_079446, NM_141175, NM_136960, NM_…	47	4965	6233	1.17526
SP_PIR_KEYWORDS	transferase	10	0.0935	0.00946944	NM_079446, NM_079217, NM_136066, NM_142045, NM_142947, NM_080313, NM_170155, NM_134741, NM_142475, NM_137481,	43	448	5085	2.63964
SP_PIR_KEYWORDS	transmembrane	14	0.1308	0.0102109	NM_080313, NM_142562, NM_141342, NM_137726, NM_140013, NM_170155, NM_143538, NM_143213, NM_143027, NM_132119, NM_144474, NM_079026, NM_134771, NM_135236,	43	803	5085	2.06175
GOTERM_BP_ALL	oocyte microtubule cytoskeleton organization	3	0.028	0.0147623	NM_142045, NM_080313, NM_170053,	73	22	8466	15.8144
GOTERM_BP_ALL	establishment and/or maintenance of microtubule cytoskeleton polarity	3	0.028	0.0147623	NM_142045, NM_080313, NM_170053,	73	22	8466	15.8144
GOTERM_BP_ALL	establishment and/or maintenance of cytoskeleton polarity	3	0.028	0.0147623	NM_142045, NM_080313, NM_170053,	73	22	8466	15.8144
GOTERM_MF_ALL	protein binding	55	0.514	0.0185127	NM_143014, NM_141342, NM_134621, NM_142428, NM_058096, NM_079293, NM_136057, NM_135086, NM_079026, NM_141333, NM_130673, NM_136116, NM_136334, NM_137481, NM_137726, NM_001032062, NM_134719, NM_167406, NM_135236, NM_137564, NM_141333, NM_135761, NM_140466, NM_080313, NM_137152, NM_143792, NM_140019, NM_079716, NM_136617, NM_078922, NM_140408, NM_170053, NM_141001, NM_142519, NM_133030, NM_142191, …	88	5333	10581	1.24004
GOTERM_MF_ALL	transferase activity	16	0.1495	0.0201266	NM_079217, NM_080313, NM_142947, NM_142045, NM_134747, NM_140019, NM_170155, NM_140408, NM_134741, NM_135469, NM_142475, NM_079446, NM_141664, NM_136066, NM_142191, NM_080131,	88	1031	10581	1.86597
GOTERM_MF_ALL	kinase activity	9	0.0841	0.0205423	NM_079446, NM_079217, NM_142045, NM_142191, NM_140019, NM_080131, NM_170155, NM_135469, NM_142475,	88	415	10581	2.60758
INTERPRO_NAME	IPR002067:Mitochondrial carrier protein	3	0.028	0.0257117	NM_134771, NM_143538, NM_143027,	92	27	9808	11.8454
GOTERM_MF_ALL	phosphotransferase activity, alcohol group as acceptor	8	0.0748	0.0315254	NM_079446, NM_079217, NM_142045, NM_140019, NM_080131, NM_170155, NM_135469, NM_142475,	88	368	10581	2.61388
SMART_NAME	SM00220:S_TKc	4	0.0374	0.0367212	NM_079446, NM_079217, NM_142045, NM_142475,	31	108	4371	5.22222

## Sheet: Cluster 5
This table contains the results from the program DAVID identifying features overrepresented among the genes in Cluster 5 from the hierarchical clustering analysis.
Category	Term	Count	%	PValue	Genes	List Total	Pop Hits	Pop Total	Fold Change
GOTERM_CC_ALL	proteasome complex (sensu Eukaryota)	34	0.057	6.77e-31	NM_058021, NM_057854, NM_143420, NM_080353, NM_132080, NM_143774, NM_078944, NM_058125, NM_143757, NM_057343, NM_079121, NM_057952, NM_079604, NM_058126, NM_079745, NM_141331, NM_140647, NM_135960, NM_141272, NM_079740, NM_136213, NM_142044, NM_142791, NM_141601, NM_079352, NM_132458, NM_134603, NM_079480, NM_144298, NM_142920, NM_135061, NM_078808, NM_080098, NM_079391,	296	54	6233	13.2584
SP_PIR_KEYWORDS	proteasome	30	0.0503	5.15e-27	NM_057854, NM_143420, NM_080353, NM_132080, NM_143774, NM_078944, NM_058125, NM_143757, NM_057343, NM_057952, NM_079121, NM_079604, NM_058126, NM_079745, NM_140647, NM_141272, NM_135960, NM_079740, NM_142791, NM_141601, NM_079352, NM_132458, NM_134603, NM_079480, NM_144298, NM_142920, NM_135061, NM_078808, NM_080098, NM_079391,	277	44	5085	12.5164
KEGG_PATHWAY	DME03050:PROTEASOME	28	0.0469	3.79e-22	NM_057854, NM_143420, NM_080353, NM_132080, NM_143774, NM_078944, NM_058125, NM_143757, NM_057343, NM_057952, NM_079121, NM_079604, NM_058126, NM_140647, NM_141272, NM_135960, NM_079740, NM_142791, NM_141601, NM_079352, NM_132458, NM_134603, NM_079480, NM_142920, NM_135061, NM_080098, NM_078808, NM_079391,	98	40	1205	8.60714
GOTERM_MF_ALL	peptidase activity	90	0.1508	5.39e-18	NM_130583, NM_058021, NM_080515, NM_080353, NM_142586, NM_057698, NM_141935, NM_141983, NM_142123, NM_135037, NM_141351, NM_133088, NM_141396, NM_168271, NM_079128, NM_134866, NM_132046, NM_079745, NM_141331, NM_140647, NM_140083, NM_079740, NM_136667, NM_140954, NM_167039, NM_080165, NM_078970, NM_139360, NM_057531, NM_141601, NM_141264, NM_142791, NM_144298, NM_142920, NM_057811, NM_139758, NM_…	513	699	10581	2.65567
GOTERM_MF_ALL	endopeptidase activity	73	0.1223	7.49e-18	NM_130583, NM_058021, NM_080515, NM_142586, NM_080353, NM_142123, NM_135037, NM_141351, NM_133088, NM_168271, NM_079128, NM_134866, NM_132046, NM_079745, NM_141331, NM_140647, NM_140083, NM_079740, NM_136667, NM_167039, NM_080165, NM_078970, NM_057531, NM_142791, NM_141264, NM_141601, NM_142920, NM_057811, NM_139758, NM_135061, NM_135919, NM_078808, NM_135004, NM_138124, NM_057854, NM_143420, NM_…	513	493	10581	3.05411
GOTERM_BP_ALL	proteolysis	101	0.1692	8.14e-18	NM_058021, NM_142586, NM_135037, NM_141396, NM_140736, NM_078931, NM_132046, NM_079745, NM_140954, NM_142791, NM_141264, NM_144298, NM_135919, NM_135061, NM_135004, NM_078808, NM_079413, NM_138124, NM_143420, NM_057854, NM_132080, NM_143774, NM_079011, NM_142579, NM_135179, NM_057952, NM_079604, NM_001014491, NM_139755, NM_132692, NM_143389, NM_141272, NM_078793, NM_135960, NM_134531, NM_139756, …	449	786	8466	2.42287
GOTERM_CC_ALL	proteasome regulatory particle (sensu Eukaryota)	17	0.0285	2.18e-16	NM_143420, NM_079740, NM_132080, NM_058125, NM_142044, NM_142791, NM_132458, NM_134603, NM_079480, NM_142920, NM_057952, NM_079121, NM_058126, NM_135061, NM_079745, NM_141331, NM_140647,	296	24	6233	14.9157
GOTERM_MF_ALL	hydrolase activity	160	0.268	8.17e-14	NM_058021, NM_136041, NM_142586, NM_057247, NM_130589, NM_134605, NM_135037, NM_078733, NM_136538, NM_141396, NM_138251, NM_138199, NM_132046, NM_079745, NM_141135, NM_057607, NM_137374, NM_165058, NM_135564, NM_140954, NM_057532, NM_141264, NM_142791, NM_144298, NM_057811, NM_001014477, NM_001038985, NM_143048, NM_135061, NM_135919, NM_078808, NM_135004, NM_001014614, NM_138124, NM_057854, NM_14…	513	1894	10581	1.74241
GOTERM_BP_ALL	cellular protein metabolism	182	0.3049	3.49e-12	NM_058021, NM_057261, NM_142586, NM_057922, NM_057247, NM_135037, NM_142363, NM_142532, NM_137994, NM_167374, NM_141396, NM_137509, NM_140736, NM_078931, NM_058023, NM_132046, NM_079745, NM_139930, NM_057607, NM_079180, NM_165058, NM_136189, NM_139602, NM_140954, NM_057532, NM_141264, NM_142791, NM_135259, NM_144298, NM_135061, NM_135919, NM_078808, NM_135004, NM_137695, NM_132514, NM_079413, NM_…	449	2190	8466	1.56696
GOTERM_BP_ALL	ATP-dependent proteolysis	13	0.0218	5.8e-12	NM_141272, NM_057854, NM_142586, NM_080353, NM_142791, NM_141601, NM_057343, NM_134603, NM_079604, NM_078808, NM_057430, NM_079745, NM_079391,	449	18	8466	13.6177
GOTERM_CC_ALL	proteasome core complex (sensu Eukaryota)	14	0.0235	7.2e-12	NM_135960, NM_141272, NM_057854, NM_080353, NM_078944, NM_143774, NM_143757, NM_141601, NM_057343, NM_079352, NM_079604, NM_080098, NM_078808, NM_079391,	296	24	6233	12.2835
GOTERM_BP_ALL	ubiquitin-dependent protein catabolism	23	0.0385	1.04e-11	NM_135960, NM_141272, NM_057854, NM_080353, NM_078944, NM_143774, NM_139729, NM_143757, NM_135533, NM_141601, NM_057343, NM_079352, NM_134603, NM_079480, NM_079121, NM_079604, NM_057592, NM_078808, NM_080098, NM_132046, NM_057430, NM_079391, NM_079745,	449	73	8466	5.94069
SP_PIR_KEYWORDS	threonine protease	14	0.0235	1.89e-11	NM_135960, NM_141272, NM_057854, NM_080353, NM_078944, NM_143774, NM_143757, NM_141601, NM_057343, NM_079352, NM_079604, NM_080098, NM_078808, NM_079391,	277	23	5085	11.1741
GOTERM_BP_ALL	modification-dependent protein catabolism	23	0.0385	1.9e-11	NM_135960, NM_141272, NM_057854, NM_080353, NM_078944, NM_143774, NM_139729, NM_143757, NM_135533, NM_141601, NM_057343, NM_079352, NM_134603, NM_079480, NM_079121, NM_079604, NM_057592, NM_078808, NM_080098, NM_132046, NM_057430, NM_079391, NM_079745,	449	75	8466	5.78227
GOTERM_BP_ALL	protein metabolism	186	0.3116	2.36e-11	NM_058021, NM_057261, NM_142586, NM_057922, NM_057247, NM_135037, NM_142363, NM_142532, NM_137994, NM_167374, NM_141396, NM_137509, NM_140736, NM_078931, NM_058023, NM_132046, NM_079745, NM_139930, NM_057607, NM_079180, NM_165058, NM_136189, NM_139602, NM_140954, NM_057532, NM_141264, NM_142791, NM_135259, NM_144298, NM_135061, NM_135919, NM_078808, NM_135004, NM_137695, NM_132514, NM_079413, NM_…	449	2302	8466	1.52349
GOTERM_BP_ALL	protein catabolism	25	0.0419	3.59e-11	NM_057854, NM_080353, NM_143774, NM_078944, NM_079011, NM_143757, NM_057343, NM_079121, NM_079604, NM_132046, NM_079745, NM_141272, NM_135960, NM_139729, NM_135533, NM_141601, NM_079352, NM_134603, NM_079480, NM_057592, NM_080098, NM_078808, NM_057430, NM_079391, NM_079132,	449	92	8466	5.1237
GOTERM_MF_ALL	catalytic activity	266	0.4456	5.31e-11	NM_058021, NM_142586, NM_057922, NM_057247, NM_136538, NM_167374, NM_138251, NM_138199, NM_132046, NM_079745, NM_141881, NM_137374, NM_132760, NM_079180, NM_139602, NM_143775, NM_144298, NM_001014477, NM_001038985, NM_001014614, NM_135652, NM_135764, NM_140629, NM_137449, NM_132080, NM_079011, NM_142579, NM_135179, NM_057952, NM_080020, NM_134899, NM_079604, NM_139755, NM_078595, NM_135960, NM_13…	513	4015	10581	1.36649
SP_PIR_KEYWORDS	protease	42	0.0704	5.74e-11	NM_130583, NM_080515, NM_057854, NM_080353, NM_078944, NM_143774, NM_135037, NM_079011, NM_080214, NM_143757, NM_057343, NM_168271, NM_079604, NM_139755, NM_132692, NM_143389, NM_140083, NM_135960, NM_141272, NM_139756, NM_136668, NM_080373, NM_079830, NM_080165, NM_078970, NM_135531, NM_134673, NM_141264, NM_141601, NM_079352, NM_139758, NM_057592, NM_078808, NM_135004, NM_079220, NM_169217, NM_…	277	249	5085	3.09643
INTERPRO_NAME	IPR001353:20S proteasome, A and B subunits	14	0.0235	7.36e-11	NM_135960, NM_141272, NM_057854, NM_080353, NM_078944, NM_143774, NM_143757, NM_141601, NM_057343, NM_079352, NM_079604, NM_080098, NM_078808, NM_079391,	526	25	9808	10.442
GOTERM_BP_ALL	cellular protein catabolism	23	0.0385	7.76e-11	NM_135960, NM_141272, NM_057854, NM_080353, NM_078944, NM_143774, NM_139729, NM_143757, NM_135533, NM_141601, NM_057343, NM_079352, NM_134603, NM_079480, NM_079121, NM_079604, NM_057592, NM_078808, NM_080098, NM_132046, NM_057430, NM_079391, NM_079745,	449	80	8466	5.42088
GOTERM_BP_ALL	proteolysis during cellular protein catabolism	23	0.0385	7.76e-11	NM_135960, NM_141272, NM_057854, NM_080353, NM_078944, NM_143774, NM_139729, NM_143757, NM_135533, NM_141601, NM_057343, NM_079352, NM_134603, NM_079480, NM_079121, NM_079604, NM_057592, NM_078808, NM_080098, NM_132046, NM_057430, NM_079391, NM_079745,	449	80	8466	5.42088
GOTERM_BP_ALL	biopolymer catabolism	26	0.0436	9.62e-11	NM_057854, NM_080353, NM_143774, NM_078944, NM_079011, NM_143757, NM_057343, NM_079121, NM_079604, NM_132046, NM_079745, NM_141272, NM_135960, NM_139729, NM_135533, NM_141601, NM_079352, NM_134603, NM_079480, NM_057592, NM_080098, NM_078808, NM_057430, NM_080223, NM_079391, NM_079132,	449	104	8466	4.71381
GOTERM_BP_ALL	cellular macromolecule metabolism	183	0.3065	1.19e-10	NM_058021, NM_057261, NM_142586, NM_057922, NM_057247, NM_135037, NM_142363, NM_142532, NM_137994, NM_167374, NM_141396, NM_137509, NM_140736, NM_078931, NM_058023, NM_132046, NM_079745, NM_139930, NM_057607, NM_079180, NM_165058, NM_136189, NM_139602, NM_140954, NM_057532, NM_141264, NM_142791, NM_135259, NM_144298, NM_135061, NM_135919, NM_078808, NM_135004, NM_137695, NM_132514, NM_079413, NM_…	449	2292	8466	1.50546
GOTERM_MF_ALL	proteasome endopeptidase activity	10	0.0168	2.19e-09	NM_141601, NM_141272, NM_057343, NM_057854, NM_080353, NM_079604, NM_078944, NM_078808, NM_080098, NM_079391,	513	14	10581	14.7327
GOTERM_CC_ALL	proteasome regulatory particle, lid subcomplex (sensu Eukaryota)	8	0.0134	3.81e-09	NM_142791, NM_142920, NM_079121, NM_057952, NM_135061, NM_058126, NM_141331, NM_140647,	296	8	6233	21.0574
GOTERM_CC_ALL	proteasome regulatory particle, base subcomplex (sensu Eukaryota)	8	0.0134	1.39e-07	NM_132458, NM_134603, NM_143420, NM_079740, NM_079480, NM_132080, NM_079745, NM_058125,	296	11	6233	15.3145
GOTERM_BP_ALL	macromolecule catabolism	31	0.0519	1.65e-07	NM_057854, NM_080353, NM_143774, NM_078944, NM_079011, NM_143757, NM_057343, NM_079121, NM_079604, NM_140659, NM_132046, NM_170272, NM_079745, NM_143610, NM_141272, NM_135960, NM_139729, NM_140041, NM_135533, NM_141601, NM_079352, NM_134603, NM_079480, NM_057592, NM_078808, NM_080098, NM_057430, NM_079391, NM_135841, NM_080223, NM_079132,	449	199	8466	2.93725
GOTERM_BP_ALL	programmed cell death	35	0.0586	4.19e-07	NM_080263, NM_001014750, NM_079367, NM_143456, NM_079011, NM_079748, NM_133088, NM_080197, NM_136644, NM_137236, NM_078731, NM_136832, NM_079128, NM_080020, NM_080364, NM_057594, NM_132692, NM_135969, NM_143756, NM_080050, NM_175943, NM_079369, NM_001014552, NM_137976, NM_001014643, NM_136667, NM_001038817, NM_078849, NM_141264, NM_001014678, NM_057969, NM_057845, NM_143408, NM_079413, NM_167080,	449	253	8466	2.60843
GOTERM_BP_ALL	cellular macromolecule catabolism	29	0.0486	4.98e-07	NM_057854, NM_080353, NM_143774, NM_078944, NM_143757, NM_057343, NM_079121, NM_079604, NM_140659, NM_132046, NM_170272, NM_079745, NM_143610, NM_141272, NM_135960, NM_139729, NM_140041, NM_135533, NM_141601, NM_079352, NM_134603, NM_079480, NM_057592, NM_078808, NM_080098, NM_057430, NM_135841, NM_080223, NM_079391,	449	187	8466	2.92407
GOTERM_BP_ALL	cell death	35	0.0586	5.06e-07	NM_080263, NM_001014750, NM_079367, NM_143456, NM_079011, NM_079748, NM_133088, NM_080197, NM_136644, NM_137236, NM_078731, NM_136832, NM_079128, NM_080020, NM_080364, NM_057594, NM_132692, NM_135969, NM_143756, NM_080050, NM_175943, NM_079369, NM_001014552, NM_137976, NM_001014643, NM_136667, NM_001038817, NM_078849, NM_141264, NM_001014678, NM_057969, NM_057845, NM_143408, NM_079413, NM_167080,	449	255	8466	2.58797
GOTERM_BP_ALL	autophagic cell death	17	0.0285	6.25e-07	NM_175943, NM_079369, NM_001014552, NM_137976, NM_143456, NM_079367, NM_079011, NM_079748, NM_141264, NM_001014678, NM_080020, NM_079128, NM_080364, NM_132692, NM_080050, NM_143756, NM_167080,	449	71	8466	4.51463
GOTERM_BP_ALL	salivary gland histolysis	17	0.0285	6.25e-07	NM_175943, NM_079369, NM_001014552, NM_137976, NM_143456, NM_079367, NM_079011, NM_079748, NM_141264, NM_001014678, NM_080020, NM_079128, NM_080364, NM_132692, NM_080050, NM_143756, NM_167080,	449	71	8466	4.51463
GOTERM_BP_ALL	salivary gland cell autophagic cell death	17	0.0285	6.25e-07	NM_175943, NM_079369, NM_001014552, NM_137976, NM_143456, NM_079367, NM_079011, NM_079748, NM_141264, NM_001014678, NM_080020, NM_079128, NM_080364, NM_132692, NM_080050, NM_143756, NM_167080,	449	71	8466	4.51463
GOTERM_BP_ALL	histolysis	17	0.0285	7.66e-07	NM_175943, NM_079369, NM_001014552, NM_137976, NM_143456, NM_079367, NM_079011, NM_079748, NM_141264, NM_001014678, NM_080020, NM_079128, NM_080364, NM_132692, NM_080050, NM_143756, NM_167080,	449	72	8466	4.45193
GOTERM_BP_ALL	cellular physiological process	387	0.6482	1e-06	NM_058021, NM_142586, NM_057922, NM_140058, NM_138251, NM_170013, NM_079622, NM_079745, NM_079180, NM_143413, NM_139602, NM_130549, NM_134933, NM_001014477, NM_001014614, NM_135652, NM_057546, NM_135764, NM_132795, NM_132080, NM_079011, NM_175946, NM_142579, NM_057952, NM_134899, NM_080050, NM_135960, NM_134531, NM_136077, NM_135940, NM_079275, NM_132434, NM_139729, NM_079514, NM_079568, NM_07890…	449	6548	8466	1.11438
GOTERM_BP_ALL	vesicle-mediated transport	38	0.0637	1.12e-06	NM_058021, NM_080515, NM_132795, NM_057742, NM_140058, NM_139608, NM_078733, NM_079748, NM_080360, NM_142941, NM_080005, NM_058100, NM_057694, NM_079316, NM_142587, NM_141512, NM_057720, NM_079330, NM_175943, NM_057607, NM_057471, NM_132466, NM_136680, NM_136687, NM_079238, NM_140041, NM_079632, NM_057948, NM_057969, NM_134933, NM_079107, NM_057750, NM_058102, NM_078800, NM_079708, NM_079454, NM_…	449	300	8466	2.38833
GOTERM_BP_ALL	cellular catabolism	40	0.067	1.34e-06	NM_057854, NM_080353, NM_143774, NM_078944, NM_143757, NM_141732, NM_057343, NM_138060, NM_079121, NM_140659, NM_079604, NM_001014579, NM_058023, NM_079115, NM_170272, NM_132046, NM_079745, NM_143610, NM_141272, NM_135960, NM_137374, NM_170304, NM_139729, NM_079157, NM_140041, NM_135533, NM_141601, NM_079352, NM_143775, NM_134603, NM_079480, NM_079597, NM_057481, NM_057592, NM_078808, NM_080098, …	449	327	8466	2.30645
SP_PIR_KEYWORDS	hydrolase	56	0.0938	2.25e-06	NM_130583, NM_080353, NM_141935, NM_057247, NM_130589, NM_135037, NM_135563, NM_168271, NM_140659, NM_140083, NM_057782, NM_135564, NM_139537, NM_080165, NM_057532, NM_078970, NM_079157, NM_057531, NM_141264, NM_141601, NM_139758, NM_057481, NM_057581, NM_057592, NM_169217, NM_135004, NM_078808, NM_001014614, NM_138124, NM_057854, NM_143774, NM_078944, NM_079011, NM_143757, NM_057343, NM_079604, …	277	544	5085	1.88973
GOTERM_BP_ALL	catabolism	43	0.072	2.37e-06	NM_057854, NM_080353, NM_078944, NM_143774, NM_079011, NM_143757, NM_141732, NM_057343, NM_138060, NM_079121, NM_080020, NM_140659, NM_079604, NM_001014579, NM_058023, NM_079115, NM_170272, NM_132046, NM_079745, NM_143610, NM_135960, NM_141272, NM_137374, NM_170304, NM_139729, NM_079157, NM_140041, NM_135533, NM_141601, NM_143775, NM_079352, NM_134603, NM_079480, NM_079597, NM_057481, NM_057592, …	449	373	8466	2.17366
GOTERM_BP_ALL	macromolecule metabolism	222	0.3719	2.49e-06	NM_058021, NM_142586, NM_057922, NM_057247, NM_136538, NM_167374, NM_170013, NM_132046, NM_079745, NM_079180, NM_139602, NM_144298, NM_137695, NM_079413, NM_135652, NM_135764, NM_140629, NM_132080, NM_079011, NM_142579, NM_135179, NM_057952, NM_134899, NM_079604, NM_139755, NM_078595, NM_135960, NM_134531, NM_135940, NM_079275, NM_139756, NM_139729, NM_079514, NM_141840, NM_079697, NM_137008, NM_…	449	3291	8466	1.27191
GOTERM_BP_ALL	death	37	0.062	3.77e-06	NM_080263, NM_001014750, NM_079367, NM_143456, NM_079011, NM_079748, NM_133088, NM_080197, NM_136644, NM_137236, NM_078731, NM_136832, NM_080020, NM_079128, NM_080364, NM_057594, NM_132692, NM_135969, NM_143756, NM_080050, NM_175943, NM_079369, NM_001014552, NM_137976, NM_001014643, NM_136667, NM_001038817, NM_078849, NM_141264, NM_001014678, NM_057969, NM_079426, NM_057845, NM_143408, NM_079276,…	449	303	8466	2.30245
GOTERM_BP_ALL	physiological process	410	0.6868	8.3e-06	NM_058021, NM_142586, NM_057922, NM_140058, NM_138251, NM_170013, NM_079622, NM_138199, NM_079745, NM_079180, NM_143413, NM_139602, NM_130549, NM_134933, NM_001014477, NM_079368, NM_001014614, NM_135652, NM_057546, NM_135764, NM_132795, NM_132080, NM_079011, NM_175946, NM_142579, NM_057952, NM_134899, NM_080050, NM_135960, NM_134531, NM_136077, NM_135940, NM_079275, NM_132434, NM_139729, NM_07951…	449	7150	8466	1.08121
INTERPRO_NAME	IPR000426:Proteasome alpha-subunit	7	0.0117	8.39e-06	NM_057343, NM_057854, NM_080353, NM_079604, NM_078944, NM_078808, NM_080098,	526	11	9808	11.8659
GOTERM_BP_ALL	endocytosis	20	0.0335	1.07e-05	NM_175943, NM_057607, NM_080515, NM_057471, NM_132795, NM_057742, NM_078733, NM_079238, NM_079748, NM_140041, NM_080360, NM_134933, NM_057969, NM_142941, NM_057750, NM_058102, NM_058100, NM_057694, NM_079708, NM_079454,	449	117	8466	3.22312
GOTERM_CC_ALL	cytosol	25	0.0419	1.14e-05	NM_079883, NM_078658, NM_057922, NM_133061, NM_080069, NM_143774, NM_057247, NM_143757, NM_057813, NM_079316, NM_136300, NM_079251, NM_001038796, NM_080126, NM_079514, NM_001038817, NM_079697, NM_079352, NM_080326, NM_057592, NM_078808, NM_057430, NM_079132, NM_143619, NM_143483,	296	193	6233	2.72765
GOTERM_BP_ALL	cellular process	406	0.6801	1.6e-05	NM_058021, NM_142586, NM_057922, NM_140058, NM_138251, NM_170013, NM_079622, NM_079745, NM_079180, NM_143413, NM_139602, NM_130549, NM_134933, NM_001014477, NM_001014614, NM_135652, NM_057546, NM_135764, NM_132795, NM_132080, NM_079011, NM_175946, NM_142579, NM_057952, NM_134899, NM_080050, NM_135960, NM_134531, NM_136077, NM_135940, NM_079275, NM_132434, NM_139729, NM_079514, NM_142869, NM_07956…	449	7079	8466	1.0814
INTERPRO_NAME	IPR000243:Peptidase T1A, proteasome beta-subunit	7	0.0117	2.84e-05	NM_141601, NM_141272, NM_135960, NM_079352, NM_143774, NM_079391, NM_143757,	526	13	9808	10.0404
INTERPRO_NAME	IPR005937:26S proteasome subunit P45	6	0.0101	4.54e-05	NM_132458, NM_134603, NM_079740, NM_132080, NM_079745, NM_058125,	526	9	9808	12.4309
SMART_NAME	SM00088:PINT	7	0.0117	5.72e-05	NM_078793, NM_142791, NM_136535, NM_142920, NM_057952, NM_058126, NM_141331,	244	14	4371	8.95697
GOTERM_BP_ALL	exocrine system development	18	0.0302	5.94e-05	NM_175943, NM_079369, NM_137976, NM_001014552, NM_143456, NM_079367, NM_079011, NM_079748, NM_141264, NM_001014678, NM_078891, NM_080020, NM_079128, NM_080364, NM_132692, NM_080050, NM_143756, NM_167080,	449	110	8466	3.0854
GOTERM_BP_ALL	salivary gland development	18	0.0302	5.94e-05	NM_175943, NM_079369, NM_137976, NM_001014552, NM_143456, NM_079367, NM_079011, NM_079748, NM_141264, NM_001014678, NM_078891, NM_080020, NM_079128, NM_080364, NM_132692, NM_080050, NM_143756, NM_167080,	449	110	8466	3.0854
GOTERM_BP_ALL	secretory pathway	27	0.0452	7.44e-05	NM_058021, NM_132795, NM_140058, NM_078733, NM_079748, NM_080360, NM_142941, NM_058100, NM_057694, NM_142587, NM_057720, NM_141512, NM_079330, NM_057607, NM_057471, NM_136687, NM_079238, NM_079632, NM_057948, NM_135477, NM_079107, NM_078800, NM_079708, NM_079454, NM_079749, NM_168905, NM_132117,	449	217	8466	2.34604
GOTERM_BP_ALL	secretion	28	0.0469	9.74e-05	NM_058021, NM_132795, NM_140058, NM_078733, NM_079748, NM_080360, NM_142941, NM_058100, NM_057694, NM_142587, NM_057720, NM_141512, NM_079330, NM_057607, NM_057471, NM_132859, NM_136687, NM_079238, NM_079632, NM_057948, NM_135477, NM_079107, NM_078800, NM_079708, NM_079454, NM_079749, NM_168905, NM_132117,	449	233	8466	2.26587
GOTERM_BP_ALL	protein transport	49	0.0821	0.000123	NM_058021, NM_080515, NM_142586, NM_057742, NM_140058, NM_078733, NM_135184, NM_079748, NM_080360, NM_057594, NM_142587, NM_079330, NM_057607, NM_135355, NM_080186, NM_079341, NM_132466, NM_140496, NM_136687, NM_079238, NM_057948, NM_134933, NM_001038849, NM_079749, NM_168905, NM_132795, NM_136618, NM_139608, NM_079396, NM_175969, NM_142941, NM_058100, NM_080005, NM_079316, NM_057694, NM_140091, …	449	525	8466	1.75982
GOTERM_BP_ALL	establishment of protein localization	49	0.0821	0.000145	NM_058021, NM_080515, NM_142586, NM_057742, NM_140058, NM_078733, NM_135184, NM_079748, NM_080360, NM_057594, NM_142587, NM_079330, NM_057607, NM_135355, NM_080186, NM_079341, NM_132466, NM_140496, NM_136687, NM_079238, NM_057948, NM_134933, NM_001038849, NM_079749, NM_168905, NM_132795, NM_136618, NM_139608, NM_079396, NM_175969, NM_142941, NM_058100, NM_080005, NM_079316, NM_057694, NM_140091, …	449	529	8466	1.74652
GOTERM_CC_ALL	cytoplasm	103	0.1725	0.000152	NM_058021, NM_057261, NM_142586, NM_057922, NM_140058, NM_079306, NM_057247, NM_078733, NM_135184, NM_057594, NM_135564, NM_140954, NM_139602, NM_140496, NM_136687, NM_140882, NM_057532, NM_143775, NM_001014477, NM_078808, NM_001014614, NM_079413, NM_001038849, NM_143619, NM_078658, NM_132795, NM_137976, NM_080069, NM_143774, NM_079011, NM_057222, NM_001038796, NM_141272, NM_078793, NM_057471, NM…	296	1572	6233	1.37972
INTERPRO_NAME	IPR000717:Proteasome component region PCI	7	0.0117	0.00017	NM_078793, NM_142791, NM_136535, NM_142920, NM_057952, NM_058126, NM_141331,	526	17	9808	7.67792
GOTERM_BP_ALL	gland development	19	0.0318	0.000173	NM_175943, NM_079369, NM_137976, NM_001014552, NM_143456, NM_079367, NM_001014643, NM_079011, NM_079748, NM_141264, NM_001014678, NM_078891, NM_080020, NM_079128, NM_080364, NM_132692, NM_080050, NM_143756, NM_167080,	449	131	8466	2.73473
GOTERM_BP_ALL	protein localization	52	0.0871	0.000217	NM_058021, NM_080515, NM_142586, NM_057742, NM_140058, NM_078733, NM_135184, NM_079748, NM_136455, NM_080360, NM_057594, NM_142587, NM_079330, NM_057607, NM_135355, NM_080186, NM_079341, NM_132466, NM_140496, NM_136687, NM_079238, NM_057948, NM_134933, NM_001038849, NM_079749, NM_168905, NM_132795, NM_136618, NM_139608, NM_079396, NM_175969, NM_142941, NM_058100, NM_080005, NM_079316, NM_057694, …	449	582	8466	1.68466
GOTERM_BP_ALL	regulation of programmed cell death	18	0.0302	0.00022	NM_080263, NM_001014750, NM_001014552, NM_001014643, NM_136667, NM_001038817, NM_078849, NM_133088, NM_080197, NM_137236, NM_078731, NM_136832, NM_079128, NM_080020, NM_143408, NM_057594, NM_079413, NM_135969,	449	122	8466	2.78192
GOTERM_BP_ALL	primary metabolism	291	0.4874	0.000275	NM_058021, NM_142586, NM_057922, NM_057247, NM_136538, NM_167374, NM_138251, NM_170013, NM_132046, NM_079745, NM_137374, NM_132760, NM_079180, NM_139602, NM_143775, NM_144298, NM_001014477, NM_137695, NM_001014614, NM_079413, NM_135652, NM_057546, NM_135764, NM_140629, NM_132080, NM_079011, NM_080192, NM_142579, NM_175946, NM_135179, NM_057952, NM_080020, NM_134899, NM_079604, NM_139755, NM_07859…	449	4810	8466	1.14072
GOTERM_BP_ALL	induction of programmed cell death	13	0.0218	0.000352	NM_080263, NM_001014552, NM_001014750, NM_078849, NM_001038817, NM_133088, NM_080197, NM_137236, NM_078731, NM_136832, NM_080020, NM_143408, NM_079413,	449	72	8466	3.40442
PIR_SUPERFAMILY_NAME	SF001171:ATP-dependent 26S proteinase	6	0.0101	0.000411	NM_132458, NM_134603, NM_079740, NM_132080, NM_079745, NM_058125,	185	9	2152	7.75495
SMART_NAME	SM00382:AAA	17	0.0285	0.000436	NM_001032230, NM_058021, NM_001038776, NM_142586, NM_165058, NM_079740, NM_079432, NM_132080, NM_132508, NM_058125, NM_001038772, NM_132458, NM_134603, NM_135371, NM_078747, NM_079745, NM_176005,	244	113	4371	2.69502
INTERPRO_NAME	IPR006595:CTLH, C-terminal to LisH motif	5	0.0084	0.000478	NM_133087, NM_141069, NM_137692, NM_170171, NM_001038849,	526	8	9808	11.654
INTERPRO_NAME	IPR003960:AAA-protein subdomain	8	0.0134	0.000535	NM_001032230, NM_132458, NM_058021, NM_134603, NM_079740, NM_132080, NM_079745, NM_058125,	526	28	9808	5.32754
SMART_NAME	SM00668:CTLH	5	0.0084	0.000546	NM_133087, NM_141069, NM_137692, NM_170171, NM_001038849,	244	8	4371	11.1962
GOTERM_MF_ALL	threonine endopeptidase activity	5	0.0084	0.000562	NM_079352, NM_143774, NM_078808, NM_079391, NM_143757,	513	9	10581	11.4587
GOTERM_MF_ALL	obsolete molecular function	11	0.0184	0.000626	NM_141601, NM_141272, NM_057343, NM_057854, NM_080353, NM_079604, NM_057471, NM_078944, NM_078808, NM_080098, NM_079391,	513	61	10581	3.71939
GOTERM_BP_ALL	positive regulation of programmed cell death	13	0.0218	0.000662	NM_080263, NM_001014552, NM_001014750, NM_078849, NM_001038817, NM_133088, NM_080197, NM_137236, NM_078731, NM_136832, NM_080020, NM_143408, NM_079413,	449	77	8466	3.18335
COG_KOG_ONTOLOGY	Posttranslational modification, protein turnover, chaperones	13	0.0218	0.000674	NM_078793, NM_058021, NM_001032230, NM_143420, NM_142586, NM_079740, NM_132080, NM_135531, NM_058125, NM_132458, NM_134603, NM_079745, NM_141331,	66	77	1167	2.98524
GOTERM_BP_ALL	regulation of apoptosis	16	0.0268	0.00078	NM_080263, NM_001014750, NM_001014643, NM_136667, NM_001038817, NM_078849, NM_133088, NM_080197, NM_137236, NM_078731, NM_136832, NM_079128, NM_143408, NM_057594, NM_079413, NM_135969,	449	112	8466	2.6936
GOTERM_BP_ALL	intracellular protein transport	45	0.0754	0.000782	NM_058021, NM_080515, NM_136618, NM_132795, NM_057742, NM_140058, NM_139608, NM_078733, NM_135184, NM_079748, NM_175969, NM_080360, NM_142941, NM_080005, NM_058100, NM_057694, NM_079316, NM_140091, NM_057594, NM_141957, NM_142587, NM_141512, NM_079330, NM_078793, NM_057607, NM_057471, NM_080186, NM_135355, NM_132466, NM_136687, NM_136680, NM_140496, NM_058020, NM_079238, NM_135477, NM_057969, NM_…	449	509	8466	1.66697
GOTERM_CC_ALL	protein complex	103	0.1725	0.000833	NM_058021, NM_142586, NM_057922, NM_140759, NM_079306, NM_057247, NM_142532, NM_141396, NM_078931, NM_079745, NM_165058, NM_136105, NM_136189, NM_057532, NM_142791, NM_144298, NM_135061, NM_137695, NM_078808, NM_143619, NM_001015226, NM_132956, NM_143420, NM_078658, NM_140629, NM_057854, NM_137976, NM_080069, NM_132080, NM_143774, NM_079144, NM_057952, NM_079604, NM_057276, NM_141883, NM_00103879…	296	1642	6233	1.3209
INTERPRO_NAME	IPR003593:AAA ATPase	17	0.0285	0.000836	NM_001032230, NM_058021, NM_001038776, NM_142586, NM_165058, NM_079740, NM_079432, NM_132080, NM_132508, NM_058125, NM_001038772, NM_132458, NM_134603, NM_135371, NM_078747, NM_079745, NM_176005,	526	123	9808	2.57714
GOTERM_BP_ALL	synaptic vesicle transport	13	0.0218	0.00094	NM_057607, NM_132795, NM_057471, NM_078733, NM_079238, NM_079632, NM_080360, NM_142941, NM_058100, NM_057694, NM_168905, NM_079454, NM_079330,	449	80	8466	3.06398
GOTERM_BP_ALL	metabolism	314	0.526	0.00102224	NM_058021, NM_142586, NM_057922, NM_057247, NM_136538, NM_167374, NM_138251, NM_170013, NM_079622, NM_138199, NM_132046, NM_079745, NM_137374, NM_132760, NM_079180, NM_139602, NM_143775, NM_144298, NM_001014477, NM_137695, NM_001014614, NM_079413, NM_135652, NM_057546, NM_135764, NM_140629, NM_137449, NM_132080, NM_079011, NM_080192, NM_142579, NM_175946, NM_135179, NM_057952, NM_080020, NM_13489…	449	5333	8466	1.11017
GOTERM_BP_ALL	actin polymerization and/or depolymerization	7	0.0117	0.00126333	NM_057668, NM_080126, NM_136189, NM_057686, NM_135152, NM_137695, NM_057657,	449	24	8466	5.49944
INTERPRO_NAME	IPR005204:Hemocyanin, N-terminal	5	0.0084	0.00131565	NM_140436, NM_079341, NM_078583, NM_057276, NM_079144,	526	10	9808	9.32319
INTERPRO_NAME	IPR005203:Hemocyanin, C-terminal	5	0.0084	0.00131565	NM_140436, NM_079341, NM_078583, NM_057276, NM_079144,	526	10	9808	9.32319
INTERPRO_NAME	IPR000896:Arthropod hemocyanin/insect LSP	5	0.0084	0.00131565	NM_140436, NM_079341, NM_078583, NM_057276, NM_079144,	526	10	9808	9.32319
INTERPRO_NAME	IPR003475:Insect protein of unknown function	5	0.0084	0.00131565	NM_079369, NM_079367, NM_079370, NM_079365, NM_079366,	526	10	9808	9.32319
GOTERM_BP_ALL	regulated secretory pathway	15	0.0251	0.0013264	NM_057607, NM_132795, NM_057471, NM_079238, NM_079632, NM_080360, NM_142941, NM_058100, NM_079107, NM_078800, NM_057694, NM_079454, NM_168905, NM_079330, NM_132117,	449	106	8466	2.66819
GOTERM_BP_ALL	neurotransmitter secretion	15	0.0251	0.0013264	NM_057607, NM_132795, NM_057471, NM_079238, NM_079632, NM_080360, NM_142941, NM_058100, NM_079107, NM_078800, NM_057694, NM_079454, NM_168905, NM_079330, NM_132117,	449	106	8466	2.66819
GOTERM_BP_ALL	regulation of neurotransmitter levels	16	0.0268	0.00134348	NM_057607, NM_132795, NM_057471, NM_079238, NM_079632, NM_080360, NM_142941, NM_079107, NM_058100, NM_078800, NM_057694, NM_079115, NM_079454, NM_168905, NM_079330, NM_132117,	449	118	8466	2.55664
INTERPRO_NAME	IPR013144:CT11-RanBPM	4	0.0067	0.00140617	NM_133087, NM_137692, NM_170171, NM_001038849,	526	5	9808	14.9171
GOTERM_BP_ALL	synaptic vesicle endocytosis	8	0.0134	0.00171502	NM_057607, NM_057471, NM_142941, NM_058100, NM_057694, NM_078733, NM_079454, NM_079238,	449	34	8466	4.43653
GOTERM_BP_ALL	induction of apoptosis	11	0.0184	0.00179754	NM_137236, NM_078731, NM_080263, NM_001014750, NM_136832, NM_001038817, NM_078849, NM_143408, NM_079413, NM_080197, NM_133088,	449	64	8466	3.24074
INTERPRO_NAME	IPR001251:Cellular retinaldehyde-binding/triple function, C-terminal	8	0.0134	0.00183881	NM_165552, NM_164699, NM_140295, NM_135275, NM_135184, NM_001014566, NM_142785, NM_001014558,	526	34	9808	4.38739
GOTERM_CC_ALL	larval serum protein complex	4	0.0067	0.00188656	NM_140436, NM_078583, NM_057276, NM_079144,	296	6	6233	14.0383
GOTERM_BP_ALL	actin filament polymerization	5	0.0084	0.00189551	NM_057668, NM_080126, NM_136189, NM_057686, NM_135152,	449	11	8466	8.57056
GOTERM_BP_ALL	protein kinase cascade	17	0.0285	0.00198431	NM_057581, NM_057746, NM_001014643, NM_142288, NM_142363, NM_057532, NM_078637, NM_079396, NM_136644, NM_001014678, NM_078731, NM_136832, NM_080005, NM_058100, NM_057750, NM_057594, NM_080050, NM_057238,	449	135	8466	2.37436
GOTERM_MF_ALL	serine-type peptidase activity	28	0.0469	0.00212495	NM_058021, NM_130583, NM_080515, NM_142586, NM_142123, NM_135037, NM_168271, NM_142579, NM_139755, NM_140083, NM_136668, NM_139756, NM_080373, NM_079830, NM_080165, NM_078970, NM_136614, NM_134673, NM_135997, NM_139758, NM_057811, NM_135919, NM_132264, NM_079220, NM_135004, NM_136193, NM_138124, NM_135553,	513	309	10581	1.869
SP_PIR_KEYWORDS	actin-binding	7	0.0117	0.00221712	NM_078661, NM_001014552, NM_057668, NM_080126, NM_057686, NM_137695, NM_057657,	277	26	5085	4.94238
GOTERM_BP_ALL	positive regulation of apoptosis	11	0.0184	0.00227835	NM_137236, NM_078731, NM_080263, NM_001014750, NM_136832, NM_001038817, NM_078849, NM_143408, NM_079413, NM_080197, NM_133088,	449	66	8466	3.14254
GOTERM_BP_ALL	establishment of cellular localization	52	0.0871	0.00261053	NM_058021, NM_080515, NM_057742, NM_140058, NM_078733, NM_135184, NM_079748, NM_080360, NM_057594, NM_142587, NM_079330, NM_057607, NM_135355, NM_080186, NM_136105, NM_132466, NM_140496, NM_136687, NM_079238, NM_057948, NM_140666, NM_134933, NM_137695, NM_001038849, NM_079749, NM_168905, NM_001015226, NM_132795, NM_136618, NM_139608, NM_175969, NM_142941, NM_058100, NM_080005, NM_079316, NM_05769…	449	650	8466	1.50842
GOTERM_BP_ALL	cellular metabolism	289	0.4841	0.00261827	NM_058021, NM_142586, NM_057922, NM_057247, NM_167374, NM_138251, NM_170013, NM_079622, NM_132046, NM_079745, NM_137374, NM_132760, NM_079180, NM_139602, NM_143775, NM_144298, NM_001014477, NM_137695, NM_001014614, NM_079413, NM_135652, NM_057546, NM_135764, NM_140629, NM_137449, NM_132080, NM_079011, NM_080192, NM_142579, NM_135179, NM_057952, NM_080020, NM_134899, NM_079604, NM_139755, NM_07859…	449	4900	8466	1.11207
SP_PIR_KEYWORDS	aminopeptidase	4	0.0067	0.0027988	NM_141983, NM_058025, NM_169217, NM_139360,	277	6	5085	12.2383
GOTERM_BP_ALL	cellular localization	52	0.0871	0.00280399	NM_058021, NM_080515, NM_057742, NM_140058, NM_078733, NM_135184, NM_079748, NM_080360, NM_057594, NM_142587, NM_079330, NM_057607, NM_135355, NM_080186, NM_136105, NM_132466, NM_140496, NM_136687, NM_079238, NM_057948, NM_140666, NM_134933, NM_137695, NM_001038849, NM_079749, NM_168905, NM_001015226, NM_132795, NM_136618, NM_139608, NM_175969, NM_142941, NM_058100, NM_080005, NM_079316, NM_05769…	449	652	8466	1.50379
GOTERM_MF_ALL	protein binding	290	0.4858	0.002873	NM_142586, NM_057922, NM_140058, NM_140759, NM_170013, NM_132046, NM_079745, NM_130692, NM_079180, NM_132547, NM_139602, NM_130549, NM_134933, NM_144298, NM_058102, NM_137695, NM_079368, NM_001014614, NM_079413, NM_132795, NM_137449, NM_132080, NM_079011, NM_080192, NM_136867, NM_137664, NM_057952, NM_140547, NM_080020, NM_134899, NM_143370, NM_139755, NM_141327, NM_080050, NM_137204, NM_135960, …	513	5333	10581	1.12159
GOTERM_CC_ALL	lytic vacuole	7	0.0117	0.00288465	NM_079858, NM_135564, NM_136193, NM_079011, NM_135134, NM_135513, NM_135563,	296	31	6233	4.7549
GOTERM_CC_ALL	lysosome	7	0.0117	0.00288465	NM_079858, NM_135564, NM_136193, NM_079011, NM_135134, NM_135513, NM_135563,	296	31	6233	4.7549
GOTERM_MF_ALL	serine-type endopeptidase activity	25	0.0419	0.00298262	NM_058021, NM_130583, NM_080515, NM_142586, NM_142123, NM_135037, NM_168271, NM_139755, NM_140083, NM_139756, NM_136668, NM_080373, NM_080165, NM_079830, NM_078970, NM_134673, NM_135997, NM_139758, NM_057811, NM_135919, NM_132264, NM_079220, NM_135004, NM_138124, NM_135553,	513	270	10581	1.90979
GOTERM_CC_ALL	extracellular space	6	0.0101	0.0031074	NM_140436, NM_175946, NM_140132, NM_078583, NM_057276, NM_079144,	296	22	6233	5.74294
UP_SEQ_FEATURE	propeptide:Activation peptide	5	0.0084	0.00314564	NM_141264, NM_080373, NM_079011, NM_080165, NM_078970,	107	11	1730	7.34919
GOTERM_BP_ALL	ubiquitin cycle	23	0.0385	0.00329796	NM_132956, NM_140629, NM_176144, NM_140195, NM_135940, NM_057638, NM_139729, NM_142532, NM_079396, NM_135533, NM_141396, NM_140736, NM_136760, NM_135259, NM_057592, NM_139702, NM_058066, NM_078595, NM_132046, NM_057430, NM_079413, NM_141239, NM_139930,	449	222	8466	1.95347
GOTERM_BP_ALL	aromatic compound metabolism	18	0.0302	0.00334137	NM_079907, NM_132598, NM_137449, NM_133061, NM_079611, NM_140088, NM_080192, NM_138251, NM_001014477, NM_057952, NM_057581, NM_001014579, NM_139470, NM_143048, NM_079454, NM_079115, NM_001014614, NM_143556,	449	155	8466	2.18964
GOTERM_MF_ALL	ligase activity, forming carbon-nitrogen bonds	22	0.0369	0.00346591	NM_132956, NM_140629, NM_176144, NM_132598, NM_140195, NM_135940, NM_057638, NM_078849, NM_142532, NM_079396, NM_140088, NM_141396, NM_140736, NM_136760, NM_135259, NM_001014477, NM_139702, NM_058066, NM_078595, NM_001014614, NM_141239, NM_057222,	513	228	10581	1.9902
GOTERM_BP_ALL	post-embryonic development	34	0.057	0.00390372	NM_058021, NM_057698, NM_143456, NM_079367, NM_057247, NM_079011, NM_079748, NM_078731, NM_079128, NM_080020, NM_080364, NM_132692, NM_079938, NM_143756, NM_080050, NM_057238, NM_175943, NM_079369, NM_001014552, NM_079180, NM_137976, NM_057782, NM_001014643, NM_079611, NM_078849, NM_141264, NM_001014678, NM_078891, NM_080326, NM_057750, NM_057668, NM_079413, NM_142847, NM_167080,	449	384	8466	1.66947
INTERPRO_NAME	IPR013128:Peptidase C1A, papain	5	0.0084	0.00393879	NM_141264, NM_132692, NM_079011, NM_141351, NM_137576,	526	13	9808	7.17169
INTERPRO_NAME	IPR000668:Peptidase C1A, papain C-terminal	5	0.0084	0.00393879	NM_141264, NM_132692, NM_079011, NM_141351, NM_137576,	526	13	9808	7.17169
GOTERM_BP_ALL	central nervous system remodeling (sensu Insecta)	4	0.0067	0.00439033	NM_080326, NM_080020, NM_057668, NM_079413,	449	7	8466	10.7744
GOTERM_BP_ALL	larval or pupal development (sensu Insecta)	33	0.0553	0.00457428	NM_058021, NM_057698, NM_143456, NM_079367, NM_057247, NM_079011, NM_079748, NM_078731, NM_079128, NM_080020, NM_080364, NM_132692, NM_143756, NM_080050, NM_057238, NM_175943, NM_079369, NM_001014552, NM_079180, NM_137976, NM_057782, NM_001014643, NM_079611, NM_078849, NM_141264, NM_001014678, NM_078891, NM_080326, NM_057750, NM_057668, NM_079413, NM_142847, NM_167080,	449	373	8466	1.66816
GOTERM_CC_ALL	Golgi membrane	6	0.0101	0.00464099	NM_057471, NM_142941, NM_140903, NM_136687, NM_135752, NM_136176,	296	24	6233	5.26436
GOTERM_MF_ALL	ubiquitin conjugating enzyme activity	7	0.0117	0.00527107	NM_135259, NM_136760, NM_139702, NM_058066, NM_078595, NM_079396, NM_139930,	513	34	10581	4.24647
SP_PIR_KEYWORDS	serine protease	18	0.0302	0.00529419	NM_130583, NM_136668, NM_139756, NM_135037, NM_080373, NM_079830, NM_080165, NM_078970, NM_134673, NM_168271, NM_139758, NM_135004, NM_132264, NM_139755, NM_079220, NM_138124, NM_140083, NM_135553,	277	159	5085	2.0782
GOTERM_BP_ALL	amino acid biosynthesis	11	0.0184	0.00532533	NM_136077, NM_132050, NM_143789, NM_057581, NM_058023, NM_135919, NM_001014614, NM_057222, NM_140882, NM_141322, NM_135652,	449	74	8466	2.80281
INTERPRO_NAME	IPR003959:AAA ATPase, central region	8	0.0134	0.00556097	NM_001032230, NM_132458, NM_058021, NM_134603, NM_079740, NM_132080, NM_079745, NM_058125,	526	41	9808	3.63832
GOTERM_MF_ALL	small protein conjugating enzyme activity	7	0.0117	0.00610741	NM_135259, NM_136760, NM_139702, NM_058066, NM_078595, NM_079396, NM_139930,	513	35	10581	4.12515
GOTERM_BP_ALL	immune response	15	0.0251	0.00616514	NM_175943, NM_132199, NM_080517, NM_057581, NM_057746, NM_001014643, NM_057947, NM_079742, NM_079157, NM_140041, NM_140659, NM_136635, NM_057481, NM_079368, NM_057594, NM_079132,	449	125	8466	2.26263
GOTERM_BP_ALL	intracellular transport	49	0.0821	0.00629151	NM_058021, NM_080515, NM_057742, NM_140058, NM_078733, NM_135184, NM_079748, NM_080360, NM_057594, NM_142587, NM_079330, NM_057607, NM_135355, NM_080186, NM_136105, NM_132466, NM_140496, NM_136687, NM_079238, NM_057948, NM_134933, NM_137695, NM_001038849, NM_079749, NM_168905, NM_132795, NM_136618, NM_139608, NM_175969, NM_142941, NM_058100, NM_080005, NM_079316, NM_057694, NM_140091, NM_141957, …	449	631	8466	1.46419
SP_PIR_KEYWORDS	ligase	10	0.0168	0.00640734	NM_140736, NM_132956, NM_132598, NM_001014477, NM_134899, NM_058066, NM_078595, NM_001014614, NM_057222, NM_139930,	277	63	5085	2.91387
GOTERM_BP_ALL	humoral immune response	11	0.0184	0.00644214	NM_080517, NM_057581, NM_057746, NM_001014643, NM_057947, NM_057481, NM_136635, NM_057594, NM_079368, NM_079132, NM_079157, NM_140041,	449	76	8466	2.72905
GOTERM_CC_ALL	clathrin coat of coated pit	3	0.005	0.00648834	NM_057471, NM_057694, NM_079454,	296	3	6233	21.0574
GOTERM_BP_ALL	post-embryonic morphogenesis	4	0.0067	0.00675047	NM_080326, NM_080020, NM_057668, NM_079413,	449	8	8466	9.42762
GOTERM_MF_ALL	sodium:potassium:chloride symporter activity	3	0.005	0.00678598	NM_130549, NM_169057, NM_136043,	513	3	10581	20.6257
SP_PIR_KEYWORDS	redox-active center	6	0.0101	0.00681445	NM_080263, NM_079214, NM_137008, NM_139608, NM_137994, NM_079355,	277	23	5085	4.78889
GOTERM_BP_ALL	response to pest, pathogen or parasite	13	0.0218	0.00683677	NM_175943, NM_080517, NM_057581, NM_057746, NM_057947, NM_001014643, NM_079157, NM_140041, NM_080020, NM_136635, NM_057481, NM_079368, NM_057594, NM_079132,	449	101	8466	2.42691
INTERPRO_NAME	IPR006594:Lissencephaly type-1-like homology motif	5	0.0084	0.00690447	NM_133087, NM_141069, NM_137692, NM_170171, NM_001038849,	526	15	9808	6.21546
PIR_SUPERFAMILY_NAME	SF005605:L71-10 protein	5	0.0084	0.00720304	NM_079369, NM_079367, NM_079370, NM_079365, NM_079366,	185	10	2152	5.81622
SP_PIR_KEYWORDS	purine biosynthesis	4	0.0067	0.00722358	NM_079907, NM_132598, NM_001014477, NM_001014614,	277	8	5085	9.1787
INTERPRO_NAME	IPR000608:Ubiquitin-conjugating enzyme, E2	7	0.0117	0.00735425	NM_135259, NM_136760, NM_139702, NM_058066, NM_078595, NM_079396, NM_139930,	526	33	9808	3.95529
INTERPRO_NAME	IPR006662:Thioredoxin-related	7	0.0117	0.00735425	NM_130692, NM_079214, NM_137008, NM_132883, NM_132514, NM_137994, NM_079355,	526	33	9808	3.95529
GOTERM_BP_ALL	follicle cell migration (sensu Insecta)	7	0.0117	0.00806637	NM_001014552, NM_001014643, NM_057686, NM_079119, NM_079702, NM_078785, NM_078502,	449	34	8466	3.88196
GOTERM_MF_ALL	chymotrypsin activity	19	0.0318	0.00826057	NM_130583, NM_080515, NM_142123, NM_136668, NM_139756, NM_135037, NM_080373, NM_079830, NM_080165, NM_078970, NM_134673, NM_168271, NM_139758, NM_135919, NM_135004, NM_132264, NM_139755, NM_079220, NM_140083,	513	200	10581	1.95944
SP_PIR_KEYWORDS	coated pits	3	0.005	0.00849126	NM_057471, NM_057694, NM_079454,	277	3	5085	18.3574
GOTERM_BP_ALL	apoptosis	19	0.0318	0.0085312	NM_175943, NM_080263, NM_001014750, NM_001014643, NM_136667, NM_001038817, NM_078849, NM_133088, NM_080197, NM_136644, NM_137236, NM_078731, NM_057969, NM_136832, NM_079128, NM_143408, NM_057594, NM_079413, NM_135969,	449	184	8466	1.94701
SMART_NAME	SM00212:UBCc	7	0.0117	0.00864825	NM_135259, NM_136760, NM_139702, NM_058066, NM_078595, NM_079396, NM_139930,	244	33	4371	3.79993
GOTERM_MF_ALL	intramolecular oxidoreductase activity	6	0.0101	0.00867064	NM_132883, NM_079611, NM_132514, NM_137994, NM_079355, NM_134531,	513	27	10581	4.5835
GOTERM_BP_ALL	purine base metabolism	9	0.0151	0.00875594	NM_138251, NM_079907, NM_132598, NM_001014477, NM_133061, NM_143048, NM_139470, NM_143556, NM_140088,	449	56	8466	3.03031
SMART_NAME	SM00288:VHS	3	0.005	0.00889629	NM_080360, NM_058100, NM_140058,	244	3	4371	17.9139
GOTERM_CC_ALL	actin cytoskeleton	10	0.0168	0.00922687	NM_079607, NM_001014552, NM_057668, NM_136105, NM_080126, NM_136189, NM_137695, NM_057657, NM_078901, NM_078502,	296	76	6233	2.77071
PIR_SUPERFAMILY_NAME	SF001212:multicatalytic endopeptidase complex chain C9	4	0.0067	0.0101344	NM_057343, NM_080353, NM_079604, NM_078808,	185	6	2152	7.75495
GOTERM_MF_ALL	actin binding	14	0.0235	0.0101412	NM_079607, NM_079275, NM_136189, NM_080126, NM_057686, NM_001031933, NM_078661, NM_080326, NM_057668, NM_135152, NM_137695, NM_133095, NM_057657, NM_079702,	513	130	10581	2.22123
GOTERM_BP_ALL	receptor mediated endocytosis	7	0.0117	0.0106881	NM_080515, NM_142941, NM_057694, NM_078733, NM_079454, NM_079238, NM_079748,	449	36	8466	3.6663
GOTERM_BP_ALL	intracellular signaling cascade	42	0.0704	0.0112637	NM_079883, NM_136314, NM_057922, NM_142288, NM_057742, NM_142363, NM_078733, NM_079396, NM_079748, NM_136644, NM_137236, NM_078731, NM_058044, NM_136832, NM_080005, NM_058100, NM_140091, NM_057594, NM_080050, NM_141957, NM_141512, NM_057720, NM_057238, NM_057581, NM_057746, NM_135355, NM_057782, NM_001014643, NM_132547, NM_139602, NM_057532, NM_078637, NM_141840, NM_079568, NM_079238, NM_078502, …	449	539	8466	1.46924
SP_PIR_KEYWORDS	zymogen	6	0.0101	0.0116624	NM_141264, NM_080373, NM_079011, NM_079830, NM_080165, NM_078970,	277	26	5085	4.23632
GOTERM_BP_ALL	border follicle cell migration (sensu Insecta)	6	0.0101	0.0124587	NM_001014643, NM_057686, NM_079119, NM_079702, NM_078785, NM_078502,	449	27	8466	4.19005
GOTERM_MF_ALL	diphosphotransferase activity	3	0.005	0.0131376	NM_141853, NM_143556, NM_140088,	513	4	10581	15.4693
GOTERM_BP_ALL	L-serine biosynthesis	4	0.0067	0.0133632	NM_132050, NM_143789, NM_141322, NM_135652,	449	10	8466	7.54209
INTERPRO_NAME	IPR003903:Ubiquitin interacting motif	4	0.0067	0.0137952	NM_080360, NM_079480, NM_058100, NM_079238,	526	10	9808	7.45856
GOTERM_MF_ALL	protein disulfide isomerase activity	4	0.0067	0.0138901	NM_132883, NM_132514, NM_137994, NM_079355,	513	11	10581	7.50027
GOTERM_MF_ALL	isomerase activity	11	0.0184	0.0141937	NM_137509, NM_058044, NM_132883, NM_079611, NM_132514, NM_057412, NM_136609, NM_137994, NM_079355, NM_132117, NM_134531,	513	93	10581	2.4396
SP_PIR_KEYWORDS	thiol protease	5	0.0084	0.0141985	NM_141264, NM_057592, NM_132692, NM_079011, NM_135531,	277	18	5085	5.09928
GOTERM_BP_ALL	amine biosynthesis	11	0.0184	0.0149772	NM_136077, NM_132050, NM_143789, NM_057581, NM_058023, NM_135919, NM_001014614, NM_057222, NM_140882, NM_141322, NM_135652,	449	86	8466	2.41172
GOTERM_BP_ALL	nitrogen compound biosynthesis	11	0.0184	0.0149772	NM_136077, NM_132050, NM_143789, NM_057581, NM_058023, NM_135919, NM_001014614, NM_057222, NM_140882, NM_141322, NM_135652,	449	86	8466	2.41172
GOTERM_MF_ALL	trypsin activity	20	0.0335	0.0153269	NM_130583, NM_080515, NM_142123, NM_136668, NM_139756, NM_135037, NM_080373, NM_079830, NM_080165, NM_078970, NM_135997, NM_134673, NM_168271, NM_139758, NM_135919, NM_135004, NM_079220, NM_132264, NM_139755, NM_140083,	513	229	10581	1.80137
GOTERM_BP_ALL	phagocytosis	5	0.0084	0.0159043	NM_175943, NM_057969, NM_058102, NM_057742, NM_140041,	449	19	8466	4.9619
GOTERM_MF_ALL	ubiquitin-protein ligase activity	17	0.0285	0.0159203	NM_132956, NM_140629, NM_176144, NM_135940, NM_140195, NM_057638, NM_078849, NM_142532, NM_079396, NM_141396, NM_140736, NM_136760, NM_135259, NM_058066, NM_139702, NM_078595, NM_141239,	513	183	10581	1.91605
INTERPRO_NAME	IPR013143:PCI/PINT associated module	3	0.005	0.0159644	NM_078793, NM_057952, NM_058126,	526	4	9808	13.9848
INTERPRO_NAME	IPR002014:VHS	3	0.005	0.0159644	NM_080360, NM_058100, NM_140058,	526	4	9808	13.9848
SP_PIR_KEYWORDS	nucleotide biosynthesis	3	0.005	0.016375	NM_079454, NM_143556, NM_140088,	277	4	5085	13.7681
SP_PIR_KEYWORDS	storage protein	3	0.005	0.016375	NM_078583, NM_057276, NM_079144,	277	4	5085	13.7681
GOTERM_CC_ALL	ATP-binding cassette (ABC) transporter complex	7	0.0117	0.0165467	NM_001038772, NM_001038776, NM_165058, NM_135371, NM_132508, NM_078747, NM_176005,	296	44	6233	3.35005
GOTERM_CC_ALL	coated vesicle	9	0.0151	0.0168458	NM_057948, NM_080360, NM_057471, NM_142941, NM_132795, NM_078800, NM_057694, NM_136687, NM_079454,	296	70	6233	2.70738
SMART_NAME	SM00726:UIM	3	0.005	0.0171413	NM_079480, NM_058100, NM_079238,	244	4	4371	13.4355
GOTERM_MF_ALL	cysteine-type endopeptidase activity	10	0.0168	0.0172204	NM_141264, NM_001014491, NM_139729, NM_132046, NM_132249, NM_132692, NM_079011, NM_141351, NM_135533, NM_133088,	513	82	10581	2.51533
GOTERM_BP_ALL	actin filament organization	9	0.0151	0.0173305	NM_057969, NM_057750, NM_057668, NM_142288, NM_057686, NM_137695, NM_079708, NM_057657, NM_078785,	449	63	8466	2.6936
GOTERM_BP_ALL	L-serine metabolism	4	0.0067	0.0176635	NM_132050, NM_143789, NM_141322, NM_135652,	449	11	8466	6.85645
GOTERM_MF_ALL	oxygen transporter activity	4	0.0067	0.0178651	NM_140436, NM_078583, NM_057276, NM_079144,	513	12	10581	6.87524
GOTERM_MF_ALL	nutrient reservoir activity	4	0.0067	0.0178651	NM_078583, NM_057276, NM_078798, NM_079144,	513	12	10581	6.87524
INTERPRO_NAME	IPR013201:Proteinase inhibitor I29, cathepsin propeptide	4	0.0067	0.0182257	NM_141264, NM_079011, NM_141351, NM_137576,	526	11	9808	6.7805
GOTERM_MF_ALL	cysteine-type peptidase activity	11	0.0184	0.0186377	NM_141264, NM_057592, NM_001014491, NM_139729, NM_132046, NM_132249, NM_132692, NM_079011, NM_141351, NM_135533, NM_133088,	513	97	10581	2.339
SMART_NAME	SM00516:SEC14	5	0.0084	0.0186393	NM_165552, NM_140295, NM_135275, NM_135184, NM_001014566,	244	19	4371	4.71419
GOTERM_CC_ALL	clathrin-coated vesicle	8	0.0134	0.0187799	NM_057948, NM_080360, NM_057471, NM_142941, NM_132795, NM_078800, NM_057694, NM_079454,	296	58	6233	2.90447
GOTERM_CC_ALL	intracellular	183	0.3065	0.0191782	NM_058021, NM_057261, NM_142586, NM_057922, NM_140058, NM_140759, NM_057247, NM_079306, NM_130589, NM_078733, NM_142532, NM_135184, NM_141396, NM_140736, NM_078931, NM_057594, NM_079745, NM_133095, NM_079702, NM_135564, NM_136105, NM_136189, NM_139602, NM_140954, NM_136687, NM_140496, NM_057532, NM_140882, NM_142791, NM_143775, NM_144298, NM_001014477, NM_135061, NM_078808, NM_137695, NM_00101461…	296	3472	6233	1.10988
UP_SEQ_FEATURE	domain:PCI	4	0.0067	0.0195601	NM_078793, NM_142791, NM_136535, NM_057952,	107	10	1730	6.46729
GOTERM_BP_ALL	heterocycle metabolism	15	0.0251	0.0199996	NM_079907, NM_132598, NM_133061, NM_079611, NM_140088, NM_138251, NM_001014477, NM_079597, NM_057581, NM_139470, NM_143048, NM_079454, NM_079115, NM_001014614, NM_143556,	449	144	8466	1.96409
SMART_NAME	SM00645:Pept_C1	4	0.0067	0.0200772	NM_141264, NM_132692, NM_079011, NM_141351,	244	11	4371	6.51416
GOTERM_CC_ALL	coated pit	3	0.005	0.0203008	NM_057471, NM_057694, NM_079454,	296	5	6233	12.6345
GOTERM_MF_ALL	identical protein binding	13	0.0218	0.0210657	NM_079907, NM_136651, NM_136618, NM_132598, NM_132080, NM_142532, NM_140088, NM_136321, NM_134531, NM_080364, NM_057845, NM_079454, NM_057238,	513	128	10581	2.0948
GOTERM_MF_ALL	glycine hydroxymethyltransferase activity	3	0.005	0.021198	NM_001014477, NM_132050, NM_143048,	513	5	10581	12.3754
GOTERM_MF_ALL	cation:chloride symporter activity	3	0.005	0.021198	NM_130549, NM_169057, NM_136043,	513	5	10581	12.3754
GOTERM_MF_ALL	ligase activity	27	0.0452	0.0214591	NM_132956, NM_140629, NM_057261, NM_176144, NM_132598, NM_140195, NM_057638, NM_142532, NM_079396, NM_141396, NM_140736, NM_134899, NM_078595, NM_057222, NM_135969, NM_139930, NM_132760, NM_135940, NM_078849, NM_140088, NM_135259, NM_136760, NM_001014477, NM_058066, NM_139702, NM_001014614, NM_141239,	513	353	10581	1.57761
INTERPRO_NAME	IPR003579:Ras small GTPase, Rab type	9	0.0151	0.0219868	NM_057607, NM_080005, NM_057750, NM_057742, NM_079708, NM_078733, NM_079568, NM_141512, NM_079748,	526	65	9808	2.58181
GOTERM_BP_ALL	antibacterial humoral response	7	0.0117	0.0220729	NM_057581, NM_057746, NM_057947, NM_057481, NM_136635, NM_079132, NM_079157, NM_140041,	449	42	8466	3.14254
GOTERM_BP_ALL	actin cytoskeleton organization and biogenesis	12	0.0201	0.0226358	NM_057969, NM_057750, NM_057668, NM_142288, NM_080126, NM_136189, NM_057686, NM_135152, NM_137695, NM_079708, NM_057657, NM_078785,	449	105	8466	2.15488
GOTERM_BP_ALL	actin filament-based process	12	0.0201	0.0241037	NM_057969, NM_057750, NM_057668, NM_142288, NM_080126, NM_136189, NM_057686, NM_135152, NM_137695, NM_079708, NM_057657, NM_078785,	449	106	8466	2.13455
SP_PIR_KEYWORDS	multifunctional enzyme	4	0.0067	0.0241456	NM_132598, NM_001014477, NM_057581, NM_001014614,	277	12	5085	6.11913
GOTERM_BP_ALL	ovarian follicle cell development (sensu Insecta)	14	0.0235	0.0248195	NM_136314, NM_001014552, NM_057782, NM_001014643, NM_057686, NM_079119, NM_079568, NM_078785, NM_078502, NM_080364, NM_057594, NM_057720, NM_057238, NM_079702,	449	134	8466	1.96995
GOTERM_MF_ALL	nucleoside-triphosphatase activity	37	0.062	0.0249406	NM_058021, NM_142586, NM_132080, NM_057742, NM_057247, NM_132508, NM_078733, NM_058125, NM_078706, NM_079748, NM_080005, NM_135371, NM_079745, NM_057412, NM_078809, NM_132199, NM_001032230, NM_057607, NM_001038776, NM_079740, NM_080186, NM_165058, NM_001014552, NM_079432, NM_132466, NM_079568, NM_078502, NM_001038772, NM_142791, NM_079632, NM_132458, NM_134603, NM_057750, NM_079708, NM_078747, NM…	513	531	10581	1.4372
GOTERM_CC_ALL	transport vesicle	4	0.0067	0.0259035	NM_057948, NM_057471, NM_142941, NM_136687,	296	14	6233	6.01641
GOTERM_MF_ALL	exopeptidase activity	12	0.0201	0.0260353	NM_142579, NM_057698, NM_134531, NM_141935, NM_141983, NM_058025, NM_140954, NM_169217, NM_136193, NM_132686, NM_136614, NM_139360,	513	117	10581	2.11546
GOTERM_BP_ALL	dorsal appendage formation	5	0.0084	0.0264957	NM_136314, NM_080364, NM_057594, NM_057720, NM_057238,	449	22	8466	4.28528
GOTERM_BP_ALL	lysosomal transport	5	0.0084	0.0264957	NM_080360, NM_057742, NM_078733, NM_168905, NM_079748,	449	22	8466	4.28528
GOTERM_BP_ALL	serine family amino acid metabolism	5	0.0084	0.0264957	NM_132050, NM_143789, NM_141322, NM_135652, NM_141732,	449	22	8466	4.28528
GOTERM_BP_ALL	nucleobase metabolism	10	0.0168	0.0266868	NM_138251, NM_079907, NM_132598, NM_001014477, NM_133061, NM_079454, NM_143048, NM_139470, NM_143556, NM_140088,	449	81	8466	2.32781
GOTERM_BP_ALL	vesicle coating	4	0.0067	0.0283036	NM_057471, NM_142941, NM_057694, NM_079454,	449	13	8466	5.80161
GOTERM_BP_ALL	synaptic vesicle coating	4	0.0067	0.0283036	NM_057471, NM_142941, NM_057694, NM_079454,	449	13	8466	5.80161
GOTERM_MF_ALL	pyrophosphatase activity	37	0.062	0.0292215	NM_058021, NM_142586, NM_132080, NM_057742, NM_057247, NM_132508, NM_078733, NM_058125, NM_078706, NM_079748, NM_080005, NM_135371, NM_079745, NM_057412, NM_078809, NM_132199, NM_001032230, NM_057607, NM_001038776, NM_079740, NM_080186, NM_165058, NM_001014552, NM_079432, NM_132466, NM_079568, NM_078502, NM_001038772, NM_142791, NM_079632, NM_132458, NM_134603, NM_057750, NM_079708, NM_078747, NM…	513	538	10581	1.4185
GOTERM_BP_ALL	vacuolar transport	5	0.0084	0.0307731	NM_080360, NM_057742, NM_078733, NM_168905, NM_079748,	449	23	8466	4.09896
INTERPRO_NAME	IPR012335:Thioredoxin fold	12	0.0201	0.0312251	NM_130692, NM_139855, NM_080263, NM_079214, NM_137008, NM_139977, NM_132883, NM_139550, NM_132514, NM_137994, NM_079355, NM_141601,	526	109	9808	2.05281
GOTERM_BP_ALL	nurse cell to oocyte transport (sensu Insecta)	6	0.0101	0.0317671	NM_057668, NM_079413, NM_135969, NM_080192, NM_079702, NM_078502,	449	34	8466	3.32739
GOTERM_CC_ALL	synaptic vesicle	7	0.0117	0.032108	NM_080360, NM_057471, NM_142941, NM_132795, NM_078800, NM_057694, NM_079454,	296	51	6233	2.89024
GOTERM_CC_ALL	cytoplasmic vesicle membrane	5	0.0084	0.0322794	NM_057471, NM_142941, NM_057694, NM_136687, NM_079454,	296	26	6233	4.04951
GOTERM_CC_ALL	vesicle coat	5	0.0084	0.0322794	NM_057471, NM_142941, NM_057694, NM_136687, NM_079454,	296	26	6233	4.04951
GOTERM_CC_ALL	coated vesicle membrane	5	0.0084	0.0322794	NM_057471, NM_142941, NM_057694, NM_136687, NM_079454,	296	26	6233	4.04951
INTERPRO_NAME	IPR001254:Peptidase S1 and S6, chymotrypsin/Hap	21	0.0352	0.0325426	NM_130583, NM_080515, NM_142123, NM_136668, NM_139756, NM_135037, NM_080373, NM_079830, NM_080165, NM_078970, NM_135997, NM_134673, NM_168271, NM_139758, NM_135919, NM_135004, NM_079220, NM_132264, NM_139755, NM_138124, NM_140083,	526	240	9808	1.63156
UP_SEQ_FEATURE	domain:Leucine-zipper	4	0.0067	0.032788	NM_080364, NM_079119, NM_079132, NM_057238,	107	12	1730	5.38941
GOTERM_BP_ALL	serine family amino acid biosynthesis	4	0.0067	0.0346414	NM_132050, NM_143789, NM_141322, NM_135652,	449	14	8466	5.38721
PIR_SUPERFAMILY_NAME	SF001487:protein disulfide-isomerase	4	0.0067	0.0351174	NM_132883, NM_132514, NM_137994, NM_079355,	185	9	2152	5.16997
GOTERM_BP_ALL	protein polymerization	5	0.0084	0.0354334	NM_057668, NM_080126, NM_136189, NM_057686, NM_135152,	449	24	8466	3.92817
GOTERM_BP_ALL	establishment of localization	132	0.2211	0.0360084	NM_058021, NM_142586, NM_140058, NM_078733, NM_135184, NM_137994, NM_140736, NM_079622, NM_057923, NM_057594, NM_079702, NM_175943, NM_057607, NM_165058, NM_136105, NM_143413, NM_136687, NM_140496, NM_079238, NM_079701, NM_138225, NM_130549, NM_134933, NM_058102, NM_137695, NM_132514, NM_001038849, NM_001015226, NM_132795, NM_137449, NM_080192, NM_079144, NM_175946, NM_080005, NM_058100, NM_05727…	449	2158	8466	1.15333
GOTERM_BP_ALL	central nervous system development	13	0.0218	0.0361949	NM_001014750, NM_057782, NM_057686, NM_078637, NM_136176, NM_078785, NM_001014678, NM_080020, NM_080326, NM_057668, NM_079413, NM_079938, NM_080050,	449	127	8466	1.93006
GOTERM_BP_ALL	protein refolding	3	0.005	0.0363642	NM_079632, NM_080186, NM_079276,	449	6	8466	9.42762
GOTERM_BP_ALL	actin filament depolymerization	3	0.005	0.0363642	NM_057686, NM_137695, NM_057657,	449	6	8466	9.42762
GOTERM_CC_ALL	clathrin vesicle coat	4	0.0067	0.037174	NM_057471, NM_142941, NM_057694, NM_079454,	296	16	6233	5.26436
GOTERM_CC_ALL	clathrin coated vesicle membrane	4	0.0067	0.037174	NM_057471, NM_142941, NM_057694, NM_079454,	296	16	6233	5.26436
INTERPRO_NAME	IPR001314:Peptidase S1A, chymotrypsin	19	0.0318	0.0381735	NM_130583, NM_080515, NM_142123, NM_136668, NM_139756, NM_135037, NM_080373, NM_079830, NM_080165, NM_078970, NM_134673, NM_168271, NM_139758, NM_135919, NM_135004, NM_132264, NM_139755, NM_079220, NM_140083,	526	214	9808	1.65552
GOTERM_BP_ALL	oogenesis	25	0.0419	0.0383544	NM_136314, NM_058021, NM_079907, NM_057686, NM_079119, NM_080192, NM_078785, NM_080197, NM_080364, NM_057594, NM_135969, NM_057720, NM_057238, NM_079702, NM_001014552, NM_057782, NM_136667, NM_001014643, NM_079568, NM_078502, NM_001014678, NM_140666, NM_057668, NM_079413, NM_001038849,	449	309	8466	1.5255
SMART_NAME	SM00505:Knot1	3	0.005	0.0397945	NM_139546, NM_168021, NM_168019,	244	6	4371	8.95697
GOTERM_CC_ALL	trans-Golgi network transport vesicle	3	0.005	0.0400366	NM_057948, NM_057471, NM_142941,	296	7	6233	9.02461
GOTERM_CC_ALL	coated membrane	5	0.0084	0.0410838	NM_057471, NM_142941, NM_057694, NM_136687, NM_079454,	296	28	6233	3.76026
GOTERM_CC_ALL	membrane coat	5	0.0084	0.0410838	NM_057471, NM_142941, NM_057694, NM_136687, NM_079454,	296	28	6233	3.76026
GOTERM_BP_ALL	antimicrobial humoral response	8	0.0134	0.0410971	NM_057581, NM_057746, NM_057947, NM_057481, NM_136635, NM_057594, NM_079132, NM_079157, NM_140041,	449	61	8466	2.47282
GOTERM_CC_ALL	cell	248	0.4154	0.0414181	NM_058021, NM_142586, NM_057922, NM_140058, NM_140759, NM_057247, NM_135184, NM_079745, NM_139602, NM_140496, NM_079701, NM_130549, NM_143775, NM_144298, NM_001014477, NM_058102, NM_137695, NM_001014614, NM_079413, NM_057546, NM_135764, NM_132795, NM_140629, NM_137449, NM_132080, NM_079011, NM_134964, NM_080192, NM_136867, NM_135179, NM_057952, NM_080020, NM_079604, NM_135960, NM_135940, NM_16905…	296	4965	6233	1.05181
GOTERM_BP_ALL	oogenesis (sensu Insecta)	24	0.0402	0.0415103	NM_136314, NM_079907, NM_058021, NM_001014552, NM_057782, NM_001014643, NM_136667, NM_057686, NM_079119, NM_079568, NM_080192, NM_078785, NM_078502, NM_080197, NM_140666, NM_001014678, NM_057668, NM_080364, NM_057594, NM_079413, NM_135969, NM_057720, NM_079702, NM_057238,	449	296	8466	1.5288
GOTERM_BP_ALL	endosome transport	4	0.0067	0.0416462	NM_080360, NM_057607, NM_078733, NM_079748,	449	15	8466	5.02806
GOTERM_BP_ALL	synaptic vesicle budding	4	0.0067	0.0416462	NM_057471, NM_142941, NM_057694, NM_079454,	449	15	8466	5.02806
INTERPRO_NAME	IPR000169:Peptidase, cysteine peptidase active site	5	0.0084	0.0419863	NM_141264, NM_132249, NM_132692, NM_079011, NM_141351,	526	25	9808	3.72928
GOTERM_BP_ALL	regulation of cell shape	10	0.0168	0.0424232	NM_057607, NM_057969, NM_080005, NM_136189, NM_135152, NM_079708, NM_079568, NM_080050, NM_079702, NM_078785,	449	88	8466	2.14264
GOTERM_MF_ALL	enzyme regulator activity	26	0.0436	0.0428798	NM_079927, NM_143420, NM_141559, NM_057922, NM_080069, NM_142784, NM_079306, NM_164549, NM_142363, NM_080214, NM_136832, NM_132314, NM_057952, NM_079316, NM_142587, NM_143561, NM_057532, NM_079742, NM_078637, NM_141264, NM_057969, NM_142920, NM_078800, NM_135919, NM_140295, NM_137576,	513	359	10581	1.49379
INTERPRO_NAME	IPR004841:Amino acid permease-associated region	4	0.0067	0.0428893	NM_130549, NM_169057, NM_136043, NM_143608,	526	15	9808	4.97237
INTERPRO_NAME	IPR002293:Amino acid/polyamine transporter I	4	0.0067	0.0428893	NM_130549, NM_169057, NM_136043, NM_143608,	526	15	9808	4.97237
GOTERM_BP_ALL	localization	135	0.2261	0.0429333	NM_058021, NM_142586, NM_140058, NM_078733, NM_135184, NM_137994, NM_140736, NM_136455, NM_079622, NM_057923, NM_057594, NM_079702, NM_175943, NM_057607, NM_165058, NM_136105, NM_143413, NM_136687, NM_140496, NM_079238, NM_079701, NM_138225, NM_130549, NM_134933, NM_058102, NM_137695, NM_132514, NM_001038849, NM_001015226, NM_132795, NM_137449, NM_080192, NM_079144, NM_175946, NM_080005, NM_05810…	449	2226	8466	1.14351
GOTERM_MF_ALL	hydrolase activity, acting on acid anhydrides, in phosphorus-containing anhydrides	37	0.062	0.0429439	NM_058021, NM_142586, NM_132080, NM_057742, NM_057247, NM_132508, NM_078733, NM_058125, NM_078706, NM_079748, NM_080005, NM_135371, NM_079745, NM_057412, NM_078809, NM_132199, NM_001032230, NM_057607, NM_001038776, NM_079740, NM_080186, NM_165058, NM_001014552, NM_079432, NM_132466, NM_079568, NM_078502, NM_001038772, NM_142791, NM_079632, NM_132458, NM_134603, NM_057750, NM_079708, NM_078747, NM…	513	554	10581	1.37753
GOTERM_MF_ALL	hydrolase activity, acting on acid anhydrides	37	0.062	0.0429439	NM_058021, NM_142586, NM_132080, NM_057742, NM_057247, NM_132508, NM_078733, NM_058125, NM_078706, NM_079748, NM_080005, NM_135371, NM_079745, NM_057412, NM_078809, NM_132199, NM_001032230, NM_057607, NM_001038776, NM_079740, NM_080186, NM_165058, NM_001014552, NM_079432, NM_132466, NM_079568, NM_078502, NM_001038772, NM_142791, NM_079632, NM_132458, NM_134603, NM_057750, NM_079708, NM_078747, NM…	513	554	10581	1.37753
GOTERM_BP_ALL	response to wounding	6	0.0101	0.0437804	NM_175943, NM_057581, NM_057746, NM_057750, NM_001014643, NM_057594, NM_079368,	449	37	8466	3.05761
GOTERM_BP_ALL	response to other organism	13	0.0218	0.0442953	NM_175943, NM_080517, NM_057581, NM_057746, NM_057947, NM_001014643, NM_079157, NM_140041, NM_080020, NM_136635, NM_057481, NM_079368, NM_057594, NM_079132,	449	131	8466	1.87113
GOTERM_BP_ALL	lipid transport	8	0.0134	0.0443122	NM_001038772, NM_001038776, NM_079858, NM_175946, NM_057923, NM_078747, NM_176005, NM_135513,	449	62	8466	2.43293
INTERPRO_NAME	IPR000301:CD9/CD37/CD63 antigen	6	0.0101	0.0456807	NM_080272, NM_078907, NM_080272, NM_078906, NM_078918, NM_078913,	526	37	9808	3.02374
INTERPRO_NAME	IPR006663:Thioredoxin domain 2	6	0.0101	0.0456807	NM_079214, NM_137008, NM_132883, NM_132514, NM_137994, NM_079355,	526	37	9808	3.02374
GOTERM_CC_ALL	cytosolic ribosome (sensu Eukaryota)	9	0.0151	0.0469799	NM_078658, NM_057813, NM_136300, NM_079251, NM_057430, NM_143619, NM_079697, NM_001038796, NM_143483,	296	85	6233	2.22961
GOTERM_CC_ALL	cytoplasmic vesicle	9	0.0151	0.0469799	NM_057948, NM_080360, NM_057471, NM_142941, NM_132795, NM_078800, NM_057694, NM_136687, NM_079454,	296	85	6233	2.22961
GOTERM_CC_ALL	cytoplasmic membrane-bound vesicle	9	0.0151	0.0469799	NM_057948, NM_080360, NM_057471, NM_142941, NM_132795, NM_078800, NM_057694, NM_136687, NM_079454,	296	85	6233	2.22961
GOTERM_BP_ALL	brain development	7	0.0117	0.0470825	NM_001014750, NM_080326, NM_057668, NM_057686, NM_079938, NM_078637, NM_136176,	449	50	8466	2.63973
GOTERM_MF_ALL	purine nucleotide binding	56	0.0938	0.0475984	NM_079154, NM_079883, NM_058021, NM_057261, NM_142586, NM_057742, NM_057701, NM_057247, NM_078733, NM_078706, NM_079748, NM_170272, NM_079745, NM_057607, NM_165058, NM_079180, NM_080186, NM_079740, NM_139602, NM_079632, NM_001038772, NM_001014614, NM_078747, NM_176005, NM_132686, NM_167080, NM_001014750, NM_132080, NM_142288, NM_132508, NM_058125, NM_078785, NM_080005, NM_134899, NM_079316, NM_13…	513	909	10581	1.27067
GOTERM_BP_ALL	antibacterial polypeptide induction	4	0.0067	0.049303	NM_057581, NM_057746, NM_136635, NM_079132, NM_140041,	449	16	8466	4.71381
GOTERM_BP_ALL	sphingolipid metabolism	4	0.0067	0.049303	NM_143775, NM_138060, NM_079858, NM_136176,	449	16	8466	4.71381
INTERPRO_NAME	IPR001806:Ras GTPase	9	0.0151	0.0495939	NM_057607, NM_080005, NM_057750, NM_057742, NM_079708, NM_078733, NM_079568, NM_141512, NM_079748,	526	76	9808	2.20812
UP_SEQ_FEATURE	domain:Peptidase S1	4	0.0067	0.0496294	NM_080373, NM_079830, NM_080165, NM_078970,	107	14	1730	4.61949

## Sheet: Cluster 6
This table contains the results from the program DAVID identifying features overrepresented among the genes in Cluster 6 from the hierarchical clustering analysis.
Category	Term	Count	%	PValue	Genes	List Total	Pop Hits	Pop Total	Fold Change
GOTERM_BP_ALL	vesicle-mediated transport	9	0.3103	3.08316e-07	NM_142792, NM_136695, NM_134529, NM_079374, NM_135704, NM_140653, NM_135193, NM_135831, NM_079892,	22	300	8466	11.5445
GOTERM_BP_ALL	intracellular protein transport	9	0.3103	1.63706e-05	NM_142792, NM_136695, NM_131937, NM_134529, NM_079374, NM_140653, NM_135193, NM_135831, NM_079892,	22	509	8466	6.80425
GOTERM_BP_ALL	protein transport	9	0.3103	2.053e-05	NM_142792, NM_136695, NM_131937, NM_134529, NM_079374, NM_140653, NM_135193, NM_135831, NM_079892,	22	525	8466	6.59688
GOTERM_BP_ALL	establishment of protein localization	9	0.3103	2.16995e-05	NM_142792, NM_136695, NM_131937, NM_134529, NM_079374, NM_140653, NM_135193, NM_135831, NM_079892,	22	529	8466	6.547
GOTERM_CC_ALL	vesicle coat	4	0.1379	2.27563e-05	NM_142792, NM_131937, NM_140653, NM_135193,	15	26	6233	63.9282
GOTERM_CC_ALL	cytoplasmic vesicle membrane	4	0.1379	2.27563e-05	NM_142792, NM_131937, NM_140653, NM_135193,	15	26	6233	63.9282
GOTERM_CC_ALL	coated vesicle membrane	4	0.1379	2.27563e-05	NM_142792, NM_131937, NM_140653, NM_135193,	15	26	6233	63.9282
GOTERM_CC_ALL	membrane coat	4	0.1379	2.8597e-05	NM_142792, NM_131937, NM_140653, NM_135193,	15	28	6233	59.3619
GOTERM_CC_ALL	coated membrane	4	0.1379	2.8597e-05	NM_142792, NM_131937, NM_140653, NM_135193,	15	28	6233	59.3619
GOTERM_BP_ALL	protein localization	9	0.3103	4.33764e-05	NM_142792, NM_136695, NM_131937, NM_134529, NM_079374, NM_140653, NM_135193, NM_135831, NM_079892,	22	582	8466	5.9508
GOTERM_CC_ALL	vesicle membrane	4	0.1379	4.73119e-05	NM_142792, NM_131937, NM_140653, NM_135193,	15	33	6233	50.3677
GOTERM_BP_ALL	intracellular transport	9	0.3103	7.74548e-05	NM_142792, NM_136695, NM_131937, NM_134529, NM_079374, NM_140653, NM_135193, NM_135831, NM_079892,	22	631	8466	5.48869
GOTERM_BP_ALL	establishment of cellular localization	9	0.3103	9.56645e-05	NM_142792, NM_136695, NM_131937, NM_134529, NM_079374, NM_140653, NM_135193, NM_135831, NM_079892,	22	650	8466	5.32825
GOTERM_BP_ALL	cellular localization	9	0.3103	9.77743e-05	NM_142792, NM_136695, NM_131937, NM_134529, NM_079374, NM_140653, NM_135193, NM_135831, NM_079892,	22	652	8466	5.31191
GOTERM_BP_ALL	secretory pathway	6	0.2069	0.000153732	NM_142792, NM_134529, NM_079374, NM_135193, NM_135831, NM_079892,	22	217	8466	10.6401
GOTERM_CC_ALL	COPI vesicle coat	3	0.1034	0.000167165	NM_131937, NM_140653, NM_135193,	15	9	6233	138.511
GOTERM_CC_ALL	COPI coated vesicle membrane	3	0.1034	0.000167165	NM_131937, NM_140653, NM_135193,	15	9	6233	138.511
GOTERM_BP_ALL	endocytosis	5	0.1724	0.000172916	NM_142792, NM_134529, NM_079374, NM_135704, NM_079892,	22	117	8466	16.4452
GOTERM_CC_ALL	COPI-coated vesicle	3	0.1034	0.000208687	NM_131937, NM_140653, NM_135193,	15	10	6233	124.66
GOTERM_BP_ALL	secretion	6	0.2069	0.00021456	NM_142792, NM_134529, NM_079374, NM_135193, NM_135831, NM_079892,	22	233	8466	9.90948
GOTERM_BP_ALL	establishment of localization	14	0.4828	0.000448799	NM_142792, NM_136695, NM_134529, NM_131937, NM_079374, NM_135193, NM_140653, NM_137096, NM_135831, NM_079374, NM_135704, NM_135646, NM_078797, NM_079892,	22	2158	8466	2.4965
GOTERM_CC_ALL	coated vesicle	4	0.1379	0.000451926	NM_142792, NM_131937, NM_140653, NM_135193,	15	70	6233	23.7448
GOTERM_BP_ALL	localization	14	0.4828	0.000622469	NM_142792, NM_136695, NM_134529, NM_131937, NM_079374, NM_135193, NM_140653, NM_137096, NM_135831, NM_079374, NM_135704, NM_135646, NM_078797, NM_079892,	22	2226	8466	2.42024
GOTERM_BP_ALL	transport	13	0.4483	0.000647086	NM_142792, NM_136695, NM_134529, NM_131937, NM_079374, NM_135193, NM_140653, NM_137096, NM_135831, NM_079374, NM_135704, NM_135646, NM_079892,	22	1917	8466	2.60962
GOTERM_CC_ALL	cytoplasmic vesicle	4	0.1379	0.000799339	NM_142792, NM_131937, NM_140653, NM_135193,	15	85	6233	19.5545
GOTERM_CC_ALL	cytoplasmic membrane-bound vesicle	4	0.1379	0.000799339	NM_142792, NM_131937, NM_140653, NM_135193,	15	85	6233	19.5545
GOTERM_CC_ALL	membrane-bound vesicle	4	0.1379	0.000914192	NM_142792, NM_131937, NM_140653, NM_135193,	15	89	6233	18.6757
GOTERM_CC_ALL	vesicle	4	0.1379	0.000914192	NM_142792, NM_131937, NM_140653, NM_135193,	15	89	6233	18.6757
GOTERM_BP_ALL	cell organization and biogenesis	11	0.3793	0.00105998	NM_142792, NM_136695, NM_131937, NM_134529, NM_167761, NM_079374, NM_135704, NM_140653, NM_135193, NM_135831, NM_079892,	22	1429	8466	2.96221
GOTERM_CC_ALL	Golgi-associated vesicle	3	0.1034	0.00115387	NM_131937, NM_140653, NM_135193,	15	23	6233	54.2
INTERPRO_NAME	IPR006688:ADP-ribosylation factor	3	0.1034	0.00139659	NM_134529, NM_079374, NM_079892,	26	22	9808	51.4406
GOTERM_CC_ALL	Golgi apparatus	4	0.1379	0.00147729	NM_131937, NM_140653, NM_135193, NM_135831,	15	105	6233	15.8298
GOTERM_BP_ALL	synaptic vesicle endocytosis	3	0.1034	0.00313419	NM_142792, NM_079374, NM_079892,	22	34	8466	33.9545
GOTERM_MF_ALL	GTPase activity	4	0.1379	0.00320221	NM_134529, NM_079374, NM_135704, NM_079892,	26	127	10581	12.8177
GOTERM_CC_ALL	endomembrane system	4	0.1379	0.00440688	NM_142792, NM_131937, NM_140653, NM_135193,	15	154	6233	10.7931
GOTERM_CC_ALL	intracellular organelle	12	0.4138	0.0132578	NM_142792, NM_079374, NM_131937, NM_135558, NM_167761, NM_142185, NM_135704, NM_140653, NM_135193, NM_078797, NM_135831, NM_079363,	15	2854	6233	1.74716
GOTERM_CC_ALL	organelle	12	0.4138	0.0138037	NM_142792, NM_079374, NM_131937, NM_135558, NM_167761, NM_142185, NM_135704, NM_140653, NM_135193, NM_078797, NM_135831, NM_079363,	15	2867	6233	1.73924
INTERPRO_NAME	IPR001806:Ras GTPase	3	0.1034	0.0158421	NM_134529, NM_079374, NM_079892,	26	76	9808	14.8907
GOTERM_BP_ALL	synaptic vesicle transport	3	0.1034	0.0164853	NM_142792, NM_079374, NM_079892,	22	80	8466	14.4307
INTERPRO_NAME	IPR005225:Small GTP-binding protein domain	3	0.1034	0.0182893	NM_134529, NM_079374, NM_079892,	26	82	9808	13.8011
GOTERM_CC_ALL	intracellular	13	0.4483	0.0191922	NM_142792, NM_131937, NM_135558, NM_142185, NM_135193, NM_140653, NM_138052, NM_135831, NM_079374, NM_167761, NM_135704, NM_079363, NM_078797,	15	3472	6233	1.55586
SP_PIR_KEYWORDS	myristylation	2	0.069	0.0272171	NM_079374, NM_079892,	15	10	5085	67.8
GOTERM_BP_ALL	regulated secretory pathway	3	0.1034	0.0279334	NM_142792, NM_079374, NM_079892,	22	106	8466	10.8911
GOTERM_BP_ALL	neurotransmitter secretion	3	0.1034	0.0279334	NM_142792, NM_079374, NM_079892,	22	106	8466	10.8911
SP_PIR_KEYWORDS	blocked amino end	2	0.069	0.0299007	NM_079374, NM_079892,	15	11	5085	61.6364
GOTERM_BP_ALL	cellular physiological process	21	0.7241	0.0323146	NM_142792, NM_136695, NM_134529, NM_131937, NM_135558, NM_142185, NM_079374, NM_139733, NM_140653, NM_135193, NM_137096, NM_135831, NM_138052, NM_079374, NM_167761, NM_135646, NM_135704, NM_135704, NM_078797, NM_079363, NM_079892,	22	6548	8466	1.23415
INTERPRO_NAME	IPR006687:GTP-binding protein SAR1	2	0.069	0.0326538	NM_079374, NM_079892,	26	13	9808	58.0355
SP_PIR_KEYWORDS	gtp-binding	3	0.1034	0.0338543	NM_134529, NM_079374, NM_079892,	15	107	5085	9.50467
GOTERM_BP_ALL	regulation of neurotransmitter levels	3	0.1034	0.0340394	NM_142792, NM_079374, NM_079892,	22	118	8466	9.78351
GOTERM_BP_ALL	small GTPase mediated signal transduction	3	0.1034	0.0340394	NM_134529, NM_079374, NM_079892,	22	118	8466	9.78351
GOTERM_MF_ALL	nucleoside-triphosphatase activity	5	0.1724	0.0343048	NM_134529, NM_079374, NM_135646, NM_135704, NM_079892,	26	531	10581	3.83203
GOTERM_CC_ALL	clathrin vesicle coat	2	0.069	0.0353805	NM_142792, NM_140653,	15	16	6233	51.9417
GOTERM_CC_ALL	clathrin coated vesicle membrane	2	0.069	0.0353805	NM_142792, NM_140653,	15	16	6233	51.9417
GOTERM_MF_ALL	pyrophosphatase activity	5	0.1724	0.0357547	NM_134529, NM_079374, NM_135646, NM_135704, NM_079892,	26	538	10581	3.78217
GOTERM_BP_ALL	endosome transport	2	0.069	0.0365982	NM_079374, NM_079892,	22	15	8466	51.3091
SMART_NAME	SM00177:ARF	2	0.069	0.037812	NM_079374, NM_079892,	13	14	4371	48.033
GOTERM_CC_ALL	organelle membrane	4	0.1379	0.038809	NM_142792, NM_131937, NM_140653, NM_135193,	15	345	6233	4.81778
GOTERM_MF_ALL	hydrolase activity, acting on acid anhydrides, in phosphorus-containing anhydrides	5	0.1724	0.0392041	NM_134529, NM_079374, NM_135646, NM_135704, NM_079892,	26	554	10581	3.67294
GOTERM_MF_ALL	hydrolase activity, acting on acid anhydrides	5	0.1724	0.0392041	NM_134529, NM_079374, NM_135646, NM_135704, NM_079892,	26	554	10581	3.67294
GOTERM_CC_ALL	clathrin coat	2	0.069	0.0397204	NM_142792, NM_140653,	15	18	6233	46.1704
GOTERM_BP_ALL	protein amino acid ADP-ribosylation	2	0.069	0.0413805	NM_079374, NM_079892,	22	17	8466	45.2727
GOTERM_MF_ALL	transferase activity, transferring pentosyl groups	2	0.069	0.0462493	NM_139733, NM_079892,	26	20	10581	40.6962
PIR_SUPERFAMILY_NAME	SF001711:ADP-ribosylation factor	2	0.069	0.0473931	NM_079374, NM_079892,	9	13	2152	36.7863

## Sheet: Cluster 7
This table contains the results from the program DAVID identifying features overrepresented among the genes in Cluster 7 from the hierarchical clustering analysis.
Category	Term	Count	%	PValue	Genes	List Total	Pop Hits	Pop Total	Fold Change
No categories were identified.

## Sheet: Cluster 8
This table contains the results from the program DAVID identifying features overrepresented among the genes in Cluster 8 from the hierarchical clustering analysis.
Category	Term	Count	%	PValue	Genes	List Total	Pop Hits	Pop Total	Fold Change
GOTERM_BP_ALL	endocytosis	4	0.0769	0.0103801	NM_176700, NM_080249, NM_134535, NM_141182,	34	117	8466	8.51282
GOTERM_BP_ALL	nucleobase, nucleoside, nucleotide and nucleic acid metabolism	14	0.2692	0.0177384	NM_142623, NM_141182, NM_134535, NM_057849, NM_176700, NM_080172, NM_141129, NM_134535, NM_139793, NM_134498, NM_136573, NM_137691, NM_001014752, NM_134549,	34	1860	8466	1.87419
GOTERM_BP_ALL	vesicle-mediated transport	5	0.0962	0.02817	NM_079761, NM_176700, NM_080249, NM_134535, NM_141182,	34	300	8466	4.15
GOTERM_BP_ALL	transcription	9	0.1731	0.0345895	NM_136573, NM_134498, NM_142623, NM_001014752, NM_057849, NM_134535, NM_080172, NM_134549, NM_134535,	34	1000	8466	2.241
GOTERM_BP_ALL	chromosome organization and biogenesis	4	0.0769	0.035134	NM_142623, NM_057849, NM_168925, NM_080172,	34	186	8466	5.35484
GOTERM_BP_ALL	regulation of cellular metabolism	9	0.1731	0.0438484	NM_136573, NM_142623, NM_001014752, NM_057849, NM_176700, NM_080172, NM_134549, NM_141129, NM_134535,	34	1047	8466	2.1404

## Sheet: Cluster 9
This table contains the results from the program DAVID identifying features overrepresented among the genes in Cluster 9 from the hierarchical clustering analysis.
Category	Term	Count	%	PValue	Genes	List Total	Pop Hits	Pop Total	Fold Change
GOTERM_BP_ALL	regulation of enzyme activity	4	0.0465	0.0023963	NM_057510, NM_057687, NM_057812, NM_001014452,	58	40	8466	14.5966
SP_PIR_KEYWORDS	alternative splicing	8	0.093	0.00742815	NM_176585, NM_058046, NM_079583, NM_079489, NM_165981, NM_080384, NM_176587, NM_057389,	32	387	5085	3.28488
GOTERM_BP_ALL	dendrite morphogenesis	3	0.0349	0.0229887	NM_079224, NM_057812, NM_079953,	58	35	8466	12.5113
INTERPRO_NAME	IPR007702:Janus/Ocnus	2	0.0233	0.0254507	NM_176585, NM_176585,	64	4	9808	76.625
SP_PIR_KEYWORDS	differentiation	4	0.0465	0.0305756	NM_176585, NM_080384, NM_057812, NM_176585,	32	113	5085	5.625
SP_PIR_KEYWORDS	sexual differentiation	2	0.0233	0.0360427	NM_176585, NM_176585,	32	6	5085	52.9688
SP_PIR_KEYWORDS	microtubule	3	0.0349	0.0394886	NM_080336, NM_057812, NM_079540,	32	52	5085	9.16767
GOTERM_BP_ALL	protein metabolism	23	0.2674	0.0398007	NM_078572, NM_137458, NM_140020, NM_080384, NM_057687, NM_139378, NM_140044, NM_057812, NM_141607, NM_079540, NM_079953, NM_130612, NM_079412, NM_058046, NM_079583, NM_079489, NM_139810, NM_079022, NM_206133, NM_078722, NM_001014452, NM_136124, NM_057389,	58	2302	8466	1.45839
GOTERM_BP_ALL	macromolecule metabolism	30	0.3488	0.0431876	NM_137458, NM_139378, NM_079540, NM_130612, NM_080094, NM_135346, NM_079489, NM_139810, NM_079022, NM_132302, NM_001014452, NM_141323, NM_078722, NM_057389, NM_136124, NM_078572, NM_136747, NM_140020, NM_057687, NM_080384, NM_140044, NM_057812, NM_176587, NM_141607, NM_079953, NM_079412, NM_140665, NM_058046, NM_079583, NM_206133,	58	3291	8466	1.33059
UP_SEQ_FEATURE	splice variant	8	0.093	0.0437344	NM_176585, NM_058046, NM_079583, NM_079489, NM_165981, NM_080384, NM_176587, NM_057389,	18	358	1730	2.14773
GOTERM_CC_ALL	plasma membrane	8	0.093	0.0467172	NM_079384, NM_078572, NM_079489, NM_057510, NM_078722, NM_135209, NM_141323, NM_079953,	40	538	6233	2.3171

## Sheet: Cluster 10
This table contains the results from the program DAVID identifying features overrepresented among the genes in Cluster 10 from the hierarchical clustering analysis.
Category	Term	Count	%	PValue	Genes	List Total	Pop Hits	Pop Total	Fold Change
GOTERM_BP_ALL	poly(A)+ mRNA export from nucleus	2	0.1111	0.00518806	NM_079921, NM_136556,	12	4	8466	352.75
GOTERM_CC_ALL	extracellular region	4	0.2222	0.0211658	NM_057963, NM_078600, NM_136563, NM_079481,	10	439	6233	5.67927
SP_PIR_KEYWORDS	mrna transport	2	0.1111	0.0214417	NM_079921, NM_136556,	12	10	5085	84.75
GOTERM_BP_ALL	mRNA export from nucleus	2	0.1111	0.0218807	NM_079921, NM_136556,	12	17	8466	83
GOTERM_BP_ALL	mRNA transport	2	0.1111	0.0231542	NM_079921, NM_136556,	12	18	8466	78.3889
GOTERM_BP_ALL	RNA export from nucleus	2	0.1111	0.0282329	NM_079921, NM_136556,	12	22	8466	64.1364
GOTERM_BP_ALL	establishment of RNA localization	2	0.1111	0.0332876	NM_079921, NM_136556,	12	26	8466	54.2692
GOTERM_BP_ALL	RNA transport	2	0.1111	0.0332876	NM_079921, NM_136556,	12	26	8466	54.2692
GOTERM_BP_ALL	nucleic acid transport	2	0.1111	0.0332876	NM_079921, NM_136556,	12	26	8466	54.2692
GOTERM_BP_ALL	nuclear export	2	0.1111	0.0358059	NM_079921, NM_136556,	12	28	8466	50.3929
UP_SEQ_FEATURE	disulfide bond	3	0.1667	0.0379378	NM_057963, NM_078600, NM_136563,	4	203	1730	6.39163
GOTERM_BP_ALL	nucleobase, nucleoside, nucleotide and nucleic acid transport	2	0.1111	0.0495507	NM_079921, NM_136556,	12	39	8466	36.1795

[truncated: 28 more sheets: Cluster 11, Cluster 12, Cluster 13, Cluster 14, Cluster 15, Cluster 16, Cluster 17, Cluster 18, Cluster 19, Cluster 20, Cluster 21, Cluster 22, Cluster 23, Cluster 24, Cluster 25, Cluster 26, Cluster 27, Cluster 28, Cluster 29, Cluster 30 …]
