# Supplementary material for: Somatic, germline and sex hierarchy regulated gene expression during Drosophila metamorphosis
Source: BMC Genomics. 2009 Feb 13;10:80. doi: 10.1186/1471-2164-10-80 (PMC2656526; doi:10.1186/1471-2164-10-80)
Supplement: Additional file 8 — Genes that are expressed in the male germline during metamorphosis. This table lists the genes identified as being expressed in or as a consequence of the male germline. Also included in the second tab are over-represented functional categories as determined by DAVID. [file 1471-2164-10-80-S8.xls]

## Sheet: Gene List
This table includes genes identified as being male-biased and present in the male germline. Male-biased expression was determined using LIMMA contrasts
(q<0.15; FC>1.2) on wild type male and female expression data with sex as the independent factor. Germline expression was determined using LIMMA contrasts
(q<0.15; FC>1.2) on wild type male and male tud progeny expression data with genotype as the independent factor. In addition, genes were included that were
expressed in wild type males at four of the five time points examined and that showed no expression data in wild type females and tud progeny males. These
genes are listed last and have NA for Fold Change and q value.
Multiple transcripts from a single gene may be present in this list.
DACID	CG #	Gene Name	FBGN	wt M/wt F FC	q value	wt M/tud M FC	q value
DAC026E06	CG4750	CG4750	FBgn0034134	491.325	5.17e-19	231.262	3.05e-11
DAC029A06	CG6372	CG6372	FBgn0035915	421.607	5.17e-19	210.202	1.03e-11
DAC024P20	CG9359	beta-Tubulin at 85D	FBgn0003889	171.416	4.98e-21	167.945	2.12e-11
DAC026M12	CG4836	CG4836	FBgn0038762	143.596	5.17e-19	85.1394	3.98e-13
DAC006N19	CG11719	Male-specific RNA 98Ca	FBgn0002865	138.43	4.55e-15	130.963	9.52e-12
DAC023J23	CG3354	Male-specific transcript 77F	FBgn0000093	120.205	1.61e-17	55.7286	2e-10
DAC017M13	CG7235	Hsp60C	FBgn0031728	111.206	7.5e-15	100.871	1.17e-11
DAC013I23	CG13340	CG13340	FBgn0033868	111.117	1.42e-12	105.933	2.27e-10
DAC014M01	CG9016	CG9016	FBgn0031751	101.856	2.39e-14	61.5801	1.47e-09
DAC003M14	CG32351	CG32351	FBgn0052351	99.5392	6.19e-17	75.4062	9.45e-12
DAC008L12	CG31988	CG31988	FBgn0051988	98.1155	4.05e-16	22.9796	5e-10
DAC034M09	CG3124	CG3124	FBgn0034840	96.5168	1.87e-16	101.829	7.16e-13
DAC017H11	CG17376	CG17376	FBgn0042189	93.1725	1.22e-18	60.1946	7.46e-11
DAC005A13	CG10252	CG10252	FBgn0039104	89.5616	7.24e-12	91.1746	1.9e-09
DAC016M12	CG31468	CG31468	FBgn0047351	82.2279	3.11e-16	52.8107	1.87e-09
DAC023B11	CG33340	CG33340	FBgn0053340	77.8828	7.88e-13	86.5125	1.84e-12
DAC039D15	CG32064	CG32064	FBgn0052064	77.0936	4.54e-17	72.1577	1.55e-11
DAC027N19	CG9920	CG9920	FBgn0038200	74.0857	3.8e-18	43.4545	9.57e-12
DAC038J08	CG32652	CG32652	FBgn0052652	68.8731	2.63e-13	40.351	4.17e-12
DAC009C08	CG31624	CG31624	FBgn0051624	57.3101	5.24e-10	62.946	1.62e-10
DAC039J23	CG3213	CG3213	FBgn0031545	56.0685	5.12e-14	38.6785	5.23e-12
DAC037B05	CG8994	exuperantia	FBgn0000615	51.9198	5.43e-11	52.7628	4.41e-11
DAC019M02	CG17956	Male-specific RNA 87F	FBgn0002862	47.3953	1.33e-19	23.2951	1.22e-12
DAC034J10	CG4439	CG4439	FBgn0034132	44.8425	2.33e-10	37.3116	1.3e-11
DAC003K22	CG9130	CG9130	FBgn0035197	44.2098	1.03e-14	33.1968	4.86e-13
DAC021N23	CG5538	CG5538	FBgn0038052	42.5691	1.44e-13	40.0353	8.25e-11
DAC039M12	CG7045	CG7045	FBgn0038978	40.6217	7.59e-15	19.7175	1.46e-10
DAC030K17	CG15219	CG15219	FBgn0040519	39.2699	2.07e-11	10.9436	1.24e-08
DAC028J02	CG30430	CG30430	FBgn0050430	37.2409	6.26e-16	25.3887	7.19e-12
DAC017H13	CG17377	CG17377	FBgn0031859	36.4383	5.22e-17	27.6803	1.65e-15
DAC024A12	CG14926	CG14926	FBgn0032360	34.8228	1.31e-14	29.1446	3.36e-13
DAC013A09	CG13245	CG13245	FBgn0045827	34.1739	1.51e-09	33.1835	2.77e-11
DAC014O06	CG17934	Male-specific RNA 84Db	FBgn0004173	33.093	1.16e-13	28.8532	3.31e-14
DAC005F18	CG5089	CG5089	FBgn0034144	31.6585	1.97e-09	32.7465	1.2e-10
DAC021K14	CG11591	CG11591	FBgn0035491	31.6055	7.57e-15	17.0544	2.96e-10
DAC004J21	CG31639	CG31639	FBgn0051639	29.0368	5.22e-17	21.2163	7.16e-13
DAC034L24	CG4479	Male-specific-transcript-35Ba	FBgn0013300	28.8689	4.54e-17	16.8837	1.44e-10
DAC038A15	CG17567	CG17567	FBgn0040994	28.0227	1.67e-16	25.5858	3.21e-13
DAC010G16	CG18449	CG18449	FBgn0033285	27.8741	4.91e-10	14.3061	1.65e-07
DAC010E08	CG18396	Male-specific RNA 98Cb	FBgn0004171	26.7358	8.13e-10	31.0406	3.36e-13
DAC032M17	CG31820	CG31820	FBgn0051820	26.2781	9.92e-10	21.392	2.12e-10
DAC022C22	CG31709	CG31709	FBgn0051709	25.2507	6.73e-13	20.6972	1.62e-09
DAC014O08	CG17945	Male-specific RNA 84Dc	FBgn0004174	24.8002	6.08e-13	26.0357	2.15e-12
DAC004D21	CG31538	CG31538	FBgn0051538	22.8852	2.04e-11	24.0099	7.65e-11
DAC004K12	CG30039	CG30039	FBgn0050039	22.7288	1.31e-09	7.56504	5.63e-06
DAC024J06	CG9284	CG9284	FBgn0046297	22.5536	2.99e-10	23.7193	2.15e-11
DAC030A23	CG15109	CG15109	FBgn0034416	22.1384	1.08e-12	21.2389	4.05e-12
DAC007G08	CG9975	CG9975	FBgn0034435	21.688	5.89e-14	14.6159	7.8e-10
DAC019K08	CG17935	Male-specific RNA 84Dd	FBgn0004175	21.621	4.28e-13	18.7024	9.74e-11
DAC029B21	CG3085	CG3085	FBgn0034816	21.0317	2.82e-08	20.038	3.31e-14
DAC023A10	CG10734	CG10734	FBgn0034082	20.6859	1.3e-12	20.2119	6.1e-11
DAC034O11	CG31281	CG31281	FBgn0051281	19.0713	1.59e-06	6.19501	0.000408075
DAC009G19	CG1288	CG1288	FBgn0037484	18.1219	8.67e-13	20.4758	1.43e-11
DAC031M03	CG1394	CG1394	FBgn0030277	17.4696	3.47e-15	16.5941	2.27e-12
DAC015H11	CG7349	CG7349	FBgn0030975	16.9281	5.17e-19	11.2368	1.16e-12
DAC039D13	CG32063	CG32063	FBgn0045770	16.6482	3.93e-08	29.3305	8.8e-10
DAC017E10	CG32820	CG32820	FBgn0052820	16.3477	6.28e-13	18.7654	5.39e-14
DAC036J03	CG8701	CG8701	FBgn0033287	15.5069	2.95e-14	9.52535	2.1e-07
DAC038L20	CG32690	CG32690	FBgn0052690	15.0723	7.92e-11	13.5402	2.83e-09
DAC005M02	CG31226	CG31226	FBgn0051226	14.7662	1.63e-07	12.0049	2.62e-08
DAC020I21	CG7768	CG7768	FBgn0036415	14.3602	1.08e-10	14.4752	7.38e-10
DAC005B20	CG5050	CG5050	FBgn0032637	13.7186	1.48e-06	9.30517	9.51e-07
DAC021J15	CG5017	CG5017	FBgn0039553	13.5289	2.7e-14	10.6972	5.58e-09
DAC037N16	CG13164	Syntaxin Interacting Protein 2	FBgn0061197	13.3002	8e-14	17.9488	1.55e-11
DAC025E10	CG14355	CG14355	FBgn0038208	13.0979	5.34e-08	18.7452	7.46e-11
DAC026J24	CG8136	CG8136	FBgn0037616	13.0753	2.34e-16	8.14498	1.41e-07
DAC015D11	CG7309	CG7309	FBgn0032314	12.6659	3.52e-11	6.43984	1.88e-08
DAC031J10	CG4799	Pendulin	FBgn0011823	12.2156	3.66e-16	14.9479	1.23e-11
DAC019F10	CG8564	CG8564	FBgn0035776	12.0365	2.73e-10	12.1615	1.47e-10
DAC037N05	CG9129	CG9129	FBgn0035196	12.0012	8.39e-07	14.4663	4.09e-12
DAC013M20	CG14690	tomboy20	FBgn0037828	11.6704	4.27e-10	5.95001	6.61e-08
DAC011K23	CG12313	CG12313	FBgn0035124	11.4326	4.91e-14	7.12885	1.14e-09
DAC013D08	CG13263	Cytochrome c distal	FBgn0000408	11.3563	6.5e-08	8.27968	1.42e-09
DAC035B20	CG8813	CG8813	FBgn0031476	11.1608	3.13e-13	9.3079	2.73e-11
DAC031D05	CG31948	CG31948	FBgn0051948	11.1397	2.17e-08	16.441	7.82e-08
DAC041O03	CG4691	CG4691	FBgn0028870	11.0178	7.31e-10	15.4082	1.06e-08
DAC029L06	CR32658	CR32658	FBgn0040859	10.9341	1.68e-11	10.7639	3.44e-10
DAC020P15	CG31025	CG31025	FBgn0051025	10.9284	1.03e-11	16.0291	3.98e-13
DAC029L08	CR32660	CR32660	FBgn0052660	10.9217	2.7e-14	9.19	1.84e-12
DAC004C10	CG2955	CG2955	FBgn0031585	10.2743	6.76e-06	10.7966	5.52e-08
DAC039M13	CG32548	CG32548	FBgn0052548	10.122	3.8e-11	6.2979	1.46e-05
DAC023L22	CG5217	CG5217	FBgn0038694	10.1208	5.29e-11	6.13787	9.09e-09
DAC017L15	CG17470	CG17470	FBgn0032869	10.0862	3.52e-13	10.5385	2.05e-11
DAC027J02	CG8517	CG8517	FBgn0034472	10.0862	4.18e-12	7.17522	1.5e-08
DAC027A15	CG3691	Painting of fourth	FBgn0035047	9.88316	3.25e-16	12.5015	5.6e-15
DAC015A22	CG12725	CG12725	FBgn0030483	9.71402	1.93e-14	8.50109	6.25e-12
DAC031L03	CG3315	Thioredoxin T	FBgn0029752	9.53077	3.41e-09	8.88543	1.88e-08
DAC019A06	CG17769	Androcam	FBgn0011273	9.43914	2.26e-06	6.3116	8.93e-06
DAC030C01	CG15109	CG15109	FBgn0034416	9.43269	7.64e-07	9.38369	6.3e-09
DAC015D16	CG18662	CG18662	FBgn0040963	9.18562	6.51e-10	7.25712	5.92e-10
DAC017E07	CG7131	CG7131	FBgn0038598	9.1756	3.99e-06	12.5918	1.76e-13
DAC032G11	CG31762	arrest	FBgn0000114	9.07152	9.5e-18	6.04028	2.36e-09
DAC003D06	CG5450	Cytoplasmic dynein light chain 2	FBgn0026141	8.74156	2.76e-10	5.62622	8.12e-09
DAC026I21	CG6279	CG6279	FBgn0036125	8.73434	1.09e-07	6.13078	2.63e-09
DAC008H15	CG14995	CG14995	FBgn0035497	8.32852	2.7e-13	8.45157	1.73e-10
DAC024B12	CG13164	Syntaxin Interacting Protein 2	FBgn0061197	8.15615	7.83e-14	7.28896	4.86e-13
DAC039F11	CG32081	CG32081	FBgn0052081	8.14525	1.92e-05	4.32976	3.76e-05
DAC004M12	CG30058	CG30058	FBgn0050058	8.13725	3.72e-08	8.42345	1.96e-12
DAC017G08	CG15892	CG15892	FBgn0029859	8.12353	8.12e-06	4.68984	5.32e-06
DAC018D22	CG6332	CG6332	FBgn0038921	8.04017	0.000239646	4.56802	6.26e-05
DAC009H11	CG14183	CG14183	FBgn0036931	7.87782	2.05e-06	4.82591	5.08e-06
DAC009A12	CG31231	CG31231	FBgn0051231	7.84543	1.35e-08	7.25828	3.22e-10
DAC030G23	CG15178	CG15178	FBgn0037460	7.73888	4.52e-05	3.82043	0.000429383
DAC028G24	CG14835	CG14835	FBgn0035782	7.66011	2.95e-08	3.0879	0.000553549
DAC020P11	CG3092	CG3092	FBgn0034835	7.43456	1.04e-06	6.25105	3.85e-07
DAC023K24	CG10862	CG10862	FBgn0035455	7.41862	1.27e-06	3.32565	0.00120146
DAC005M24	CG31363	Jupiter	FBgn0051363	7.3899	5.89e-14	5.60818	4.88e-12
DAC025P11	CG10541	Tektin C	FBgn0035638	7.35207	1.66e-14	5.54807	1.84e-12
DAC020J10	CG18193	CG18193	FBgn0037579	7.17414	4.09e-09	4.08224	7.76e-06
DAC010F12	CG6652	CG6652	FBgn0036687	7.16413	1.03e-11	6.22185	1.06e-10
DAC019F11	CG6138	CG6138	FBgn0032268	6.89929	3.91e-07	3.30957	4.34e-06
DAC012G17	CG7919	farinelli	FBgn0028379	6.79451	4.69e-05	3.74755	1.16e-05
DAC021K19	CG2830	Heat shock protein 60 related	FBgn0011244	6.7804	2.44e-08	8.37545	2.04e-12
DAC003O18	CG32388	CG32388	FBgn0045806	6.66401	5.62e-07	7.35222	1.36e-07
DAC039M14	CG7046	CG7046	FBgn0038979	6.54501	7.55e-08	4.47834	4.81e-07
DAC024N15	CG33293	CG33293	FBgn0053293	6.53712	2.07e-11	5.71347	5.45e-07
DAC024G24	CG14995	CG14995	FBgn0035497	6.5023	1.92e-15	8.05915	1.66e-14
DAC013L23	CG13186	CG13186	FBgn0033680	6.39124	6.53e-08	4.33729	2.05e-08
DAC013D04	CG1324	CG1324	FBgn0031129	6.36364	1.18e-08	8.62359	6.19e-09
DAC003K10	CG18170	CG18170	FBgn0035239	6.35708	1.67e-12	5.45023	3.31e-14
DAC031D11	CG32026	CG32026	FBgn0052026	6.19886	1.03e-11	5.34966	2.96e-10
DAC011B23	CG9254	CG9254	FBgn0028513	6.16283	2.72e-09	6.93303	1.1e-11
DAC014K13	CG8994	exuperantia	FBgn0000615	6.12336	5.43e-06	13.4865	4.25e-08
DAC005F02	CG5075	CG5075	FBgn0032464	6.09604	4.36e-07	6.39373	3.54e-09
DAC010A22	CG18330	CTP:phosphocholine cytidylyltransferase 2	FBgn0035231	6.08276	2.8e-16	6.60365	3.31e-14
DAC003F21	CG3982	CG3982	FBgn0035988	6.05302	1.01e-10	6.36646	9.76e-13
DAC032K20	CG16972	CG16972	FBgn0032481	5.99582	2.23e-07	6.41846	3.25e-08
DAC014N16	CG1683	Adenine nucleotide translocase 2	FBgn0025111	5.98444	1.52e-11	6.3865	4.09e-10
DAC009I07	CG12907	CG12907	FBgn0033511	5.9839	4.4e-10	5.92306	3.44e-09
DAC028D12	CG30362	CG30362	FBgn0050362	5.9477	2.25e-05	3.4413	0.000227695
DAC037F22	CG13030	CG13030	FBgn0036669	5.81498	5.9e-06	7.74075	1.01e-07
DAC037M24	CG8043	CG8043	FBgn0037610	5.80667	2.7e-14	6.00199	1.65e-15
DAC037M16	CG8023	eIF4E-3	FBgn0035860	5.80485	1e-09	6.61194	7.17e-09
DAC005J20	CG5137	Cyp312a1	FBgn0036778	5.77562	9.17e-08	3.61836	5.92e-05
DAC023N20	CG5280	CG5280	FBgn0035952	5.69042	2.03e-05	4.9683	1.3e-05
DAC037E20	CG7756	Heat shock protein cognate 2	FBgn0001217	5.68638	3.37e-06	4.82179	2.52e-09
DAC038F20	CG32628	CG32628	FBgn0052628	5.64377	1.76e-15	5.59278	6.71e-12
DAC012H11	CG15577	CG15577	FBgn0040904	5.57088	1.58e-08	2.71766	0.000346621
DAC017M23	CG7251	CG7251	FBgn0031723	5.53316	0.000174012	3.24655	2.54e-06
DAC029L04	CR32657	CR32657	FBgn0052657	5.49292	8.88e-09	3.52641	2.96e-08
DAC030K22	CG5144	CG5144	FBgn0035957	5.44869	3.71e-06	2.91218	5.19e-09
DAC005N23	CG6140	CG6140	FBgn0036162	5.37004	0.000145898	3.92793	6.01e-05
DAC003O05	CG17261	CG17261	FBgn0031501	5.36085	2.9e-08	3.42539	3.91e-09
DAC016O08	CG31542	CG31542	FBgn0051542	5.3606	0.000132326	4.48935	2.25e-05
DAC010E23	CG10993	CG10993	FBgn0030524	5.35452	1.41e-07	3.78143	9.88e-06
DAC003C10	CG3222	CG3222	FBgn0036014	5.29045	5.06e-08	4.7095	8.82e-09
DAC016J10	CG32832	CG32832	FBgn0052832	5.27203	0.000212817	2.73259	1.23e-05
DAC017J23	CG17438	CG17438	FBgn0030116	5.23518	8.42e-05	4.0915	1.92e-05
DAC036O12	CG31003	gasket	FBgn0046332	5.23483	4.56e-07	3.28246	7.25e-05
DAC026G04	CG4760	boule	FBgn0011206	5.2035	3.18e-08	4.37254	1.12e-09
DAC018E15	CG32445	CG32445	FBgn0052445	5.15794	1.02e-08	8.48097	1.06e-08
DAC006D04	CG9389	CG9389	FBgn0037064	5.15771	5.03e-08	6.49755	3.36e-08
DAC008M16	CG5735	orb2	FBgn0035938	5.11316	1.46e-14	3.01672	2.37e-11
DAC015P05	CG7441	CG7441	FBgn0036763	5.11166	7.24e-12	3.9719	2.48e-07
DAC003N20	CG5561	CG5561	FBgn0031333	5.10961	1.46e-13	3.63402	6.09e-13
DAC019M24	CG17991	CG17991	FBgn0039498	5.10429	2.53e-06	5.71413	1.62e-10
DAC003C24	CG32240	CG32240	FBgn0052240	5.07494	8.83e-13	4.52818	2.96e-10
DAC024I21	CG2291	CG2291	FBgn0033279	5.07101	2.27e-05	3.83464	5.1e-07
DAC016J04	CG32823	Sperm-specific dynein intermediate chain 3	FBgn0052823	5.07057	1.22e-05	5.71885	6.54e-06
DAC026I09	CG6255	CG6255	FBgn0038708	5.0402	6.43e-05	4.53043	1.51e-07
DAC020O10	CG11125	CG11125	FBgn0033174	5.01029	1.59e-05	4.70474	3.55e-09
DAC028D14	CG30365	CG30365	FBgn0050365	4.90151	1.15e-11	5.08607	6.35e-09
DAC018F12	CG6527	CG6527	FBgn0036085	4.87447	0.000268449	3.38212	1.33e-05
DAC007B08	CG6569	CG6569	FBgn0038909	4.86477	0.000962355	5.52721	4.11e-06
DAC013E10	CG14579	CG14579	FBgn0031163	4.73429	1.96e-05	5.79315	5.08e-09
DAC039P17	CG32192	CG32192	FBgn0052192	4.67529	3.8e-07	5.42394	3.7e-06
DAC023A24	CG10750	CG10750	FBgn0032769	4.64376	4.45e-06	3.60825	3.7e-06
DAC040M10	CG3687	CG3687	FBgn0034097	4.56302	0.000111942	3.09334	1.92e-05
DAC031G24	CG7557	CG7557	FBgn0036159	4.53646	3.49e-06	2.72579	0.000887111
DAC040G01	CG4218	CG4218	FBgn0028881	4.53605	0.000208708	3.33727	7.33e-06
DAC027N04	CG8565	CG8565	FBgn0030697	4.53326	7.19e-06	5.69946	3.73e-07
DAC007H10	CG6629	CG6629	FBgn0037860	4.41829	3.63e-07	2.126	0.00356376
DAC028A11	CG10177	CG10177	FBgn0039083	4.38205	4.42e-06	3.3726	8.59e-08
DAC026L23	CG15452	CG15452	FBgn0031130	4.36379	1.16e-08	3.39817	6.74e-06
DAC028F20	CG30393	CG30393	FBgn0050393	4.32543	1.83e-05	3.85852	3.95e-06
DAC006I12	CG5338	Ribosomal protein S19b	FBgn0039129	4.2836	5.75e-10	2.80108	1.73e-06
DAC034P11	CG17230	CG17230	FBgn0046225	4.27285	5.79e-14	3.8321	1.62e-10
DAC008M09	CG8368	CG8368	FBgn0035707	4.23179	1.6e-07	4.34176	2.43e-09
DAC034G20	CG13544	CG13544	FBgn0034826	4.22472	0.000100105	2.9558	2.16e-05
DAC026P19	CG15498	CG15498	FBgn0038892	4.2104	1.71e-05	4.36548	4.94e-07
DAC026K21	CG6304	CG6304	FBgn0032624	4.0944	7.83e-05	2.20042	0.00116965
DAC017D23	CG17329	CG17329	FBgn0028896	4.08028	1.53e-08	2.78869	6.02e-06
DAC036N07	CG8746	CG8746	FBgn0033330	4.06202	8.12e-06	3.33631	1.19e-08
DAC033H24	CG12684	CG12684	FBgn0029717	4.03274	0.000239007	2.62767	3.2e-05
DAC035N10	CG8953	alpha actinin 3	FBgn0015008	4.00625	0.000612622	2.05952	0.0004934
DAC033K18	CG33937	CG33937	FBgn0053937	3.99921	1.12e-06	3.31424	6.36e-06
DAC004K10	CG30038	CG30038	FBgn0050038	3.96363	6.15e-15	4.52199	5.34e-14
DAC013C11	CG13280	CG13280	FBgn0032609	3.95452	4.45e-08	3.53202	1.69e-08
DAC010B11	CG1958	CG1958	FBgn0029940	3.95178	1.29e-06	3.15372	6.18e-07
DAC028N07	CG12169	CG12169	FBgn0035143	3.93455	0.00344876	2.56927	0.00232711
DAC027J10	CG8525	CG8525	FBgn0033735	3.90606	2.73e-06	3.66079	1.41e-08
DAC026F20	CG8086	CG8086	FBgn0032010	3.88524	5.76e-06	2.69495	4.57e-09
DAC008C23	CG8257	CG8257	FBgn0033900	3.85123	1.66e-12	3.3107	2.27e-07
DAC025D06	CG10589	CG10589	FBgn0037035	3.83429	1.22e-06	3.97631	1.81e-06
DAC012L24	CG30270	CG30270	FBgn0061435	3.82076	2.52e-06	1.50811	0.00919406
DAC035I17	CG9218	smooth	FBgn0003435	3.81481	4.67e-11	2.71845	3.12e-07
DAC031N13	CG3494	CG3494	FBgn0035008	3.79957	1.67e-05	4.12262	1.25e-05
DAC021B09	CG3875	CG3875	FBgn0034740	3.78698	4.72e-11	3.34774	2.77e-11
DAC041K11	CG4661	CG4661	FBgn0030429	3.73724	6.02e-05	1.7803	0.00127954
DAC027J21	CG9875	CG9875	FBgn0034850	3.63708	0.000484379	2.52112	0.000437136
DAC020K22	CG10999	CG10999	FBgn0037381	3.61643	9.82e-13	3.21181	1.87e-10
DAC024L18	CG9314	CG9314	FBgn0032061	3.58744	6.7e-08	4.88442	3.33e-11
DAC019E08	CG17838	CG17838	FBgn0038826	3.57097	1.02e-12	3.2399	5.72e-10
DAC041O19	CG4701	CG4701	FBgn0028868	3.54213	1.82e-06	2.90532	1.59e-06
DAC026D05	CG15306	CG15306	FBgn0030191	3.50678	2.56e-05	3.84339	6.78e-05
DAC004F03	CG31546	CG31546	FBgn0051546	3.50585	5.92e-08	2.57713	7.77e-06
DAC039O09	CG32591	CG32591	FBgn0052591	3.49002	5.97e-08	2.93287	4.18e-06
DAC007O14	CR33318	CR33318	FBgn0053318	3.47883	9.98e-13	3.38792	2.52e-11
DAC028F11	CG11929	CG11929	FBgn0031620	3.473	0.000290651	3.16541	0.000132996
DAC035M10	CG31055	CG31055	FBgn0051055	3.47228	4.45e-08	3.6311	1.51e-07
DAC028H24	CG30429	CG30429	FBgn0050429	3.45569	1.16e-05	1.80608	0.00374171
DAC009M18	CG33497	Sperm-specific dynein intermediate chain 2	FBgn0053497	3.44634	2.8e-16	3.45277	3.31e-14
DAC023D24	CG4824	Bicaudal C	FBgn0000182	3.44476	9.5e-09	2.42775	5.13e-05
DAC033B03	CG11327	CG11327	FBgn0031849	3.42012	3.54e-07	3.47424	2.57e-05
DAC024P15	CG33317	CG33317	FBgn0053317	3.39229	1.19e-13	3.4333	6.84e-13
DAC026C24	CG4744	CG4744	FBgn0033834	3.3603	3.14e-05	1.72727	1.72e-05
DAC018E07	CG32436	CG32436	FBgn0052436	3.35533	0.00318774	4.82358	4.23e-10
DAC018N21	CG31459	CG31459	FBgn0051459	3.35421	6.78e-07	2.22205	9.46e-05
DAC015J11	CG7366	CG7366	FBgn0035855	3.34872	7.18e-06	3.02952	1.72e-07
DAC016L19	CG13991	CG13991	FBgn0031785	3.3341	7.41e-05	3.43583	2.34e-05
DAC015G23	CG9106	CG9106	FBgn0030624	3.31241	0.0014552	1.97289	0.000110765
DAC021A10	CG11181	cup	FBgn0000392	3.29834	1.37e-14	3.46818	3.31e-14
DAC020H17	CG30324	CG30324	FBgn0050324	3.29767	1.12e-06	2.9724	2.5e-06
DAC026B20	CG8042	CG8042	FBgn0027554	3.29365	6.06e-12	4.11985	4.16e-14
DAC025A24	CG14316	CG14316	FBgn0038567	3.28769	1.27e-05	2.1049	0.000443484
DAC031L12	CG4988	CG4988	FBgn0032372	3.28552	6.7e-05	2.04046	0.00272068
DAC013O18	CG14712	CG14712	FBgn0037924	3.26829	3.29e-09	3.68131	1.6e-08
DAC036C23	CG18290	Actin 87E	FBgn0000046	3.25891	7.88e-08	3.02747	1.01e-07
DAC038D24	CG32598	CG32598	FBgn0052598	3.24291	1.45e-10	1.5882	0.000477722
DAC019A10	CG17770	CG17770	FBgn0039374	3.20223	1.3e-05	3.5418	7.29e-08
DAC023D21	CG3345	CG3345	FBgn0031240	3.165	0.0124941	3.24455	0.000287134
DAC041M19	CG4681	CG4681	FBgn0069913	3.13582	0.000139995	2.25873	1.87e-05
DAC003P13	CG4068	CG4068	FBgn0029738	3.13282	3.16e-07	3.21722	1.36e-07
DAC013K08	CG14658	CG14658	FBgn0037283	3.13063	1.54e-06	2.77933	0.000218868
DAC008K03	CG8330	tomboy40	FBgn0033074	3.1281	2.74e-09	2.91875	2.52e-06
DAC036E03	CG18335	CG18335	FBgn0033610	3.10324	5.76e-06	4.07081	3.41e-08
DAC014D22	CG16716	CG16716	FBgn0034459	3.04802	0.000905162	2.64534	0.000111546
DAC029E18	CG6433	quail	FBgn0003187	3.04452	8.13e-08	2.92376	8.35e-07
DAC023B18	CG4686	CG4686	FBgn0038739	3.03137	2.3e-09	1.81134	9.82e-09
DAC028B24	CG30355	CG30355	FBgn0050355	3.03113	0.000128069	1.58421	0.00486806
DAC028H19	CG12035	CG12035	FBgn0035263	3.01148	1.68e-09	2.08125	0.000178287
DAC027H02	CG8489	CG8489	FBgn0038225	3.00912	8.7e-08	2.92602	3.73e-08
DAC008H16	CG31921	CG31921	FBgn0051921	2.99348	8.83e-06	2.92599	0.000200603
DAC008F22	CG31907	CG31907	FBgn0051907	2.97589	1.14e-06	2.98666	8.56e-07
DAC005B16	CG5045	CG5045	FBgn0032229	2.96851	4.57e-08	2.74699	6.98e-09
DAC035D10	CG8821	vismay	FBgn0033748	2.96678	1.12e-06	3.27337	1.92e-08
DAC037I07	CG16984	CG16984	FBgn0062517	2.95338	0.000233204	3.39477	7.18e-07
DAC004A08	CG2921	CG2921	FBgn0034689	2.93173	9.49e-07	2.92025	1.31e-09
DAC003L03	CG4021	CG4021	FBgn0034659	2.91884	1.6e-11	2.8737	3.55e-09
DAC011J12	CG10090	Tim17a1	FBgn0038018	2.89974	8.39e-07	2.29134	2.22e-07
DAC035I13	CG9173	CG9173	FBgn0035218	2.89373	3.23e-07	4.05522	5.45e-07
DAC009H19	CG1418	CG1418	FBgn0033468	2.8776	2.02e-09	2.56843	2.56e-10
DAC026H08	CG8097	CG8097	FBgn0030660	2.85541	2.11e-05	2.64186	0.000341773
DAC026F06	CG8073	Phosphomannomutase 45A	FBgn0033377	2.82956	3.52e-13	2.68043	2.17e-13
DAC005E07	CG10859	CG10859	FBgn0032520	2.81895	8.34e-06	5.61349	1.54e-10
DAC034E03	CG31169	CG31169	FBgn0051169	2.80601	1.04e-06	4.2476	4.69e-07
DAC013A20	CG14540	CG14540	FBgn0039398	2.79412	8.59e-06	4.80241	1.34e-07
DAC006G15	CG33756	gonadal	FBgn0001099	2.78083	1.36e-08	3.10879	3.96e-08
DAC021O01	CG2871	CG2871	FBgn0029725	2.7766	0.000705154	2.23376	0.00122715
DAC007C22	CG9868	Prosbeta5R1	FBgn0034842	2.76086	0.000102059	2.46094	1.92e-05
DAC032B20	CG11145	CG11145	FBgn0033168	2.73756	0.00158207	2.56509	1.06e-06
DAC034J08	CG4438	CG4438	FBgn0032115	2.73584	0.00406757	1.93031	0.000563436
DAC035K22	CG30471	CG30471	FBgn0050471	2.73128	3.34e-08	2.56712	1.04e-08
DAC039L03	CG32141	CG32141	FBgn0052141	2.69796	0.000517581	3.13394	2.95e-05
DAC029H05	CG31029	CG31029	FBgn0051029	2.69084	3.01e-06	3.13468	6.19e-09
DAC033B20	CG12592	CG12592	FBgn0037811	2.67035	2.58e-09	2.52832	1.68e-08
DAC006H23	CG11634	CG11634	FBgn0032968	2.66993	0.000317801	2.78947	2.84e-05
DAC041K21	CG4669	CG4669	FBgn0035598	2.66281	0.00602457	6.75765	6.32e-06
DAC033L22	CG1274	thioredoxin peroxidase 2	FBgn0040308	2.62709	2.33e-08	2.6394	1.43e-08
DAC028L08	CG30460	CG30460	FBgn0050460	2.6185	1.29e-08	2.61344	7.58e-10
DAC017F17	CG17349	CG17349	FBgn0032771	2.61563	0.000533335	4.11257	6.79e-06
DAC023C03	CG6756	Translocase of outer membrane 70	FBgn0032397	2.60547	3.44e-08	2.83355	2.84e-07
DAC025F12	CG10616	CG10616	FBgn0036286	2.59988	8.67e-13	2.56779	2.55e-09
DAC003N10	CG5555	CG5555	FBgn0038686	2.59917	2.16e-08	2.24915	1.28e-09
DAC008J11	CG15283	CG15283	FBgn0028844	2.5897	5.01e-06	1.70815	8.44e-05
DAC018H05	CG31361	dpr17	FBgn0051361	2.56711	1.39e-06	2.8201	8.68e-07
DAC011O10	CG12192	Klp59D	FBgn0034827	2.56248	0.0504879	3.28868	1.35e-06
DAC008J14	CG31949	CG31949	FBgn0051949	2.56043	0.00322752	1.5769	0.00754162
DAC040H22	CG14290	CG14290	FBgn0038662	2.55684	4.57e-08	2.24139	4.45e-09
DAC003I24	CG32306	CG32306	FBgn0052306	2.54692	2.36e-10	1.89392	9.72e-07
DAC003E03	CG17137	Porin2	FBgn0069354	2.54455	1.02e-08	3.29165	3.55e-09
DAC017I12	CG14208	Tyler	FBgn0031038	2.53993	1.03e-11	2.46218	1.87e-09
DAC015D22	CG18675	CG18675	FBgn0040696	2.53871	0.000107044	2.36875	0.0142961
DAC007C24	CG9871	Ribosomal protein L22-like	FBgn0034837	2.53615	5.11e-08	1.97954	5.59e-06
DAC006H15	CG11624	Ubiquitin-63E	FBgn0003943	2.52375	2.99e-11	3.54811	6.84e-13
DAC039A12	CG6921	CG6921	FBgn0038985	2.51465	1.12e-06	2.56975	5.11e-10
DAC027M19	CG3849	Lasp	FBgn0063485	2.45452	1.34e-11	2.46712	1.8e-11
DAC016I22	CG31347	CG31347	FBgn0051347	2.4511	3.53e-07	2.82017	1.79e-08
DAC026G09	CG6230	CG6230	FBgn0027582	2.45041	1.07e-08	1.96853	4.53e-06
DAC039O24	CG7075	Neurotransmitter transporter-like	FBgn0031934	2.44088	7.32e-07	2.19845	8.14e-05
DAC021D12	CG3927	CG3927	FBgn0034739	2.43349	7.16e-08	2.43772	5.35e-07
DAC020D03	CG30093	CG30093	FBgn0050093	2.43208	1.69e-05	1.88554	0.00150061
DAC007P24	CG6727	gomdanji	FBgn0029084	2.41228	0.000200564	1.8364	0.00135179
DAC024G11	CG2241	CG2241	FBgn0039788	2.41016	0.0020535	1.77594	0.000553549
DAC006F09	CG11588	CG11588	FBgn0036221	2.40025	0.00110156	2.26886	0.000235418
DAC038J09	CG6815	belphegor	FBgn0040237	2.38919	1.48e-05	1.78559	1.85e-07
DAC027B10	CG8420	CG8420	FBgn0037664	2.37745	0.000174771	2.02136	0.000638986
DAC035P05	CG1193	CG1193	FBgn0037375	2.35698	8.14e-05	2.62438	7.22e-07
DAC023M10	CG10881	CG10881	FBgn0038796	2.3327	0.000128565	2.32005	4.11e-06
DAC028D16	CG30366	CG30366	FBgn0050366	2.32929	9.04e-05	2.14875	0.000164118
DAC018H12	CG6761	CG6761	FBgn0036031	2.31712	0.0014694	2.32346	2.76e-05
DAC027B03	CG9741	Dihydroorotate dehydrogenase	FBgn0000447	2.31676	0.000123735	1.72904	0.000130805
DAC037G19	CG16979	CG16979	FBgn0036512	2.31024	1.81e-06	2.19113	7.42e-08
DAC030H23	CG2277	CG2277	FBgn0035204	2.30468	1.19e-09	1.91421	5.92e-10
DAC040E20	CG3399	cappuccino	FBgn0000256	2.28099	1.55e-06	2.63311	3.02e-10
DAC021N05	CG5343	CG5343	FBgn0032248	2.24064	3.78e-05	2.06795	0.0001
DAC033B06	CG1257	alpha-Esterase-3	FBgn0015571	2.21981	7.98e-05	2.1019	4.7e-06
DAC040N16	CG14448	CG14448	FBgn0037191	2.21903	0.000671289	1.54564	0.007487
DAC006J21	CG11656	CG11656	FBgn0038109	2.21735	4.02e-06	1.67968	0.000571409
DAC018E05	CG32435	chromosome bows	FBgn0021760	2.20828	2.99e-09	2.51234	1.41e-10
DAC011B19	CG9214	Tob	FBgn0028397	2.20275	0.000631869	1.22068	6.3e-07
DAC013B24	CG13243	CG13243	FBgn0028903	2.19554	0.00566355	2.68288	5.2e-07
DAC011G15	CG12250	CG12250	FBgn0039345	2.1929	7.45e-07	2.36181	5.77e-06
DAC024H24	CG9279	CG9279	FBgn0036882	2.18223	9.13e-08	1.96242	2.6e-06
DAC035L22	CG8937	Heat shock protein cognate 1	FBgn0001216	2.16299	0.000157844	1.92837	2.32e-06
DAC006B21	CG11546	kermit	FBgn0010504	2.16206	3.91e-07	2.29891	5.1e-07
DAC034A13	CG31137	twin	FBgn0011725	2.14464	2.87e-05	2.13497	1.41e-07
DAC003C13	CG17118	CG17118	FBgn0032291	2.13786	0.0019767	2.82291	1.95e-08
DAC036J20	CG7360	Nup58	FBgn0038722	2.11587	2.08e-06	1.91994	6.92e-07
DAC005P17	CG6155	Roe1	FBgn0014877	2.10012	2.03e-05	1.65817	4.87e-07
DAC033P03	CG11491	broad	FBgn0000210	2.09117	1.17e-08	3.0377	1.06e-10
DAC028C06	CG14757	CG14757	FBgn0033274	2.08962	1.56e-09	1.68127	7.47e-06
DAC003G10	CG32263	CG32263	FBgn0052263	2.08521	2.46e-05	1.57918	0.000829076
DAC038L19	CG7182	CG7182	FBgn0035878	2.07792	3.29e-09	1.95357	8.96e-06
DAC037N24	CG13176	CG13176	FBgn0033692	2.06999	2.82e-10	1.9794	1.06e-09
DAC009O21	CG13008	CG13008	FBgn0030780	2.06278	0.00329428	2.68253	9.4e-07
DAC034J20	CG4449	CG4449	FBgn0039065	2.05245	0.0019506	1.78929	4.13e-05
DAC015H20	CG18787	CG18787	FBgn0042125	2.05087	1.54e-05	2.12109	8.65e-06
DAC012A20	CG10191	CG10191	FBgn0036354	2.04571	0.000560825	2.5502	1.17e-06
DAC040N23	CG9712	tumor suppressor protein 101	FBgn0036666	2.04103	4.57e-09	1.66309	1.14e-07
DAC011N04	CG10126	CG10126	FBgn0038088	2.03365	7.84e-07	1.45281	0.002568
DAC017C12	CG32742	lethal (1) G0148	FBgn0028360	2.03249	8.17e-10	2.25077	0.000372233
DAC034O19	CG31286	CG31286	FBgn0051286	2.02531	0.00350502	1.33927	0.00660126
DAC006J09	CG1163	RNA polymerase II 18kD subunit	FBgn0003275	2.02513	1.22e-06	1.89029	1.45e-08
DAC015A24	CG12736	CG12736	FBgn0033184	2.02023	1.49e-08	2.17633	1.1e-09
DAC019N14	CG9895	CG9895	FBgn0034810	2.00468	2.41e-07	2.28834	1.48e-07
DAC026L04	CG8138	CG8138	FBgn0038122	2.0046	0.000212635	2.10657	3.22e-05
DAC017D03	CG17300	CG17300	FBgn0036345	1.99765	0.000243114	2.37266	1.69e-08
DAC003P11	CG4058	Neprilysin 4	FBgn0038818	1.99639	0.000736387	1.22997	0.000138146
DAC035J05	CG11861	guftagu	FBgn0001980	1.99577	6.04e-07	1.99448	1.38e-07
DAC036A23	CG18155	CG18155	FBgn0029945	1.993	3.18e-08	1.40236	0.00025035
DAC016B21	CG12360	CG12360	FBgn0038111	1.98048	5.78e-07	1.81292	7.12e-08
DAC005F14	CG5085	Sirt2	FBgn0038788	1.97398	2.27e-05	1.88004	0.00284562
DAC028I03	CG10254	CG10254	FBgn0027512	1.97305	1.81e-07	2.14467	6.6e-08
DAC029C10	CG6404	CG6404	FBgn0027615	1.96529	4.77e-06	1.82832	2.68e-06
DAC028A16	CG14739	CG14739	FBgn0037987	1.96192	0.0013106	1.72524	0.000308647
DAC039H23	CG32112	CG32112	FBgn0052112	1.95986	1.23e-05	1.81281	0.000953477
DAC008O17	CG8407	CG8407	FBgn0033687	1.94752	8.43e-06	1.51103	0.000283667
DAC025E15	CG10192	off-schedule	FBgn0039122	1.94565	3.25e-05	1.95874	2.17e-05
DAC034N12	CG4488	wee	FBgn0011737	1.93223	5.44e-07	1.46861	0.00285202
DAC027J12	CG8531	CG8531	FBgn0033918	1.93073	3.18e-08	1.87304	2.04e-08
DAC008A12	CG5603	CYLD	FBgn0032210	1.92999	1.39e-10	1.92385	8.9e-09
DAC019M15	CG8478	CG8478	FBgn0037746	1.92396	3.91e-07	2.28768	5.83e-06
DAC006N23	CG11722	CG11722	FBgn0037777	1.92034	0.000651879	1.64306	0.000256153
DAC026D12	CG8058	CG8058	FBgn0033382	1.91786	2.07e-07	2.02899	3.18e-07
DAC025I21	CG10365	CG10365	FBgn0039109	1.91135	3.69e-08	2.29657	1.36e-07
DAC024G10	CG14981	maggie	FBgn0035473	1.90913	2.34e-09	1.74432	1.33e-09
DAC004H11	CG31618	His2A:CG31618	FBgn0051618	1.90432	4.29e-07	1.41997	0.00428684
DAC003F13	CG3967	CG3967	FBgn0035989	1.9039	2.71e-07	1.722	7.16e-08
DAC015E18	CG1338	hydra	FBgn0031128	1.90045	1.13e-05	4.18481	1.97e-05
DAC007J22	CG6662	CG6662	FBgn0035907	1.89939	1.52e-06	1.5006	6.73e-05
DAC039N03	CG32164	CG32164	FBgn0042177	1.89472	8.68e-05	1.95116	7.21e-06
DAC022E10	CG31732	yuri gagarin	FBgn0045842	1.88876	0.00165494	1.97299	0.000393138
DAC006P12	CG9531	CG9531	FBgn0031817	1.88678	2.35e-05	1.7709	1.68e-08
DAC037M03	CG17030	CG17030	FBgn0035584	1.88434	0.000309698	2.09735	3.71e-05
DAC023M09	CG6878	CG6878	FBgn0036488	1.86132	2.74e-09	1.7009	1.06e-08
DAC025E03	CG10158	CG10158	FBgn0031871	1.85611	7.77e-07	1.81096	1.86e-06
DAC027N23	CG9922	CG9922	FBgn0038196	1.85209	8.8e-05	2.06827	2.23e-06
DAC029K24	CG6513	endosulfine	FBgn0061515	1.82599	7.7e-08	1.75538	1.68e-07
DAC024O15	CG2512	alpha-Tubulin at 84D	FBgn0003885	1.81895	1.45e-07	1.82256	6.23e-08
DAC031L10	CG4968	CG4968	FBgn0032214	1.80877	1.02e-08	1.86458	9.1e-10
DAC030G19	CG15172	CG15172	FBgn0032740	1.80067	0.00393921	1.87555	0.0020671
DAC007F23	CG15136	CG15136	FBgn0032625	1.79732	1.81e-06	1.41871	0.000258725
DAC020I09	CG7758	pumpless	FBgn0027945	1.79348	9.86e-08	1.52516	1.5e-09
DAC028D02	CG30356	CG30356	FBgn0050356	1.79347	0.000241273	1.46832	0.000202253
DAC024H14	CG9263	CG9263	FBgn0032530	1.79102	3.21e-05	2.19124	5.62e-08
DAC006D16	CG9406	CG9406	FBgn0034592	1.7892	1.95e-05	1.25945	0.0019599
DAC014K03	CG8979	CG8979	FBgn0033669	1.78835	4.24e-06	1.49104	5.23e-05
DAC011L24	CG10120	Malic enzyme	FBgn0002719	1.78386	2.02e-08	1.22293	0.0043971
DAC017O07	CG7263	CG7263	FBgn0031392	1.78366	0.00229021	1.58745	0.000373239
DAC036L20	CG7415	Dipeptidyl aminopeptidase III	FBgn0037580	1.76914	1.63e-07	1.67053	7.58e-08
DAC008A10	CG5603	CYLD	FBgn0032210	1.76255	1.37e-06	1.9127	6.5e-07
DAC019G09	CG8295	Myelodysplasia/myeloid leukemia factor	FBgn0034051	1.76094	7.99e-06	1.57651	6.77e-05
DAC027C12	CG3499	CG3499	FBgn0034792	1.76072	0.000788111	1.769	0.000100399
DAC004B21	CG31523	CG31523	FBgn0051523	1.75914	3.9e-09	1.90754	2.11e-10
DAC026E19	CG6218	CG6218	FBgn0038321	1.75818	1.39e-06	1.54472	4.41e-05
DAC035K19	CG9580	Sperm-specific dynein intermediate chain 1	FBgn0067861	1.74006	3.24e-08	1.8694	4.86e-09
DAC034D23	CG14896	CG14896	FBgn0038433	1.73136	9.85e-06	1.70228	0.000132996
DAC029M24	CG6539	DEAD/DEAH RNA helicase 1	FBgn0011802	1.70691	3.01e-05	1.70984	1.61e-05
DAC027L11	CG9884	out at first	FBgn0011818	1.70509	2.85e-07	1.21905	0.000516891
DAC036L07	CG8728	CG8728	FBgn0033235	1.70384	3.91e-07	1.56765	5.39e-05
DAC009L14	CG5823	CG5823	FBgn0038515	1.69656	4.69e-05	1.59314	3.74e-07
DAC023N10	CG5252	Ranbp9	FBgn0037894	1.69471	1.35e-08	1.55178	0.00011266
DAC017I19	CG7188	CG7188	FBgn0035871	1.69426	8.35e-09	1.69111	5.5e-09
DAC005J21	CG6083	CG6083	FBgn0036183	1.68624	4.77e-05	1.82043	4.47e-05
DAC015H01	CG7340	granny smith	FBgn0040493	1.68463	3.87e-06	1.67078	0.000127006
DAC024D11	CG33182	CG33182	FBgn0053182	1.68245	0.00020662	1.58493	0.00109451
DAC037G08	CG7816	CG7816	FBgn0039714	1.67993	4.45e-06	2.06244	4.96e-07
DAC040N21	CG9710	nudC	FBgn0021768	1.66869	6.35e-06	1.71397	0.000212254
DAC035D22	CG8830	CG8830	FBgn0033738	1.66836	1.12e-06	1.56427	5.72e-06
DAC021G08	CG11423	CG11423	FBgn0034251	1.66779	0.000135206	1.41802	0.00250116
DAC023K17	CG6866	loquacious	FBgn0032515	1.66689	3.62e-05	1.49643	0.000357657
DAC040I23	CG4390	CG4390	FBgn0038771	1.66259	8.24e-07	1.84129	9.28e-07
DAC008C09	CG8245	CG8245	FBgn0033031	1.6612	0.00132555	1.52947	2.6e-05
DAC036P23	CG8798	CG8798	FBgn0036892	1.66097	0.00306688	1.49773	0.000755692
DAC016L04	CG32849	Hex-t2	FBgn0042710	1.6503	1.29e-07	2.0831	2.45e-07
DAC027D16	CG8448	mrj	FBgn0034091	1.65009	3.79e-09	1.73747	9.19e-12
DAC005O11	CG12209	CG12209	FBgn0033498	1.63929	0.000486854	1.47385	6.19e-05
DAC028B07	CG11779	CG11779	FBgn0038683	1.63223	1.46e-05	1.79514	2.43e-08
DAC032M10	CG34438	Cap-G	FBgn0033795	1.62938	0.000861332	1.84077	1.89e-05
DAC024B17	CG33170	CG33170	FBgn0053170	1.62816	0.00220106	1.41245	0.000846354
DAC009F23	CG14164	CG14164	FBgn0036057	1.62724	0.0100017	1.53541	0.00746342
DAC003K09	CG17212	rhomboid-6	FBgn0032415	1.62641	2.61e-06	1.55162	0.000149808
DAC015N08	CG1903	strawberry notch	FBgn0005410	1.62241	6.46e-07	1.84805	7.84e-07
DAC012I15	CG7933	janus A	FBgn0001280	1.62157	9.2e-06	1.51577	5.8e-05
DAC009O02	CG3431	Ubiquitin C-terminal hydrolase	FBgn0011327	1.61101	5.52e-05	1.49973	0.00184258
DAC018A14	CG5886	CG5886	FBgn0039379	1.60894	0.000841555	1.49306	0.00508799
DAC023D16	CG4767	Tektin A	FBgn0028902	1.60778	1.13e-05	1.65542	7.15e-05
DAC026G21	CG6238	slingshot	FBgn0029157	1.6041	0.000678171	1.69224	0.000407675
DAC020D23	CG30157	CG30157	FBgn0050157	1.59732	0.00422139	1.27841	0.0268781
DAC029D09	CG31000	hephaestus	FBgn0011224	1.59656	1.29e-05	1.46622	2.3e-05
DAC015P16	CG1937	septin interacting protein 3	FBgn0039875	1.59315	1.07e-07	1.25349	0.000293446
DAC028F21	CG11982	CG11982	FBgn0037653	1.58735	1.12e-06	1.65699	5.61e-07
DAC019K21	CG8430	Glutamate oxaloacetate transaminase 1	FBgn0001124	1.58652	2.95e-08	1.6782	1.9e-07
DAC030D11	CG2061	CG2061	FBgn0027498	1.58569	3.59e-06	1.61266	1.34e-07
DAC035D24	CG8831	CG8831	FBgn0033737	1.58442	2.78e-05	1.37389	0.00473905
DAC029K21	CG14039	quick-to-court	FBgn0028572	1.58028	4.19e-07	1.52252	5.35e-05
DAC017N17	CG17494	CG17494	FBgn0040011	1.57933	4.45e-08	1.73354	7.16e-08
DAC027L12	CG8548	karyopherin alpha1	FBgn0024889	1.56575	4.45e-06	1.43132	2.47e-05
DAC006B09	CG11518	pygopus	FBgn0043900	1.56233	0.000351205	1.50459	0.000953812
DAC016D21	CG12770	Vps28	FBgn0021814	1.56011	7.26e-06	1.80349	1.9e-07
DAC036B21	CG8625	Imitation SWI	FBgn0011604	1.55949	0.000504354	1.4198	3.1e-05
DAC038M11	CG17735	CG17735	FBgn0037277	1.5503	7.31e-06	1.66247	2.38e-06
DAC017I10	CG17767	Tim9b	FBgn0027358	1.54989	0.000182341	1.35293	2.67e-06
DAC034P24	CG4538	CG4538	FBgn0038745	1.54974	4.85e-06	1.51884	1.52e-07
DAC006B19	CG11537	CG11537	FBgn0035400	1.54631	8.24e-05	1.29164	0.000143672
DAC004J03	CG31623	defective transmitter release	FBgn0023090	1.54359	7.4e-05	1.27803	0.0132222
DAC006M11	CG33129	CG33129	FBgn0053129	1.54213	0.00352417	1.52095	0.000661621
DAC007J24	CG6664	CG6664	FBgn0036685	1.53964	1.7e-07	1.50974	3.34e-07
DAC012A06	CG1009	Puromycin sensitive aminopeptidase	FBgn0035226	1.5387	6.95e-07	1.69727	2.37e-08
DAC020K20	CG10998	ryder cup	FBgn0031142	1.53707	0.00363768	1.43478	0.000589701
DAC004P23	CG31694	CG31694	FBgn0051694	1.53252	1.61e-08	1.39113	0.00052728
DAC015J20	CG1882	CG1882	FBgn0033226	1.52643	1.42e-05	1.28625	0.000723325
DAC024H12	CG9261	nervana 2	FBgn0015777	1.52353	2.25e-05	1.43866	4.74e-06
DAC015F17	CG7336	Ecdysone-induced gene 71Eg	FBgn0004594	1.52247	0.0615371	1.35432	0.00163959
DAC026C09	CG6190	Angelman syndrome	FBgn0061469	1.52234	5.62e-07	2.00626	7.7e-07
DAC004M19	CG17146	Adenylate kinase-1	FBgn0022709	1.51668	6.01e-05	2.44107	1.65e-07
DAC036H13	CG8680	CG8680	FBgn0031684	1.51611	6.55e-07	1.63316	1.12e-07
DAC029G17	CG13994	CG13994	FBgn0031772	1.51337	0.000204229	1.46001	0.000745087
DAC025N02	CG10682	vihar	FBgn0027936	1.51218	0.000122322	1.48493	2.14e-05
DAC025M10	CG14480	CG14480	FBgn0034242	1.51075	7.27e-05	1.7115	1.51e-07
DAC017N13	CG17492	mind bomb 2	FBgn0086442	1.50776	0.000148334	1.57156	0.000207071
DAC021J10	CG3994	CG3994	FBgn0028516	1.50554	4.93e-07	1.37681	0.0287686
DAC040H18	CG14282	CG14282	FBgn0038685	1.50528	0.00138843	1.23446	0.019132
DAC023O04	CG10908	CG10908	FBgn0031376	1.50448	5.14e-06	1.31702	0.0143244
DAC031I22	CG7578	sec71	FBgn0028538	1.50216	2.04e-05	1.6786	5.22e-05
DAC013G24	CG14620	touch insensitive larva B	FBgn0014395	1.49964	0.0249478	1.27085	0.00303496
DAC019D16	CG8197	CG8197	FBgn0033369	1.4975	3.86e-07	1.5487	1.66e-05
DAC023A06	CG10732	CG10732	FBgn0036365	1.49144	3.12e-06	1.51396	8.38e-05
DAC039J17	CG32137	CG32137	FBgn0052137	1.48826	1.07e-06	1.52709	2.38e-07
DAC027G01	CG3752	Aldehyde dehydrogenase	FBgn0012036	1.48334	2.99e-11	1.55466	1.71e-05
DAC025D10	CG10593	Angiotensin-converting enzyme-related	FBgn0016122	1.4833	6.63e-05	1.40867	0.00051796
DAC026G20	CG4774	CG4774	FBgn0039360	1.48296	0.000323145	1.49678	4.88e-05
DAC028E15	CG10225	CG10225	FBgn0039110	1.4792	4.57e-06	1.58262	9.38e-07
DAC003F06	CG5469	GDI interacting protein 3	FBgn0034372	1.47609	1.44e-06	1.56896	9.47e-09
DAC014B20	CG1660	Tim9a	FBgn0030480	1.47317	0.00087503	1.30741	0.000481264
DAC023K09	CG6859	CG6859	FBgn0036484	1.47144	0.0010328	1.41416	0.000313811
DAC040G10	CG3433	Coproporphyrinogen oxidase	FBgn0021944	1.47137	0.00100296	1.22019	0.00177294
DAC017H12	CG12534	CG12534	FBgn0031068	1.46613	0.000197332	1.21215	0.0114226
DAC020A11	CG7656	CG7656	FBgn0036516	1.45703	8.43e-05	1.52335	1.22e-06
DAC008K23	CG8355	slit	FBgn0003425	1.45567	0.00200397	1.25565	0.00465562
DAC031N04	CG5094	small glutamine-rich tetratricopeptide containing protein	FBgn0032640	1.45474	1.48e-05	1.22432	0.00738123
DAC004H08	CG1242	Heat shock protein 83	FBgn0001233	1.45334	0.00371614	1.6208	1.72e-05
DAC034N20	CG4502	CG4502	FBgn0031896	1.45147	0.000183167	1.76733	0.000494847
DAC040F21	CG9617	CG9617	FBgn0037568	1.45007	0.000445713	1.44372	0.000192695
DAC009J21	CG14215	CG14215	FBgn0031052	1.448	0.00202845	1.31487	0.00081208
DAC027H09	CG9829	poly	FBgn0086371	1.44779	0.000171342	1.38774	0.000279927
DAC015L24	CG1898	HBS1	FBgn0042712	1.44124	0.000228391	1.20099	0.00912245
DAC023H16	CG5020	CLIP-190	FBgn0020503	1.44119	2.09e-07	1.55269	1.73e-06
DAC010D18	CG6586	tantalus	FBgn0028980	1.43981	0.00315982	1.4085	0.00651763
DAC021M03	CG11212	Ptc-related	FBgn0033068	1.43924	0.000683348	1.26099	0.0131189
DAC036B07	CG8610	Cdc27	FBgn0012058	1.43446	0.00461762	1.24015	0.00178472
DAC023N13	CG3408	CG3408	FBgn0036008	1.43233	0.013101	1.80776	0.00210925
DAC019E11	CG8251	Phosphoglucose isomerase	FBgn0003074	1.43229	5.28e-05	1.37652	4.98e-05
DAC027L03	CG9878	Tim10	FBgn0027360	1.43077	0.000102714	1.36592	0.000222252
DAC037L08	CG1309	CG1309	FBgn0035519	1.42443	5.05e-05	1.31103	1.97e-05
DAC037C03	CG1691	IGF-II mRNA-binding protein	FBgn0030235	1.42416	6.1e-05	1.78027	2.63e-06
DAC018A06	CG5826	Peroxiredoxin 5037	FBgn0038519	1.42321	0.0014168	1.54702	0.000129855
DAC021I02	CG11505	CG11505	FBgn0035424	1.42099	0.00263215	1.2073	0.00215825
DAC007N11	CG15344	CG15344	FBgn0030032	1.4189	0.000418655	1.22955	0.00978711
DAC021E10	CG11320	CG11320	FBgn0031837	1.4185	8.53e-05	1.22148	0.00571749
DAC028E11	CG10221	CG10221	FBgn0028475	1.41807	0.00424489	1.31891	0.00241889
DAC031M10	CG7608	Ecdysone-induced gene 71Ec	FBgn0004590	1.41588	0.0674954	1.22716	0.050229
DAC019F02	CG8493	CG8493	FBgn0033716	1.4145	0.000188363	1.28557	0.0025218
DAC020N08	CG18259	CG18259	FBgn0030956	1.41117	0.00778769	2.25312	2.77e-08
DAC039J08	CG13777	milton	FBgn0022201	1.40879	8.69e-06	1.52035	3.49e-06
DAC013A18	CG1453	Klp10A	FBgn0030268	1.4084	0.000174771	1.50565	2.08e-05
DAC037N03	CG9128	Sac1	FBgn0035195	1.40822	0.00103617	1.4807	0.000917297
DAC011B20	CG10009	Noa36	FBgn0026400	1.40347	4.12e-05	1.46686	0.000107916
DAC028E12	CG14801	CG14801	FBgn0024988	1.40021	0.00165961	1.47488	0.00260614
DAC039I22	CG7014	Ribosomal protein S5b	FBgn0038277	1.39958	6.15e-07	2.24033	1.51e-06
DAC003H09	CG4003	pontin	FBgn0040078	1.39762	0.0557943	1.81109	0.000266017
DAC024E18	CG14968	CG14968	FBgn0035431	1.39676	0.000699319	1.44371	3.17e-05
DAC038K18	CG4265	Ubiquitin carboxy-terminal hydrolase	FBgn0010288	1.39642	0.000403662	1.64024	8.72e-07
DAC017F20	CG12508	CG12508	FBgn0040995	1.39323	0.0159906	1.95901	2.48e-06
DAC037I16	CG7924	CG7924	FBgn0036416	1.39292	0.0362377	1.38487	0.0416837
DAC033N07	CG11474	CG11474	FBgn0034688	1.39062	0.000529752	1.28641	7.35e-05
DAC002I22	CG9075	Eukaryotic initiation factor 4a	FBgn0001942	1.3885	0.000166268	1.7381	2.21e-07
DAC040P11	CG9723	CG9723	FBgn0030768	1.38784	0.00011205	1.43249	0.000608075
DAC021B11	CG3894	CG3894	FBgn0035059	1.38454	0.00469079	2.16693	4.42e-05
DAC002J24	CG9075	Eukaryotic initiation factor 4a	FBgn0001942	1.38252	0.000265152	1.82722	2.19e-06
DAC004E09	CG16758	CG16758	FBgn0035348	1.38044	0.00120578	1.48399	1.62e-08
DAC035P08	CG8972	rhomboid-7	FBgn0033672	1.37852	0.000484678	1.46066	5.17e-05
DAC019A01	CG8104	nudE	FBgn0036059	1.3781	0.00585743	1.42568	0.00143172
DAC003B14	CG5436	Heat shock protein 68	FBgn0001230	1.37501	0.0477808	2.7597	0.000629313
DAC038I06	CG4230	CG4230	FBgn0031683	1.37422	0.0116945	1.2647	0.00588795
DAC021O04	CG11694	CG11694	FBgn0037571	1.37125	0.00212954	1.24054	0.0198556
DAC014N11	CG40367	CG40367	FBgn0058367	1.37018	0.0082475	1.81817	2.02e-05
DAC029K22	CG6512	CG6512	FBgn0036702	1.37	5.41e-06	1.28049	6.3e-05
DAC002K24	CG9075	Eukaryotic initiation factor 4a	FBgn0001942	1.36192	0.000180782	1.74546	2.85e-06
DAC039E06	CG6963	gilgamesh	FBgn0011253	1.3613	0.00101464	1.57484	1.29e-06
DAC026J07	CG15400	CG15400	FBgn0031463	1.36003	0.0011564	1.33435	0.00223661
DAC029B16	CG9983	Heterogeneous nuclear ribonucleoprotein at 98DE	FBgn0001215	1.3594	3.14e-05	1.36572	0.000165149
DAC004B06	CG12358	polyA-binding protein interacting protein 2	FBgn0038100	1.35861	1.32e-06	1.48201	2.08e-05
DAC007B09	CG14992	Ack	FBgn0028484	1.35669	0.00131657	1.46884	0.0012388
DAC028A10	CG1472	sec24	FBgn0033460	1.35277	0.00549181	1.36688	0.00010201
DAC009M09	CG12963	CG12963	FBgn0034031	1.35206	0.0350318	1.49817	2.2e-05
DAC002J17	CG9075	Eukaryotic initiation factor 4a	FBgn0001942	1.35071	9.58e-05	1.8008	1.88e-07
DAC027B13	CG9750	reptin	FBgn0040075	1.34646	0.00933062	1.60135	0.00269998
DAC020N20	CG1826	CG1826	FBgn0030228	1.3439	0.00159714	1.62017	3.29e-06
DAC019N17	CG6439	CG6439	FBgn0038922	1.34277	3.53e-06	1.32376	1.26e-06
DAC021O12	CR11700	CR11700	FBgn0029856	1.33917	0.000151663	1.43938	1.66e-05
DAC024J10	CG9288	CG9288	FBgn0038182	1.33691	0.000436854	1.23777	0.000938058
DAC021D03	CG4001	Phosphofructokinase	FBgn0003071	1.33598	2.77e-05	1.86306	1.68e-07
DAC007F13	CG15111	CG15111	FBgn0034419	1.33479	0.000166285	1.36316	0.000251196
DAC012H16	CG3016	CG3016	FBgn0029819	1.32768	0.00269507	1.43596	0.00126012
DAC021G18	CG1146	CG1146	FBgn0035346	1.32482	0.00019616	1.34087	0.000194046
DAC036A22	CG1774	CG1774	FBgn0039856	1.30823	1.49e-06	1.45655	0.000227402
DAC006C10	CG5261	CG5261	FBgn0031912	1.30788	2.19e-07	1.21471	1.13e-06
DAC021J22	CG40042	CG40042	FBgn0058042	1.30371	0.000211665	1.28669	0.000396244
DAC023N12	CG5263	smaug	FBgn0016070	1.30084	0.000566896	1.51522	0.000255039
DAC017C09	CG7107	upheld	FBgn0004169	1.30042	0.007564	1.3075	0.00668365
DAC022C08	CG3167	MAN1	FBgn0034962	1.29771	0.0261075	1.34611	0.000686509
DAC002I21	CG9075	Eukaryotic initiation factor 4a	FBgn0001942	1.29726	0.000278869	1.65509	1.65e-06
DAC036P02	CG7478	Actin 79B	FBgn0000045	1.29572	0.0196488	1.26427	0.00565874
DAC013G21	CG13322	CG13322	FBgn0033784	1.29292	0.00297544	1.32809	0.00284562
DAC024O20	CG15081	lethal (2) 03709	FBgn0010551	1.29229	5.68e-05	1.21905	0.000110139
DAC019H10	CG8863	CG8863	FBgn0038145	1.29172	0.000531836	1.53023	7.7e-05
DAC019N21	CG6443	CG6443	FBgn0032290	1.28391	0.00286668	1.25206	0.00703855
DAC029C18	CG6409	CG6409	FBgn0036106	1.28373	0.00123535	1.88724	6.37e-05
DAC015N20	CG1913	alpha-Tubulin at 84B	FBgn0003884	1.28287	8.92e-05	1.25151	0.000327001
DAC019B17	CG6022	Cytochrome c heme lyase	FBgn0038925	1.28165	0.000135474	1.24262	4.9e-05
DAC036L15	CG8735	CG8735	FBgn0033309	1.27862	0.00416464	1.28009	0.00206993
DAC027L14	CG8549	CG8549	FBgn0035714	1.27746	0.00794696	1.27112	0.00454857
DAC022M22	CG3210	Dynamin related protein 1	FBgn0026479	1.27583	0.000185702	1.25132	0.00227535
DAC002K13	CG9075	Eukaryotic initiation factor 4a	FBgn0001942	1.27562	0.00050537	1.75242	9.58e-07
DAC029G16	CG6455	CG6455	FBgn0019960	1.27319	0.000188242	1.38308	0.000195215
DAC028E07	CG10219	CG10219	FBgn0039112	1.27313	5.9e-06	1.22214	7.85e-05
DAC019L04	CG9374	lkb1	FBgn0038167	1.27309	0.00108217	1.32269	0.000758288
DAC018H07	CG31363	Jupiter	FBgn0051363	1.27284	2.94e-06	1.27038	0.00344591
DAC003N02	CG5547	Phosphoethanolamine cytidylyltransferase	FBgn0032482	1.27055	9.25e-06	1.30536	0.000132996
DAC011K18	CG1150	Osiris 3	FBgn0037411	1.27036	0.0116636	1.33054	0.0154083
DAC024H07	CG33208	MICAL	FBgn0053208	1.27003	7.61e-08	1.36569	0.00131707
DAC016E09	CG4919	Glutamate-cysteine ligase modifier subunit	FBgn0046114	1.26869	1.69e-05	1.29635	2.86e-05
DAC011K15	CG12306	polo	FBgn0003124	1.26793	0.0854431	1.68661	0.000215859
DAC006B13	CG11526	CG11526	FBgn0035437	1.26628	0.00272469	1.7895	3.95e-05
DAC019K04	CG17931	CG17931	FBgn0038421	1.26578	0.00274977	1.29668	0.000929827
DAC023G08	CG10809	CG10809	FBgn0036052	1.26482	0.0010328	1.25745	0.0359933
DAC005L21	CG6117	cAMP-dependent protein kinase 3	FBgn0000489	1.2644	0.00884888	1.44523	0.000711754
DAC025P12	CG10718	nebbish	FBgn0004374	1.26409	0.0231104	1.3244	0.0298043
DAC008I18	CG5695	jaguar	FBgn0011225	1.26325	1.51e-05	1.56458	6.75e-07
DAC016N20	CG33719	PFTAIRE-interacting factor 1A	FBgn0027540	1.26324	0.00269016	1.63888	0.000483983
DAC009L18	CG34419	CG34419	FBgn0085448	1.26263	0.00378933	1.20152	0.0116573
DAC023B20	CG4692	CG4692	FBgn0035032	1.25833	9.22e-07	1.38001	1.4e-05
DAC005J13	CG6072	sarah	FBgn0086370	1.25683	0.00376138	1.37925	5.97e-05
DAC007N20	CG6697	CG6697	FBgn0027526	1.25296	0.00363972	1.30075	0.000689937
DAC031D14	CG4008	uninitiated	FBgn0025117	1.25237	0.000700683	1.46407	2.51e-05
DAC008I01	CG8312	CG8312	FBgn0037720	1.25115	0.00990956	1.20271	0.03024
DAC006H16	CG9445	CG9445	FBgn0040674	1.25103	0.0160867	1.29985	0.00193175
DAC020O01	CG7816	CG7816	FBgn0039714	1.25014	5.2e-06	1.68628	3.13e-07
DAC012H01	CG1553	CG1553	FBgn0033224	1.25012	0.00979908	1.69415	0.0001295
DAC026O23	CG6369	Smg6	FBgn0039260	1.24425	0.00133749	1.33482	0.000137487
DAC034I22	CG13570	spaghetti	FBgn0015544	1.2439	0.0282138	1.53217	0.00529598
DAC040O10	CG3731	CG3731	FBgn0038271	1.23779	0.0002925	1.23821	0.000149897
DAC027C09	CG3710	RNA polymerase II elongation factor	FBgn0010422	1.23605	0.000400551	1.22713	2.64e-05
DAC004F10	CG12408	TpnC4	FBgn0033027	1.23442	0.0061138	1.42115	0.0043971
DAC003M15	CG17246	Succinyl coenzyme A synthetase flavoprotein subunit	FBgn0017539	1.23343	2.87e-05	1.34712	8.49e-06
DAC031K02	CG7580	CG7580	FBgn0036728	1.23141	3.41e-06	1.28025	5.52e-05
DAC036N21	CG8766	tafazzin	FBgn0026619	1.22895	0.00149668	1.78027	5.87e-07
DAC015H19	CG7355	Ecdysone-induced gene 71Eb	FBgn0004589	1.22656	0.0388038	1.39799	0.0027964
DAC021N07	CG5366	CG5366	FBgn0027568	1.22546	0.0516816	1.26464	0.000976357
DAC005M11	CG11981	Prosbeta3	FBgn0026380	1.2203	4.41e-05	1.26338	0.000265885
DAC017P02	CG12819	slender lobes	FBgn0037810	1.21745	0.0100103	1.99195	0.000186204
DAC035P13	CG11958	Calnexin 99A	FBgn0015622	1.21464	0.00562595	1.31109	0.000110139
DAC039E04	CG6961	CG6961	FBgn0030959	1.2107	0.000920889	1.35311	4.6e-05
DAC033N17	CG11489	CG11489	FBgn0025702	1.21051	0.00112612	1.33838	1.34e-05
DAC018G10	CG6597	CG6597	FBgn0036967	1.20346	0.0227581	1.55729	7.53e-05
DAC038F18	CG32627	CG32627	FBgn0052627	1.20316	0.000880731	1.49096	0.000374046
DAC008L17	CG15623	calcutta cup	FBgn0031367	NA	NA	NA	NA
DAC035J20	CG8914	Casein kinase II beta2 subunit	FBgn0026136	NA	NA	NA	NA
DAC025L21	CG10510	CG10510	FBgn0037059	NA	NA	NA	NA
DAC023I18	CG10839	CG10839	FBgn0028858	NA	NA	NA	NA
DAC023M16	CG10899	CG10899	FBgn0039235	NA	NA	NA	NA
DAC023O20	CG10920	CG10920	FBgn0029963	NA	NA	NA	NA
DAC032D18	CG11165	CG11165	FBgn0033238	NA	NA	NA	NA
DAC030F04	CG12020	CG12020	FBgn0035273	NA	NA	NA	NA
DAC011A19	CG12184	CG12184	FBgn0025387	NA	NA	NA	NA
DAC011C09	CG12201	CG12201	FBgn0037970	NA	NA	NA	NA
DAC011E19	CG12229	CG12229	FBgn0036723	NA	NA	NA	NA
DAC016B17	CG12289	CG12289	FBgn0036160	NA	NA	NA	NA
DAC033H18	CG12679	CG12679	FBgn0031103	NA	NA	NA	NA
DAC015A16	CG12689	CG12689	FBgn0029952	NA	NA	NA	NA
DAC015E06	CG13326	CG13326	FBgn0033794	NA	NA	NA	NA
DAC013J08	CG13538	CG13538	FBgn0034820	NA	NA	NA	NA
DAC034G16	CG13539	CG13539	FBgn0034833	NA	NA	NA	NA
DAC015K06	CG13901	CG13901	FBgn0035164	NA	NA	NA	NA
DAC029O21	CG14077	CG14077	FBgn0036830	NA	NA	NA	NA
DAC013I18	CG14644	CG14644	FBgn0037226	NA	NA	NA	NA
DAC022G17	CG14689	CG14689	FBgn0037826	NA	NA	NA	NA
DAC013M22	CG14691	CG14691	FBgn0037829	NA	NA	NA	NA
DAC022M15	CG14852	CG14852	FBgn0038242	NA	NA	NA	NA
DAC024A18	CG14931	CG14931	FBgn0032374	NA	NA	NA	NA
DAC007L09	CG15260	CG15260	FBgn0028850	NA	NA	NA	NA
DAC012D17	CG15475	CG15475	FBgn0032867	NA	NA	NA	NA
DAC033I07	CG15625	CG15625	FBgn0031644	NA	NA	NA	NA
DAC033I19	CG15638	CG15638	FBgn0028943	NA	NA	NA	NA
DAC033M19	CG15708	CG15708	FBgn0034099	NA	NA	NA	NA
DAC034N03	CG16719	CG16719	FBgn0036029	NA	NA	NA	NA
DAC037E13	CG16957	CG16957	FBgn0032519	NA	NA	NA	NA
DAC017H21	CG17380	CG17380	FBgn0039077	NA	NA	NA	NA
DAC020F18	CG18131	CG18131	FBgn0031343	NA	NA	NA	NA
DAC010D13	CG1979	CG1979	FBgn0026563	NA	NA	NA	NA
DAC004C20	CG2964	CG2964	FBgn0031462	NA	NA	NA	NA
DAC012L10	CG30222	CG30222	FBgn0050222	NA	NA	NA	NA
DAC016C20	CG31128	CG31128	FBgn0051128	NA	NA	NA	NA
DAC034M01	CG31245	CG31245	FBgn0051245	NA	NA	NA	NA
DAC018B07	CG31294	CG31294	FBgn0051294	NA	NA	NA	NA
DAC033C06	CG31627	CG31627	FBgn0051627	NA	NA	NA	NA
DAC032C19	CG31735	CG31735	FBgn0051735	NA	NA	NA	NA
DAC032O11	CG31835	CG31835	FBgn0051835	NA	NA	NA	NA
DAC008B08	CG31858	CG31858	FBgn0051858	NA	NA	NA	NA
DAC022M04	CG32061	CG32061	FBgn0052061	NA	NA	NA	NA
DAC003A22	CG32219	CG32219	FBgn0052219	NA	NA	NA	NA
DAC018G01	CG32450	CG32450	FBgn0052450	NA	NA	NA	NA
DAC039I09	CG32462	CG32462	FBgn0052462	NA	NA	NA	NA
DAC038J14	CG32655	CG32655	FBgn0052655	NA	NA	NA	NA
DAC024N09	CG33287	CG33287	FBgn0053287	NA	NA	NA	NA
DAC034J02	CG4434	CG4434	FBgn0039071	NA	NA	NA	NA
DAC026A04	CG4706	CG4706	FBgn0037862	NA	NA	NA	NA
DAC023J12	CG5122	CG5122	FBgn0032471	NA	NA	NA	NA
DAC009B12	CG5389	CG5389	FBgn0036568	NA	NA	NA	NA
DAC009F08	CG5556	CG5556	FBgn0031332	NA	NA	NA	NA
DAC007A07	CG5781	CG5781	FBgn0032448	NA	NA	NA	NA
DAC038H21	CG6661	CG6661	FBgn0036403	NA	NA	NA	NA
DAC023M17	CG6888	CG6888	FBgn0036490	NA	NA	NA	NA
DAC020M11	CG7804	CG7804	FBgn0036496	NA	NA	NA	NA
DAC012A23	CG7856	CG7856	FBgn0033056	NA	NA	NA	NA
DAC019F08	CG8508	CG8508	FBgn0038123	NA	NA	NA	NA
DAC037D05	CG9014	CG9014	FBgn0028847	NA	NA	NA	NA
DAC024L20	CG9316	CG9316	FBgn0032878	NA	NA	NA	NA
DAC011N19	CG9624	CG9624	FBgn0038213	NA	NA	NA	NA
DAC015M01	CG9632	CG9632	FBgn0038377	NA	NA	NA	NA
DAC007A18	CG9777	CG9777	FBgn0030764	NA	NA	NA	NA
DAC037E09	CG16954	Hsp60D	FBgn0032525	NA	NA	NA	NA
DAC039N19	CG32178	Male-specific insect derived growth factor	FBgn0043025	NA	NA	NA	NA
DAC005F01	CG6019	mutagen-sensitive 308	FBgn0002905	NA	NA	NA	NA
DAC020E10	CG10739	pigeon	FBgn0010309	NA	NA	NA	NA
DAC040M21	CG30164	prominin	FBgn0050164	NA	NA	NA	NA
DAC009A01	CG1279	Rtnl2	FBgn0015831	NA	NA	NA	NA
DAC030M06	CG5207	SCP-containing protein A	FBgn0037889	NA	NA	NA	NA
DAC037I17	CG16991	Tetraspanin 66A	FBgn0035786	NA	NA	NA	NA

## Sheet: DAVID Analysis
This table contains the results from the program DAVID identifying features overrepresented among the genes with male-biased expression in the male
germline tissues during metamorphosis.
Category	Term	Count	%	PValue	Genes	List Total	Pop Hits	Pop Total	Fold Enrichment
GOTERM_CC_ALL	GO:0005739~mitochondrion	69	0.1049	5.8341e-19	NM_142552, NM_132180, NM_135544, NM_135104, NM_142586, NM_135441, NM_141923, NM_080186, NM_135877, NM_079663, NM_136489, NM_140876, NM_166568, NM_141754, NM_136369, NM_168297, NM_141785, NM_057816, NM_133112, NM_135274, NM_140210, NM_079750, NM_134805, NM_001031928, NM_142076, NM_135291, NM_141878, NM_168720, NM_142144, NM_079615, NM_137042, NM_079186, NM_140728, NM_135618, NM_142743, NM_134509, …	239	493	5396	3.15992
GOTERM_CC_ALL	GO:0005737~cytoplasm	139	0.2112	7.00682e-15	NM_142552, NM_168282, NM_132180, NM_170005, NM_079127, NM_079029, NM_141923, NM_057640, NM_136482, NM_080186, NM_135877, NM_141755, NM_136489, NM_079314, NM_166568, NM_141754, NM_139602, NM_136369, NM_168297, NM_141785, NM_057809, NM_001014647, NM_133112, NM_176443, NM_135274, NM_079750, NM_144472, NM_134805, NM_142076, NM_141878, NM_141329, NM_142144, NM_166410, NM_079615, NM_137042, NM_140728, …	239	1831	5396	1.71396
GOTERM_CC_ALL	GO:0044424~intracellular part	203	0.3085	8.54756e-14	NM_142552, NM_168282, NM_132180, NM_143554, NM_057424, NM_079127, NM_057640, NM_079373, NM_143365, NM_080186, NM_135877, NM_142798, NM_144351, NM_139602, NM_136369, NM_168297, NM_057809, NM_001014647, NM_133112, NM_176443, NM_135274, NM_134805, NM_141329, NM_142144, NM_166410, NM_079615, NM_137042, NM_140728, NM_001038814, NM_078555, NM_001031900, NM_135692, NM_142799, NM_139987, NM_132459, NM_13…	239	3430	5396	1.33621
GOTERM_CC_ALL	GO:0044429~mitochondrial part	50	0.076	4.48394e-13	NM_142552, NM_135104, NM_135441, NM_141923, NM_080186, NM_135877, NM_140876, NM_136489, NM_166568, NM_141754, NM_136369, NM_168297, NM_057816, NM_133112, NM_135274, NM_134805, NM_001031928, NM_142076, NM_141878, NM_142144, NM_079186, NM_137042, NM_140728, NM_135618, NM_078555, NM_079720, NM_138096, NM_001031900, NM_138179, NM_140579, NM_142883, NM_140160, NM_057876, NM_135692, NM_142924, NM_14274…	239	364	5396	3.10129
GOTERM_CC_ALL	GO:0031967~organelle envelope	43	0.0653	1.68835e-12	NM_140160, NM_057876, NM_135692, NM_142924, NM_142746, NM_057693, NM_141923, NM_136939, NM_135877, NM_057879, NM_168677, NM_141536, NM_141754, NM_166568, NM_136369, NM_078769, NM_140818, NM_057862, NM_057816, NM_133112, NM_137762, NM_001031903, NM_134805, NM_137394, NM_135065, NM_141878, NM_142564, NM_142144, NM_141811, NM_141784, NM_140728, NM_079186, NM_135618, NM_132653, NM_078555, NM_079443, …	239	287	5396	3.38268
GOTERM_CC_ALL	GO:0031975~envelope	43	0.0653	1.90468e-12	NM_140160, NM_057876, NM_135692, NM_142924, NM_142746, NM_057693, NM_141923, NM_136939, NM_135877, NM_057879, NM_168677, NM_141536, NM_141754, NM_166568, NM_136369, NM_078769, NM_140818, NM_057862, NM_057816, NM_133112, NM_137762, NM_001031903, NM_134805, NM_137394, NM_135065, NM_141878, NM_142564, NM_142144, NM_141811, NM_141784, NM_140728, NM_079186, NM_135618, NM_132653, NM_078555, NM_079443, …	239	288	5396	3.37093
GOTERM_CC_ALL	GO:0031966~mitochondrial membrane	34	0.0517	1.31948e-11	NM_140160, NM_057876, NM_135692, NM_142924, NM_142746, NM_141923, NM_135877, NM_141536, NM_166568, NM_141754, NM_136369, NM_140818, NM_057862, NM_057816, NM_133112, NM_137762, NM_001031903, NM_137394, NM_135065, NM_141878, NM_142144, NM_141784, NM_079186, NM_140728, NM_135618, NM_132653, NM_078555, NM_001032022, NM_079720, NM_138096, NM_001015387, NM_001031900, NM_140579, NM_138179,	239	197	5396	3.89661
GOTERM_CC_ALL	GO:0044444~cytoplasmic part	113	0.1717	1.90752e-11	NM_142552, NM_132180, NM_170005, NM_079127, NM_079029, NM_141923, NM_136482, NM_080186, NM_135877, NM_136489, NM_141755, NM_166568, NM_141754, NM_136369, NM_168297, NM_141785, NM_057809, NM_001014647, NM_133112, NM_176443, NM_135274, NM_079750, NM_144472, NM_134805, NM_142076, NM_141329, NM_141878, NM_142144, NM_079615, NM_137042, NM_140728, NM_134509, NM_078555, NM_001031900, NM_134788, NM_00101…	239	1470	5396	1.73554
GOTERM_CC_ALL	GO:0005622~intracellular	209	0.3176	2.56897e-11	NM_142552, NM_168282, NM_132180, NM_143554, NM_057424, NM_079127, NM_057640, NM_079373, NM_143365, NM_080186, NM_135877, NM_142798, NM_144351, NM_139602, NM_136369, NM_168297, NM_057809, NM_001014647, NM_133112, NM_176443, NM_135274, NM_134805, NM_141329, NM_142144, NM_166410, NM_079615, NM_137042, NM_140728, NM_001038814, NM_078555, NM_001031900, NM_135692, NM_142799, NM_139987, NM_057592, NM_13…	239	3744	5396	1.26033
GOTERM_CC_ALL	GO:0005740~mitochondrial envelope	35	0.0532	3.77623e-11	NM_140160, NM_057876, NM_135692, NM_142924, NM_142746, NM_141923, NM_135877, NM_141536, NM_166568, NM_141754, NM_136369, NM_140818, NM_057862, NM_057816, NM_133112, NM_137762, NM_001031903, NM_134805, NM_137394, NM_135065, NM_141878, NM_142144, NM_141784, NM_079186, NM_140728, NM_135618, NM_132653, NM_078555, NM_001032022, NM_079720, NM_138096, NM_001015387, NM_001031900, NM_140579, NM_138179,	239	216	5396	3.65838
GOTERM_CC_ALL	GO:0044446~intracellular organelle part	111	0.1687	2.29407e-09	NM_142552, NM_057469, NM_132078, NM_057424, NM_079029, NM_141923, NM_143365, NM_080186, NM_135877, NM_142798, NM_144351, NM_136489, NM_166568, NM_141754, NM_136369, NM_168297, NM_001014647, NM_133112, NM_135274, NM_134805, NM_142076, NM_141329, NM_078853, NM_141878, NM_135932, NM_142144, NM_136995, NM_137042, NM_140728, NM_078555, NM_001031900, NM_001014592, NM_134788, NM_134850, NM_057876, NM_13…	239	1539	5396	1.62839
GOTERM_CC_ALL	GO:0044422~organelle part	111	0.1687	2.59458e-09	NM_142552, NM_057469, NM_132078, NM_057424, NM_079029, NM_141923, NM_143365, NM_080186, NM_135877, NM_142798, NM_144351, NM_136489, NM_166568, NM_141754, NM_136369, NM_168297, NM_001014647, NM_133112, NM_135274, NM_134805, NM_142076, NM_141329, NM_078853, NM_141878, NM_135932, NM_142144, NM_136995, NM_137042, NM_140728, NM_078555, NM_001031900, NM_001014592, NM_134788, NM_134850, NM_057876, NM_13…	239	1542	5396	1.62522
GOTERM_BP_ALL	GO:0007005~mitochondrion organization and biogenesis	19	0.0289	3.85057e-09	NM_134850, NM_135692, NM_135104, NM_137762, NM_001031903, NM_135812, NM_135291, NM_001014737, NM_141923, NM_078980, NM_137042, NM_080186, NM_135618, NM_080765, NM_132653, NM_001032022, NM_141754, NM_136369, NM_138179,	305	78	6976	5.57142
GOTERM_CC_ALL	GO:0044455~mitochondrial membrane part	23	0.035	6.54814e-09	NM_057862, NM_057816, NM_133112, NM_135692, NM_137762, NM_001031903, NM_142924, NM_137394, NM_135065, NM_141923, NM_142144, NM_141784, NM_140728, NM_079186, NM_132653, NM_001032022, NM_141536, NM_138096, NM_141754, NM_136369, NM_140818, NM_140579, NM_138179,	239	119	5396	4.3637
GOTERM_CC_ALL	GO:0005743~mitochondrial inner membrane	28	0.0426	8.31692e-09	NM_140160, NM_057876, NM_142924, NM_142746, NM_141923, NM_141536, NM_166568, NM_140818, NM_057862, NM_057816, NM_133112, NM_137762, NM_001031903, NM_135065, NM_137394, NM_141878, NM_142144, NM_141784, NM_140728, NM_132653, NM_078555, NM_001032022, NM_079720, NM_138096, NM_001015387, NM_001031900, NM_138179, NM_140579,	239	176	5396	3.59186
GOTERM_CC_ALL	GO:0043229~intracellular organelle	171	0.2599	1.03792e-08	NM_142552, NM_057469, NM_132180, NM_132078, NM_057424, NM_080020, NM_079127, NM_079029, NM_140670, NM_141923, NM_057640, NM_143365, NM_080186, NM_135877, NM_142798, NM_144351, NM_141755, NM_136489, NM_166568, NM_141754, NM_136369, NM_168297, NM_141785, NM_057809, NM_079768, NM_001014647, NM_133112, NM_135274, NM_130589, NM_079750, NM_134805, NM_001031984, NM_142076, NM_141878, NM_078853, NM_14132…	239	2905	5396	1.329
GOTERM_CC_ALL	GO:0043226~organelle	171	0.2599	1.14651e-08	NM_142552, NM_057469, NM_132180, NM_132078, NM_057424, NM_080020, NM_079127, NM_079029, NM_140670, NM_141923, NM_057640, NM_143365, NM_080186, NM_135877, NM_142798, NM_144351, NM_141755, NM_136489, NM_166568, NM_141754, NM_136369, NM_168297, NM_141785, NM_057809, NM_079768, NM_001014647, NM_133112, NM_135274, NM_130589, NM_079750, NM_134805, NM_001031984, NM_142076, NM_141878, NM_078853, NM_14132…	239	2908	5396	1.32763
GOTERM_MF_ALL	GO:0004178~leucyl aminopeptidase activity	8	0.0122	1.6598e-08	NM_137288, NM_168282, NM_137056, NM_141983, NM_139987, NM_140137, NM_168411, NM_137290,	439	9	9273	18.776
GOTERM_CC_ALL	GO:0019866~organelle inner membrane	28	0.0426	1.97026e-08	NM_140160, NM_057876, NM_142924, NM_142746, NM_141923, NM_141536, NM_166568, NM_140818, NM_057862, NM_057816, NM_133112, NM_137762, NM_001031903, NM_135065, NM_137394, NM_141878, NM_142144, NM_141784, NM_140728, NM_132653, NM_078555, NM_001032022, NM_079720, NM_138096, NM_001015387, NM_001031900, NM_138179, NM_140579,	239	183	5396	3.45447
GOTERM_CC_ALL	GO:0031090~organelle membrane	43	0.0653	2.27575e-08	NM_140160, NM_057876, NM_135692, NM_142924, NM_142746, NM_057693, NM_141923, NM_136939, NM_135877, NM_057879, NM_168677, NM_141536, NM_141754, NM_166568, NM_136369, NM_140818, NM_057862, NM_057816, NM_133112, NM_137762, NM_001031903, NM_137394, NM_135065, NM_141878, NM_142564, NM_142144, NM_141811, NM_141784, NM_135751, NM_140728, NM_079186, NM_135618, NM_132653, NM_078555, NM_079443, NM_00103202…	239	386	5396	2.5151
GOTERM_BP_ALL	GO:0006626~protein targeting to mitochondrion	12	0.0182	7.37133e-08	NM_141923, NM_135692, NM_135104, NM_080186, NM_137042, NM_137762, NM_132653, NM_001031903, NM_001032022, NM_135812, NM_141754, NM_136369,	305	33	6976	8.31714
GOTERM_BP_ALL	GO:0007283~spermatogenesis	20	0.0304	2.0981e-07	NM_057816, NM_079531, NM_001014647, NM_165002, NM_079175, NM_079265, NM_079530, NM_079622, NM_057693, NM_135291, NM_166410, NM_079529, NM_080186, NM_080765, NM_080281, NM_001031955, NM_001038814, NM_079964, NM_001014626, NM_078990,	305	110	6976	4.15857
GOTERM_BP_ALL	GO:0048232~male gamete generation	20	0.0304	2.0981e-07	NM_057816, NM_079531, NM_001014647, NM_165002, NM_079175, NM_079265, NM_079530, NM_079622, NM_057693, NM_135291, NM_166410, NM_079529, NM_080186, NM_080765, NM_080281, NM_001031955, NM_001038814, NM_079964, NM_001014626, NM_078990,	305	110	6976	4.15857
GOTERM_MF_ALL	GO:0008565~protein transporter activity	15	0.0228	6.54479e-07	NM_140160, NM_135692, NM_137762, NM_001031903, NM_057693, NM_141923, NM_141811, NM_079186, NM_132653, NM_079443, NM_168677, NM_001032022, NM_141754, NM_001015387, NM_136369,	439	61	9273	5.19418
GOTERM_BP_ALL	GO:0006839~mitochondrial transport	13	0.0198	1.29887e-06	NM_135692, NM_135104, NM_137762, NM_001031903, NM_135812, NM_141923, NM_137042, NM_080186, NM_135618, NM_132653, NM_001032022, NM_141754, NM_136369,	305	51	6976	5.83015
GOTERM_BP_ALL	GO:0044248~cellular catabolic process	32	0.0486	1.7497e-06	NM_142552, NM_132078, NM_170128, NM_141601, NM_142924, NM_170005, NM_057430, NM_143064, NM_078939, NM_140670, NM_057592, NM_137932, NM_170272, NM_078952, NM_057862, NM_141785, NM_079263, NM_133112, NM_132046, NM_135274, NM_140210, NM_134805, NM_001031928, NM_141784, NM_142743, NM_134869, NM_080141, NM_141557, NM_079473, NM_143637, NM_134788, NM_142883,	305	284	6976	2.57714
GOTERM_MF_ALL	GO:0008320~protein transmembrane transporter activity	11	0.0167	2.35296e-06	NM_141923, NM_135692, NM_079186, NM_137762, NM_132653, NM_001031903, NM_079443, NM_001032022, NM_141754, NM_057693, NM_136369,	439	34	9273	6.83391
GOTERM_BP_ALL	GO:0045333~cellular respiration	11	0.0167	4.39135e-06	NM_057862, NM_141785, NM_142552, NM_141784, NM_133112, NM_135274, NM_142743, NM_140210, NM_142924, NM_080141, NM_001031928,	305	39	6976	6.45111
GOTERM_BP_ALL	GO:0006099~tricarboxylic acid cycle	11	0.0167	4.39135e-06	NM_057862, NM_141785, NM_142552, NM_141784, NM_133112, NM_135274, NM_142743, NM_140210, NM_142924, NM_080141, NM_001031928,	305	39	6976	6.45111
GOTERM_BP_ALL	GO:0046356~acetyl-CoA catabolic process	11	0.0167	4.39135e-06	NM_057862, NM_141785, NM_142552, NM_141784, NM_133112, NM_135274, NM_142743, NM_140210, NM_142924, NM_080141, NM_001031928,	305	39	6976	6.45111
GOTERM_BP_ALL	GO:0009060~aerobic respiration	11	0.0167	4.39135e-06	NM_057862, NM_141785, NM_142552, NM_141784, NM_133112, NM_135274, NM_142743, NM_140210, NM_142924, NM_080141, NM_001031928,	305	39	6976	6.45111
GOTERM_CC_ALL	GO:0015630~microtubule cytoskeleton	25	0.038	4.93652e-06	NM_057469, NM_134850, NM_058060, NM_079175, NM_057424, NM_140867, NM_136890, NM_137918, NM_132459, NM_140116, NM_001014647, NM_079912, NM_164740, NM_135991, NM_169338, NM_079566, NM_141329, NM_078853, NM_135932, NM_079216, NM_079540, NM_167761, NM_169404, NM_135807, NM_001014592,	239	198	5396	2.85068
GOTERM_BP_ALL	GO:0009109~coenzyme catabolic process	11	0.0167	5.63199e-06	NM_057862, NM_141785, NM_142552, NM_141784, NM_133112, NM_135274, NM_142743, NM_140210, NM_142924, NM_080141, NM_001031928,	305	40	6976	6.28984
GOTERM_MF_ALL	GO:0022884~macromolecule transmembrane transporter activity	9	0.0137	6.08617e-06	NM_141923, NM_135692, NM_079186, NM_137762, NM_132653, NM_001031903, NM_001032022, NM_141754, NM_136369,	439	23	9273	8.26552
GOTERM_MF_ALL	GO:0015450~P-P-bond-hydrolysis-driven protein transmembrane transporter activity	9	0.0137	6.08617e-06	NM_141923, NM_135692, NM_079186, NM_137762, NM_132653, NM_001031903, NM_001032022, NM_141754, NM_136369,	439	23	9273	8.26552
GOTERM_BP_ALL	GO:0006084~acetyl-CoA metabolic process	11	0.0167	7.16497e-06	NM_057862, NM_141785, NM_142552, NM_141784, NM_133112, NM_135274, NM_142743, NM_140210, NM_142924, NM_080141, NM_001031928,	305	41	6976	6.13643
GOTERM_BP_ALL	GO:0051187~cofactor catabolic process	11	0.0167	7.16497e-06	NM_057862, NM_141785, NM_142552, NM_141784, NM_133112, NM_135274, NM_142743, NM_140210, NM_142924, NM_080141, NM_001031928,	305	41	6976	6.13643
GOTERM_BP_ALL	GO:0009056~catabolic process	33	0.0502	8.32445e-06	NM_142552, NM_132078, NM_170128, NM_141601, NM_142924, NM_170005, NM_057430, NM_143064, NM_078939, NM_140670, NM_057592, NM_137932, NM_170272, NM_078952, NM_057862, NM_141785, NM_079263, NM_133112, NM_132046, NM_135274, NM_140210, NM_134805, NM_001031928, NM_168720, NM_141784, NM_142743, NM_134869, NM_141557, NM_080141, NM_079473, NM_143637, NM_134788, NM_142883,	305	321	6976	2.35134
GOTERM_BP_ALL	GO:0033036~macromolecule localization	44	0.0669	1.09136e-05	NM_140160, NM_079396, NM_057469, NM_135692, NM_135104, NM_142586, NM_057424, NM_057618, NM_057693, NM_141923, NM_136939, NM_132459, NM_080186, NM_142045, NM_135877, NM_167693, NM_168677, NM_168563, NM_141754, NM_136369, NM_078769, NM_079263, NM_001014647, NM_137762, NM_001031903, NM_135991, NM_135812, NM_135831, NM_079566, NM_141329, NM_140009, NM_166410, NM_141811, NM_079540, NM_137042, NM_07918…	305	501	6976	2.00873
GOTERM_BP_ALL	GO:0006605~protein targeting	22	0.0334	1.77763e-05	NM_057469, NM_135692, NM_135104, NM_137762, NM_001031903, NM_135991, NM_135812, NM_057693, NM_141923, NM_136939, NM_141811, NM_132459, NM_137042, NM_080186, NM_132653, NM_079443, NM_001032022, NM_168677, NM_168563, NM_141754, NM_136369, NM_138179,	305	173	6976	2.90859
GOTERM_CC_ALL	GO:0005856~cytoskeleton	32	0.0486	1.84424e-05	NM_057469, NM_134850, NM_058060, NM_079175, NM_057424, NM_140867, NM_057618, NM_136890, NM_057693, NM_001014737, NM_137918, NM_132459, NM_057743, NM_140116, NM_079486, NM_140655, NM_079768, NM_001014647, NM_079912, NM_164740, NM_135991, NM_169338, NM_078853, NM_079566, NM_141329, NM_135932, NM_079216, NM_079540, NM_167761, NM_169404, NM_001014592, NM_135807,	239	317	5396	2.27911
GOTERM_BP_ALL	GO:0051641~cellular localization	50	0.076	1.92012e-05	NM_136687, NM_057469, NM_135104, NM_057424, NM_140867, NM_136890, NM_057693, NM_137918, NM_141923, NM_080186, NM_135877, NM_167693, NM_141755, NM_168563, NM_141754, NM_165222, NM_136369, NM_079768, NM_001014647, NM_057687, NM_141329, NM_135932, NM_141811, NM_137042, NM_079540, NM_079186, NM_135618, NM_001014592, NM_138179, NM_140160, NM_134850, NM_135692, NM_058060, NM_136939, NM_140666, NM_13245…	305	615	6976	1.85952
GOTERM_MF_ALL	GO:0004177~aminopeptidase activity	11	0.0167	2.34604e-05	NM_137288, NM_168282, NM_137056, NM_141983, NM_139987, NM_140137, NM_168411, NM_058025, NM_139360, NM_169217, NM_137290,	439	43	9273	5.40356
GOTERM_CC_ALL	GO:0043234~protein complex	86	0.1307	2.91842e-05	NM_001032121, NM_142552, NM_057469, NM_142623, NM_142586, NM_141601, NM_143554, NM_170005, NM_057424, NM_079279, NM_057430, NM_140867, NM_136890, NM_057693, NM_137918, NM_141923, NM_079373, NM_144351, NM_142150, NM_141754, NM_136369, NM_168297, NM_133112, NM_001014647, NM_135274, NM_140210, NM_079432, NM_001031928, NM_078853, NM_141329, NM_142144, NM_135932, NM_141811, NM_136995, NM_140728, NM_07…	239	1304	5396	1.489
SMART	SM00212:UBCc	9	0.0137	3.17659e-05	NM_079396, NM_135259, NM_140325, NM_139684, NM_140526, NM_141894, NM_142374, NM_142913, NM_139566,	171	35	4554	6.84812
GOTERM_BP_ALL	GO:0045184~establishment of protein localization	35	0.0532	4.52632e-05	NM_140160, NM_057469, NM_079396, NM_135692, NM_135104, NM_142586, NM_057424, NM_057693, NM_141923, NM_136939, NM_080186, NM_132459, NM_135877, NM_167693, NM_168677, NM_168563, NM_141754, NM_136369, NM_137762, NM_001031903, NM_135991, NM_135812, NM_135831, NM_079566, NM_141329, NM_141811, NM_079540, NM_137042, NM_079186, NM_132653, NM_079443, NM_001032022, NM_001015387, NM_143796, NM_138179,	305	381	6976	2.10111
SP_PIR_KEYWORDS	atp-binding	44	0.0669	5.65528e-05	NM_057469, NM_135104, NM_142586, NM_143554, NM_079175, NM_167080, NM_137918, NM_079373, NM_079295, NM_139955, NM_079339, NM_132459, NM_080186, NM_142045, NM_135877, NM_057743, NM_141130, NM_144351, NM_170272, NM_140876, NM_079486, NM_078952, NM_079314, NM_166568, NM_139602, NM_079609, NM_140761, NM_080257, NM_001014647, NM_170547, NM_132852, NM_079750, NM_079432, NM_078995, NM_057247, NM_135812, …	244	518	5338	1.85828
GOTERM_MF_ALL	GO:0015631~tubulin binding	14	0.0213	6.47378e-05	NM_001014647, NM_079912, NM_057424, NM_135991, NM_057618, NM_141329, NM_079566, NM_078853, NM_079216, NM_079540, NM_167761, NM_140116, NM_135527, NM_168563,	439	78	9273	3.79131
GOTERM_BP_ALL	GO:0046907~intracellular transport	42	0.0638	6.84288e-05	NM_136687, NM_057469, NM_058060, NM_135692, NM_135104, NM_057424, NM_140867, NM_136890, NM_057693, NM_137918, NM_141923, NM_136939, NM_132459, NM_080186, NM_135877, NM_167693, NM_168677, NM_168563, NM_141754, NM_136369, NM_165222, NM_001014647, NM_137762, NM_001031903, NM_135991, NM_135812, NM_135831, NM_079566, NM_141329, NM_142564, NM_135932, NM_141811, NM_079540, NM_137042, NM_079186, NM_13561…	305	506	6976	1.89848
PIR_SUPERFAMILY	PIRSF002545:fruit fly testis-specific protein	5	0.0076	7.03609e-05	NM_079531, NM_079529, NM_079530, NM_079622, NM_164686,	109	6	2247	17.1789
GOTERM_CC_ALL	GO:0043231~intracellular membrane-bound organelle	141	0.2143	7.73266e-05	NM_142552, NM_132180, NM_080020, NM_079127, NM_079029, NM_140670, NM_141923, NM_057640, NM_143365, NM_080186, NM_135877, NM_142798, NM_144351, NM_141755, NM_136489, NM_166568, NM_141754, NM_136369, NM_168297, NM_141785, NM_057809, NM_001014647, NM_133112, NM_135274, NM_130589, NM_079750, NM_134805, NM_001031984, NM_142076, NM_141878, NM_141329, NM_142144, NM_079615, NM_137042, NM_140728, NM_13450…	239	2517	5396	1.26477
GOTERM_MF_ALL	GO:0005515~protein binding	270	0.4103	7.81528e-05	NM_079619, NM_144318, NM_140427, NM_143554, NM_057424, NM_079127, NM_135982, NM_057640, NM_139948, NM_057702, NM_143365, NM_139793, NM_080186, NM_165107, NM_139549, NM_144351, NM_169836, NM_139602, NM_136369, NM_140761, NM_057809, NM_001014647, NM_140076, NM_133112, NM_132046, NM_176443, NM_135274, NM_140687, NM_141217, NM_137837, NM_141329, NM_139543, NM_142026, NM_079615, NM_137042, NM_136984, …	439	4872	9273	1.17061
GOTERM_BP_ALL	GO:0015031~protein transport	34	0.0517	8.17288e-05	NM_057469, NM_079396, NM_135692, NM_135104, NM_142586, NM_057424, NM_057693, NM_141923, NM_136939, NM_080186, NM_132459, NM_135877, NM_167693, NM_168677, NM_168563, NM_141754, NM_136369, NM_137762, NM_001031903, NM_135991, NM_135812, NM_135831, NM_079566, NM_141329, NM_141811, NM_079540, NM_137042, NM_079186, NM_132653, NM_079443, NM_001032022, NM_001015387, NM_143796, NM_138179,	305	376	6976	2.06822
GOTERM_CC_ALL	GO:0043227~membrane-bound organelle	141	0.2143	8.4964e-05	NM_142552, NM_132180, NM_080020, NM_079127, NM_079029, NM_140670, NM_141923, NM_057640, NM_143365, NM_080186, NM_135877, NM_142798, NM_144351, NM_141755, NM_136489, NM_166568, NM_141754, NM_136369, NM_168297, NM_141785, NM_057809, NM_001014647, NM_133112, NM_135274, NM_130589, NM_079750, NM_134805, NM_001031984, NM_142076, NM_141878, NM_141329, NM_142144, NM_079615, NM_137042, NM_140728, NM_13450…	239	2521	5396	1.26276
GOTERM_BP_ALL	GO:0051649~establishment of cellular localization	47	0.0714	9.18872e-05	NM_136687, NM_057469, NM_058060, NM_135692, NM_135104, NM_057424, NM_140867, NM_136890, NM_057693, NM_137918, NM_141923, NM_136939, NM_140666, NM_132459, NM_080186, NM_135877, NM_167693, NM_168677, NM_168563, NM_141755, NM_141754, NM_136369, NM_165222, NM_079768, NM_001014647, NM_137762, NM_079912, NM_001031903, NM_135991, NM_135812, NM_135831, NM_079566, NM_141329, NM_142564, NM_135932, NM_14181…	305	600	6976	1.79165
SP_PIR_KEYWORDS	ligase	20	0.0304	0.000101741	NM_142552, NM_141239, NM_137940, NM_079396, NM_140761, NM_139684, NM_140325, NM_132818, NM_140195, NM_141894, NM_142913, NM_142374, NM_140670, NM_135259, NM_078849, NM_140526, NM_143637, NM_139566, NM_170034, NM_132164,	244	160	5338	2.73463
SP_PIR_KEYWORDS	chaperone	10	0.0152	0.000104832	NM_142026, NM_135104, NM_142586, NM_080186, NM_137042, NM_137762, NM_132653, NM_079175, NM_135812, NM_142076,	244	43	5338	5.08769
GOTERM_BP_ALL	GO:0006996~organelle organization and biogenesis	62	0.0942	0.000107738	NM_001032121, NM_057469, NM_142623, NM_135104, NM_057424, NM_057430, NM_140867, NM_079123, NM_136890, NM_137918, NM_141923, NM_078980, NM_142045, NM_080186, NM_143335, NM_140116, NM_141754, NM_165222, NM_136369, NM_079768, NM_001014647, NM_079432, NM_134805, NM_057687, NM_135291, NM_141329, NM_078853, NM_135932, NM_136995, NM_140496, NM_079540, NM_137042, NM_135618, NM_176164, NM_001014592, NM_13…	305	878	6976	1.61512
SP_PIR_KEYWORDS	Mitochondrion	19	0.0289	0.000124394	NM_057862, NM_057816, NM_057876, NM_135104, NM_137762, NM_001031903, NM_142924, NM_134805, NM_141878, NM_143161, NM_141923, NM_137042, NM_080186, NM_132653, NM_078555, NM_079720, NM_079473, NM_138096, NM_138179,	244	149	5338	2.78969
INTERPRO	IPR000819:Peptidase M17, leucyl aminopeptidase, C-terminal	5	0.0076	0.000129237	NM_168282, NM_141983, NM_139987, NM_140137, NM_168411,	400	7	8825	15.7589
INTERPRO	IPR011356:Peptidase M17, leucyl aminopeptidase	5	0.0076	0.000129237	NM_168282, NM_141983, NM_139987, NM_140137, NM_168411,	400	7	8825	15.7589
INTERPRO	IPR000608:Ubiquitin-conjugating enzyme, E2	9	0.0137	0.000130525	NM_079396, NM_135259, NM_140325, NM_139684, NM_140526, NM_141894, NM_142374, NM_142913, NM_139566,	400	35	8825	5.67321
GOTERM_CC_ALL	GO:0005623~cell	235	0.3571	0.000140669	NM_142552, NM_168282, NM_132180, NM_143554, NM_057424, NM_079127, NM_135209, NM_057640, NM_079373, NM_168430, NM_139948, NM_143365, NM_080186, NM_135877, NM_142798, NM_144351, NM_139602, NM_136369, NM_168297, NM_057809, NM_001014647, NM_133112, NM_176443, NM_135274, NM_139514, NM_134805, NM_141217, NM_079236, NM_141329, NM_142144, NM_166410, NM_079615, NM_137042, NM_140728, NM_001038814, NM_07855…	239	5020	5396	1.05691
GOTERM_CC_ALL	GO:0044464~cell part	235	0.3571	0.000140669	NM_142552, NM_168282, NM_132180, NM_143554, NM_057424, NM_079127, NM_135209, NM_057640, NM_079373, NM_168430, NM_139948, NM_143365, NM_080186, NM_135877, NM_142798, NM_144351, NM_139602, NM_136369, NM_168297, NM_057809, NM_001014647, NM_133112, NM_176443, NM_135274, NM_139514, NM_134805, NM_141217, NM_079236, NM_141329, NM_142144, NM_166410, NM_079615, NM_137042, NM_140728, NM_001038814, NM_07855…	239	5020	5396	1.05691
GOTERM_CC_ALL	GO:0044430~cytoskeletal part	26	0.0395	0.000156229	NM_057469, NM_134850, NM_058060, NM_079175, NM_057424, NM_140867, NM_136890, NM_137918, NM_001014737, NM_132459, NM_057743, NM_140116, NM_079486, NM_001014647, NM_079912, NM_135991, NM_169338, NM_079566, NM_141329, NM_078853, NM_135932, NM_079216, NM_079540, NM_167761, NM_135807, NM_001014592,	239	259	5396	2.26646
GOTERM_BP_ALL	GO:0006512~ubiquitin cycle	18	0.0274	0.000159781	NM_141239, NM_079396, NM_132046, NM_132078, NM_140195, NM_141894, NM_142913, NM_079279, NM_057430, NM_140670, NM_057592, NM_141602, NM_136940, NM_135259, NM_140526, NM_135940, NM_143637, NM_139566,	305	144	6976	2.85902
GOTERM_BP_ALL	GO:0008104~protein localization	37	0.0562	0.000203344	NM_140160, NM_079396, NM_057469, NM_135692, NM_135104, NM_142586, NM_057424, NM_057693, NM_141923, NM_136939, NM_080186, NM_132459, NM_135877, NM_167693, NM_168677, NM_168563, NM_141754, NM_136369, NM_001014647, NM_137762, NM_001031903, NM_135991, NM_135812, NM_135831, NM_079566, NM_141329, NM_141811, NM_079540, NM_137042, NM_079186, NM_132653, NM_079443, NM_001032022, NM_001015387, NM_001014592,…	305	445	6976	1.90173
GOTERM_CC_ALL	GO:0032991~macromolecular complex	94	0.1429	0.000312667	NM_001032121, NM_142552, NM_057469, NM_142623, NM_142586, NM_143554, NM_141601, NM_170005, NM_057424, NM_079279, NM_057430, NM_079127, NM_140867, NM_136890, NM_057693, NM_137927, NM_137918, NM_141923, NM_079373, NM_144351, NM_142150, NM_079964, NM_141754, NM_136369, NM_168297, NM_133112, NM_001014647, NM_135274, NM_140210, NM_079432, NM_001031928, NM_078853, NM_141329, NM_142144, NM_135932, NM_14…	239	1554	5396	1.36569
GOTERM_BP_ALL	GO:0006886~intracellular protein transport	30	0.0456	0.000314545	NM_057469, NM_135692, NM_135104, NM_057424, NM_057693, NM_141923, NM_136939, NM_080186, NM_132459, NM_135877, NM_167693, NM_168677, NM_168563, NM_141754, NM_136369, NM_137762, NM_001031903, NM_135991, NM_135812, NM_135831, NM_079566, NM_141329, NM_141811, NM_079540, NM_137042, NM_079186, NM_132653, NM_079443, NM_001032022, NM_138179,	305	337	6976	2.03609
GOTERM_MF_ALL	GO:0016881~acid-amino acid ligase activity	15	0.0228	0.000325203	NM_141239, NM_079396, NM_139684, NM_140325, NM_140195, NM_142913, NM_142374, NM_137589, NM_141894, NM_135259, NM_078849, NM_140526, NM_143637, NM_139566, NM_170034,	439	103	9273	3.07617
INTERPRO	IPR000435:Tektin	4	0.0061	0.00035468	NM_137908, NM_079216, NM_167761, NM_078853,	400	4	8825	22.0625
GOTERM_CC_ALL	GO:0005874~microtubule	11	0.0167	0.000374601	NM_057469, NM_079216, NM_132459, NM_079540, NM_079912, NM_167761, NM_057424, NM_135991, NM_137918, NM_078853, NM_079566,	239	63	5396	3.94209
GOTERM_BP_ALL	GO:0044265~cellular macromolecule catabolic process	18	0.0274	0.000388673	NM_079263, NM_132046, NM_132078, NM_135274, NM_170128, NM_141601, NM_057430, NM_143064, NM_078939, NM_001031928, NM_140670, NM_057592, NM_137932, NM_170272, NM_134869, NM_078952, NM_143637, NM_134788,	305	155	6976	2.65612
SMART	SM00360:RRM	15	0.0228	0.000407947	NM_140507, NM_133097, NM_165002, NM_139536, NM_132695, NM_079265, NM_079127, NM_133096, NM_078556, NM_140009, NM_142656, NM_001032268, NM_079964, NM_142630, NM_079819,	171	134	4554	2.98115
GOTERM_BP_ALL	GO:0007017~microtubule-based process	23	0.035	0.000431984	NM_057469, NM_058060, NM_001014647, NM_079912, NM_057424, NM_135991, NM_140867, NM_057687, NM_136890, NM_137918, NM_078853, NM_141329, NM_079566, NM_135932, NM_079216, NM_132459, NM_142045, NM_079540, NM_080765, NM_167761, NM_140116, NM_001014592, NM_135807,	305	231	6976	2.27731
GOTERM_BP_ALL	GO:0006510~ATP-dependent proteolysis	6	0.0091	0.000446535	NM_135544, NM_142586, NM_141601, NM_057430, NM_140876, NM_168720,	305	16	6976	8.57705
GOTERM_MF_ALL	GO:0005200~structural constituent of cytoskeleton	19	0.0289	0.000458072	NM_057469, NM_001014647, NM_134973, NM_057424, NM_132421, NM_135991, NM_057618, NM_165361, NM_078853, NM_079566, NM_079540, NM_132459, NM_057743, NM_167761, NM_167693, NM_168563, NM_079486, NM_140655, NM_165222,	439	158	9273	2.54011
GOTERM_CC_ALL	GO:0005875~microtubule associated complex	15	0.0228	0.000476885	NM_057469, NM_134850, NM_001014647, NM_058060, NM_079912, NM_140867, NM_135991, NM_136890, NM_137918, NM_078853, NM_141329, NM_135932, NM_079216, NM_132459, NM_135807,	239	115	5396	2.94488
GOTERM_MF_ALL	GO:0008092~cytoskeletal protein binding	24	0.0365	0.000501859	NM_079768, NM_001014647, NM_176443, NM_165136, NM_079912, NM_080062, NM_057424, NM_132421, NM_135991, NM_057618, NM_001014737, NM_078853, NM_141329, NM_079566, NM_079216, NM_079540, NM_080765, NM_167761, NM_140116, NM_135527, NM_168563, NM_140655, NM_137917, NM_165222,	439	229	9273	2.21376
SMART	SM00689:DM6	5	0.0076	0.000503643	NM_142996, NM_136532, NM_136529, NM_135875, NM_165604,	171	11	4554	12.1053
GOTERM_MF_ALL	GO:0008235~metalloexopeptidase activity	12	0.0182	0.000578277	NM_137288, NM_168282, NM_137056, NM_141983, NM_139987, NM_140137, NM_168411, NM_132686, NM_139858, NM_058025, NM_139360, NM_137290,	439	73	9273	3.47228
GOTERM_MF_ALL	GO:0051082~unfolded protein binding	11	0.0167	0.000588739	NM_057809, NM_142026, NM_079339, NM_135104, NM_079615, NM_080186, NM_137042, NM_079750, NM_079175, NM_135812, NM_142076,	439	62	9273	3.74763
GOTERM_BP_ALL	GO:0009057~macromolecule catabolic process	20	0.0304	0.000621079	NM_079263, NM_132046, NM_135274, NM_132078, NM_170128, NM_141601, NM_134805, NM_057430, NM_143064, NM_078939, NM_001031928, NM_140670, NM_057592, NM_168720, NM_137932, NM_170272, NM_134869, NM_078952, NM_143637, NM_134788,	305	191	6976	2.39499
GOTERM_BP_ALL	GO:0009408~response to heat	9	0.0137	0.000623981	NM_139955, NM_079339, NM_079615, NM_080186, NM_079750, NM_079175, NM_139405, NM_057430, NM_135812,	305	45	6976	4.57443
GOTERM_CC_ALL	GO:0005744~mitochondrial inner membrane presequence translocase complex	6	0.0091	0.000640259	NM_141923, NM_137762, NM_132653, NM_001031903, NM_001032022, NM_138179,	239	17	5396	7.9685
SP_PIR_KEYWORDS	inner membrane	8	0.0122	0.000695206	NM_141923, NM_137762, NM_132653, NM_001031903, NM_078555, NM_079720, NM_141878, NM_138179,	244	34	5338	5.14754
GOTERM_MF_ALL	GO:0016874~ligase activity	24	0.0365	0.00072112	NM_057862, NM_142552, NM_141239, NM_137940, NM_079396, NM_140761, NM_139684, NM_140325, NM_140195, NM_143290, NM_141894, NM_142913, NM_142374, NM_137589, NM_141839, NM_140670, NM_135259, NM_078849, NM_140526, NM_143637, NM_139566, NM_137086, NM_170034, NM_132164,	439	235	9273	2.15724
GOTERM_BP_ALL	GO:0007286~spermatid development	9	0.0137	0.000727275	NM_057816, NM_001014647, NM_165002, NM_080186, NM_080765, NM_080281, NM_079964, NM_135291, NM_057693,	305	46	6976	4.47498
GOTERM_MF_ALL	GO:0008017~microtubule binding	11	0.0167	0.000762385	NM_079216, NM_001014647, NM_079912, NM_167761, NM_140116, NM_135527, NM_168563, NM_135991, NM_057618, NM_078853, NM_141329,	439	64	9273	3.63052
GOTERM_MF_ALL	GO:0005488~binding	356	0.541	0.000767961	NM_079619, NM_144318, NM_168282, NM_132180, NM_140427, NM_143554, NM_057424, NM_079127, NM_135982, NM_206018, NM_057640, NM_079373, NM_139948, NM_057702, NM_143365, NM_139793, NM_080186, NM_135877, NM_165107, NM_142798, NM_139549, NM_167693, NM_144351, NM_169836, NM_139602, NM_136369, NM_140761, NM_057809, NM_001014647, NM_140076, NM_133112, NM_132046, NM_176443, NM_135274, NM_143041, NM_140687, …	439	6925	9273	1.08589
GOTERM_BP_ALL	GO:0048515~spermatid differentiation	9	0.0137	0.000843906	NM_057816, NM_001014647, NM_165002, NM_080186, NM_080765, NM_080281, NM_079964, NM_135291, NM_057693,	305	47	6976	4.37977
GOTERM_MF_ALL	GO:0016879~ligase activity, forming carbon-nitrogen bonds	16	0.0243	0.000848909	NM_141239, NM_137940, NM_079396, NM_139684, NM_140325, NM_140195, NM_142913, NM_142374, NM_137589, NM_141894, NM_135259, NM_078849, NM_140526, NM_143637, NM_139566, NM_170034,	439	126	9273	2.68229
INTERPRO	IPR008283:Peptidase M17, leucyl aminopeptidase, N-terminal	4	0.0061	0.000856916	NM_168282, NM_139987, NM_140137, NM_168411,	400	5	8825	17.65
SP_PIR_KEYWORDS	nucleotide-binding	47	0.0714	0.000865477	NM_057469, NM_134850, NM_135104, NM_142586, NM_143554, NM_057424, NM_079175, NM_167080, NM_137918, NM_079373, NM_139955, NM_079339, NM_132459, NM_080186, NM_142045, NM_135877, NM_057743, NM_141130, NM_144351, NM_170272, NM_140876, NM_079486, NM_078952, NM_079314, NM_166568, NM_139602, NM_140761, NM_080257, NM_001014647, NM_170547, NM_132852, NM_079750, NM_079432, NM_078995, NM_144472, NM_057247, …	244	639	5338	1.60911
GOTERM_BP_ALL	GO:0007006~mitochondrial membrane organization and biogenesis	5	0.0076	0.000914765	NM_141923, NM_137762, NM_132653, NM_001031903, NM_138179,	305	11	6976	10.3964
GOTERM_CC_ALL	GO:0031970~organelle envelope lumen	5	0.0076	0.000952888	NM_137762, NM_132653, NM_001031903, NM_134805, NM_078769,	239	11	5396	10.2625
SP_PIR_KEYWORDS	aminopeptidase	8	0.0122	0.000998015	NM_168282, NM_141983, NM_139987, NM_140137, NM_168411, NM_058025, NM_139360, NM_169217,	244	36	5338	4.86157
GOTERM_CC_ALL	GO:0005759~mitochondrial matrix	17	0.0258	0.00105442	NM_142552, NM_057816, NM_135104, NM_135274, NM_135441, NM_135812, NM_001031928, NM_142076, NM_137242, NM_142144, NM_137042, NM_080186, NM_140429, NM_136489, NM_140876, NM_168297, NM_142883,	239	153	5396	2.5086
GOTERM_CC_ALL	GO:0031980~mitochondrial lumen	17	0.0258	0.00105442	NM_142552, NM_057816, NM_135104, NM_135274, NM_135441, NM_135812, NM_001031928, NM_142076, NM_137242, NM_142144, NM_137042, NM_080186, NM_140429, NM_136489, NM_140876, NM_168297, NM_142883,	239	153	5396	2.5086
SP_PIR_KEYWORDS	translocation	7	0.0106	0.00110451	NM_141923, NM_136939, NM_137762, NM_132653, NM_001031903, NM_138179, NM_142564,	244	27	5338	5.67183
GOTERM_MF_ALL	GO:0008238~exopeptidase activity	14	0.0213	0.0011771	NM_168282, NM_140137, NM_139987, NM_141983, NM_132686, NM_058025, NM_169217, NM_137290, NM_137288, NM_137056, NM_168411, NM_139858, NM_057847, NM_139360,	439	104	9273	2.84348
GOTERM_CC_ALL	GO:0005746~mitochondrial respiratory chain	11	0.0167	0.0012366	NM_057862, NM_057816, NM_142144, NM_141784, NM_133112, NM_140728, NM_142924, NM_141536, NM_135065, NM_137394, NM_140818,	239	73	5396	3.40207
INTERPRO	IPR003959:AAA ATPase, core	8	0.0122	0.00136966	NM_080257, NM_143554, NM_135877, NM_144351, NM_140876, NM_166568, NM_168720, NM_141329,	400	38	8825	4.64474
GOTERM_MF_ALL	GO:0004842~ubiquitin-protein ligase activity	12	0.0182	0.00155425	NM_141239, NM_079396, NM_135259, NM_140325, NM_139684, NM_078849, NM_140195, NM_140526, NM_141894, NM_142374, NM_142913, NM_139566,	439	82	9273	3.09117
GOTERM_MF_ALL	GO:0019787~small conjugating protein ligase activity	12	0.0182	0.00155425	NM_141239, NM_079396, NM_135259, NM_140325, NM_139684, NM_078849, NM_140195, NM_140526, NM_141894, NM_142374, NM_142913, NM_139566,	439	82	9273	3.09117
GOTERM_BP_ALL	GO:0009266~response to temperature stimulus	9	0.0137	0.00167187	NM_139955, NM_079339, NM_079615, NM_080186, NM_079750, NM_079175, NM_139405, NM_057430, NM_135812,	305	52	6976	3.95864
GOTERM_CC_ALL	GO:0005741~mitochondrial outer membrane	6	0.0091	0.00182168	NM_135692, NM_079186, NM_135618, NM_135877, NM_141754, NM_136369,	239	21	5396	6.45069
GOTERM_MF_ALL	GO:0000166~nucleotide binding	66	0.1003	0.0018264	NM_057469, NM_135104, NM_165002, NM_142586, NM_057424, NM_079265, NM_079127, NM_137918, NM_138029, NM_079373, NM_080186, NM_135877, NM_144351, NM_079964, NM_140876, NM_079314, NM_169084, NM_140761, NM_001014647, NM_170547, NM_079750, NM_079432, NM_144472, NM_142893, NM_057687, NM_132686, NM_142076, NM_168720, NM_141329, NM_079615, NM_079540, NM_137042, NM_135646, NM_001014592, NM_079819, NM_14057…	439	965	9273	1.44468
GOTERM_MF_ALL	GO:0008639~small protein conjugating enzyme activity	12	0.0182	0.00189458	NM_141239, NM_079396, NM_135259, NM_140325, NM_139684, NM_078849, NM_140195, NM_140526, NM_141894, NM_142374, NM_142913, NM_139566,	439	84	9273	3.01757
GOTERM_MF_ALL	GO:0016627~oxidoreductase activity, acting on the CH-CH group of donors	7	0.0106	0.00201583	NM_057862, NM_057876, NM_141784, NM_133112, NM_080038, NM_135187, NM_142924,	439	29	9273	5.09866
GOTERM_BP_ALL	GO:0030705~cytoskeleton-dependent intracellular transport	13	0.0198	0.00210254	NM_057469, NM_001014647, NM_058060, NM_057424, NM_140867, NM_136890, NM_137918, NM_079566, NM_135932, NM_079540, NM_132459, NM_080765, NM_135807,	305	106	6976	2.80507
SP_PIR_KEYWORDS	tandem repeat	5	0.0076	0.00216311	NM_079531, NM_079529, NM_057430, NM_079530, NM_057693,	244	13	5338	8.41425
GOTERM_CC_ALL	GO:0031968~organelle outer membrane	6	0.0091	0.00227389	NM_135692, NM_079186, NM_135618, NM_135877, NM_141754, NM_136369,	239	22	5396	6.15747
GOTERM_BP_ALL	GO:0006091~generation of precursor metabolites and energy	30	0.0456	0.00245572	NM_142552, NM_142924, NM_079530, NM_079622, NM_140773, NM_135404, NM_141536, NM_140818, NM_141785, NM_057862, NM_057816, NM_079531, NM_133112, NM_176443, NM_135274, NM_140210, NM_134805, NM_131984, NM_135065, NM_001031928, NM_142144, NM_141784, NM_079529, NM_135751, NM_140728, NM_134509, NM_142743, NM_080141, NM_138096, NM_140579,	305	383	6976	1.79155
GOTERM_BP_ALL	GO:0045039~protein import into mitochondrial inner membrane	4	0.0061	0.00251636	NM_141923, NM_137762, NM_132653, NM_001031903,	305	7	6976	13.0698
GOTERM_BP_ALL	GO:0007007~inner mitochondrial membrane organization and biogenesis	4	0.0061	0.00251636	NM_141923, NM_137762, NM_132653, NM_001031903,	305	7	6976	13.0698
GOTERM_BP_ALL	GO:0051186~cofactor metabolic process	19	0.0289	0.00253404	NM_057862, NM_142552, NM_141785, NM_080038, NM_133112, NM_135187, NM_135274, NM_142924, NM_140210, NM_001031928, NM_137838, NM_141784, NM_135751, NM_142743, NM_079314, NM_080141, NM_138096, NM_170034, NM_140579,	305	199	6976	2.18377
GOTERM_BP_ALL	GO:0006457~protein folding	14	0.0213	0.00259065	NM_057809, NM_135104, NM_142586, NM_137762, NM_079750, NM_079175, NM_135812, NM_142076, NM_142026, NM_079615, NM_079339, NM_137042, NM_080186, NM_132653,	305	123	6976	2.60333
GOTERM_CC_ALL	GO:0005749~mitochondrial respiratory chain complex II	4	0.0061	0.00259894	NM_057862, NM_141784, NM_133112, NM_142924,	239	7	5396	12.9014
GOTERM_CC_ALL	GO:0045283~fumarate reductase complex	4	0.0061	0.00259894	NM_057862, NM_141784, NM_133112, NM_142924,	239	7	5396	12.9014
GOTERM_CC_ALL	GO:0045281~succinate dehydrogenase complex	4	0.0061	0.00259894	NM_057862, NM_141784, NM_133112, NM_142924,	239	7	5396	12.9014
GOTERM_CC_ALL	GO:0045273~respiratory chain complex II	4	0.0061	0.00259894	NM_057862, NM_141784, NM_133112, NM_142924,	239	7	5396	12.9014
GOTERM_CC_ALL	GO:0045257~succinate dehydrogenase complex (ubiquinone)	4	0.0061	0.00259894	NM_057862, NM_141784, NM_133112, NM_142924,	239	7	5396	12.9014
SP_PIR_KEYWORDS	spermatogenesis	6	0.0091	0.0026118	NM_079531, NM_079529, NM_135104, NM_079265, NM_079530, NM_079622,	244	22	5338	5.96647
KEGG_PATHWAY	dme00020:Citrate cycle (TCA cycle)	7	0.0106	0.00273976	NM_057862, NM_141785, NM_142552, NM_141784, NM_133112, NM_142743, NM_142924,	75	30	1497	4.65733
SP_PIR_KEYWORDS	microtubule	9	0.0137	0.00350449	NM_057469, NM_058060, NM_132459, NM_079540, NM_079912, NM_057424, NM_135991, NM_137918, NM_079566,	244	56	5338	3.51595
GOTERM_BP_ALL	GO:0044267~cellular protein metabolic process	105	0.1596	0.00353218	NM_168282, NM_132078, NM_143554, NM_057424, NM_079127, NM_135156, NM_140670, NM_079373, NM_142045, NM_080186, NM_136489, NM_139858, NM_139602, NM_079768, NM_057809, NM_140761, NM_132046, NM_079750, NM_144472, NM_134805, NM_142893, NM_142076, NM_142144, NM_142026, NM_079615, NM_137042, NM_140526, NM_142647, NM_139360, NM_057847, NM_001014592, NM_134788, NM_140195, NM_079175, NM_142913, NM_139987, …	305	1897	6976	1.26599
GOTERM_CC_ALL	GO:0005742~mitochondrial outer membrane translocase complex	4	0.0061	0.00402356	NM_135692, NM_079186, NM_141754, NM_136369,	239	8	5396	11.2887
GOTERM_CC_ALL	GO:0019867~outer membrane	6	0.0091	0.0041178	NM_135692, NM_079186, NM_135618, NM_135877, NM_141754, NM_136369,	239	25	5396	5.41858
GOTERM_BP_ALL	GO:0043285~biopolymer catabolic process	14	0.0213	0.00448845	NM_079263, NM_132046, NM_132078, NM_170128, NM_141601, NM_057430, NM_134805, NM_143064, NM_057592, NM_140670, NM_168720, NM_137932, NM_143637, NM_134788,	305	131	6976	2.44435
GOTERM_BP_ALL	GO:0007018~microtubule-based movement	12	0.0182	0.00464668	NM_135932, NM_057469, NM_058060, NM_132459, NM_079540, NM_080765, NM_057424, NM_140867, NM_136890, NM_137918, NM_135807, NM_079566,	305	102	6976	2.69084
GOTERM_CC_ALL	GO:0005643~nuclear pore	7	0.0106	0.00508574	NM_136939, NM_141811, NM_057879, NM_079443, NM_168677, NM_057693, NM_142564,	239	37	5396	4.2714
GOTERM_CC_ALL	GO:0046930~pore complex	7	0.0106	0.00508574	NM_136939, NM_141811, NM_057879, NM_079443, NM_168677, NM_057693, NM_142564,	239	37	5396	4.2714
GOTERM_BP_ALL	GO:0043681~protein import into mitochondrion	4	0.0061	0.00565821	NM_141923, NM_137762, NM_132653, NM_001031903,	305	9	6976	10.1654
GOTERM_CC_ALL	GO:0005758~mitochondrial intermembrane space	4	0.0061	0.00584021	NM_137762, NM_132653, NM_001031903, NM_134805,	239	9	5396	10.0344
GOTERM_BP_ALL	GO:0007010~cytoskeleton organization and biogenesis	32	0.0486	0.00586107	NM_057469, NM_058060, NM_080062, NM_079175, NM_057424, NM_140867, NM_057618, NM_136890, NM_001014737, NM_165361, NM_137918, NM_142045, NM_132459, NM_057743, NM_140116, NM_079486, NM_165222, NM_079768, NM_001014647, NM_079912, NM_135991, NM_057687, NM_078853, NM_079566, NM_141329, NM_135932, NM_079216, NM_079540, NM_080765, NM_167761, NM_001014592, NM_135807,	305	444	6976	1.64844
GOTERM_MF_ALL	GO:0016491~oxidoreductase activity	46	0.0699	0.00597511	NM_057876, NM_135187, NM_142924, NM_142599, NM_170005, NM_079530, NM_167320, NM_137602, NM_135441, NM_079622, NM_078939, NM_140773, NM_140502, NM_135968, NM_079663, NM_135404, NM_141536, NM_169084, NM_140818, NM_168297, NM_057862, NM_057816, NM_079531, NM_080038, NM_133112, NM_176443, NM_139908, NM_134805, NM_131984, NM_001031928, NM_137394, NM_135065, NM_080263, NM_142144, NM_140228, NM_141784, …	439	651	9273	1.49256
GOTERM_BP_ALL	GO:0006732~coenzyme metabolic process	17	0.0258	0.00631935	NM_057862, NM_142552, NM_141785, NM_080038, NM_133112, NM_135274, NM_142924, NM_140210, NM_001031928, NM_137838, NM_141784, NM_135751, NM_142743, NM_080141, NM_138096, NM_170034, NM_140579,	305	184	6976	2.11319
GOTERM_BP_ALL	GO:0019953~sexual reproduction	35	0.0532	0.00653402	NM_057469, NM_078833, NM_140427, NM_165002, NM_170128, NM_079175, NM_079265, NM_080020, NM_079530, NM_057618, NM_079622, NM_057693, NM_140666, NM_057517, NM_142045, NM_080186, NM_001031955, NM_079964, NM_165222, NM_078769, NM_057816, NM_079531, NM_001014647, NM_079912, NM_135291, NM_078589, NM_166410, NM_079529, NM_080765, NM_080281, NM_001038814, NM_001014626, NM_001014592, NM_079654, NM_078990,	305	504	6976	1.58834
GOTERM_BP_ALL	GO:0000003~reproduction	40	0.0608	0.0067446	NM_001014467, NM_057469, NM_078833, NM_140427, NM_165002, NM_170128, NM_079175, NM_079265, NM_080020, NM_079530, NM_176585, NM_079622, NM_057618, NM_057693, NM_140666, NM_057517, NM_079920, NM_142045, NM_080186, NM_001031955, NM_079964, NM_165222, NM_134616, NM_078769, NM_057816, NM_079531, NM_001014647, NM_170547, NM_079912, NM_135291, NM_078589, NM_166410, NM_079529, NM_080765, NM_080281, NM_00…	305	599	6976	1.52735
GOTERM_BP_ALL	GO:0019538~protein metabolic process	106	0.1611	0.00712837	NM_168282, NM_132078, NM_143554, NM_057424, NM_079127, NM_135156, NM_140670, NM_079373, NM_142045, NM_080186, NM_136489, NM_139858, NM_139602, NM_079768, NM_057809, NM_140761, NM_132046, NM_079750, NM_144472, NM_134805, NM_142893, NM_142076, NM_142144, NM_142026, NM_079615, NM_137042, NM_140526, NM_142647, NM_139360, NM_057847, NM_001014592, NM_134788, NM_140195, NM_079175, NM_142913, NM_139987, …	305	1960	6976	1.23696
GOTERM_MF_ALL	GO:0016790~thiolester hydrolase activity	7	0.0106	0.00717429	NM_165499, NM_132046, NM_079279, NM_135527, NM_135531, NM_140522, NM_057592,	439	37	9273	3.99624
GOTERM_BP_ALL	GO:0048284~organelle fusion	4	0.0061	0.00782486	NM_078980, NM_080765, NM_135291, NM_001014592,	305	10	6976	9.14885
GOTERM_BP_ALL	GO:0006511~ubiquitin-dependent protein catabolic process	9	0.0137	0.00824702	NM_137932, NM_132046, NM_132078, NM_141601, NM_057430, NM_143637, NM_134788, NM_140670, NM_057592,	305	67	6976	3.07238
GOTERM_MF_ALL	GO:0005524~ATP binding	45	0.0684	0.00891705	NM_057469, NM_135104, NM_142586, NM_079175, NM_167080, NM_137918, NM_079373, NM_079295, NM_079339, NM_132459, NM_080186, NM_135877, NM_057743, NM_141130, NM_144351, NM_170272, NM_140876, NM_079486, NM_078952, NM_079314, NM_079609, NM_169084, NM_140761, NM_080257, NM_001014647, NM_170547, NM_132852, NM_079750, NM_079432, NM_078995, NM_141839, NM_142893, NM_057247, NM_135812, NM_057687, NM_142076, …	439	648	9273	1.46688
GOTERM_BP_ALL	GO:0017038~protein import	8	0.0122	0.00937017	NM_141923, NM_141811, NM_137762, NM_132653, NM_001031903, NM_079443, NM_168677, NM_057693,	305	55	6976	3.32686
GOTERM_CC_ALL	GO:0005819~spindle	7	0.0106	0.00955427	NM_132459, NM_079912, NM_140116, NM_057424, NM_135991, NM_169338, NM_001014592,	239	42	5396	3.7629
GOTERM_MF_ALL	GO:0032559~adenyl ribonucleotide binding	45	0.0684	0.00960752	NM_057469, NM_135104, NM_142586, NM_079175, NM_167080, NM_137918, NM_079373, NM_079295, NM_079339, NM_132459, NM_080186, NM_135877, NM_057743, NM_141130, NM_144351, NM_170272, NM_140876, NM_079486, NM_078952, NM_079314, NM_079609, NM_169084, NM_140761, NM_080257, NM_001014647, NM_170547, NM_132852, NM_079750, NM_079432, NM_078995, NM_141839, NM_142893, NM_057247, NM_135812, NM_057687, NM_142076, …	439	651	9273	1.46012
GOTERM_BP_ALL	GO:0030163~protein catabolic process	10	0.0152	0.00972132	NM_137932, NM_132046, NM_132078, NM_141601, NM_057430, NM_143637, NM_134788, NM_140670, NM_057592, NM_168720,	305	83	6976	2.75568
GOTERM_BP_ALL	GO:0044257~cellular protein catabolic process	9	0.0137	0.00981082	NM_137932, NM_132046, NM_132078, NM_141601, NM_057430, NM_143637, NM_134788, NM_140670, NM_057592,	305	69	6976	2.98332
GOTERM_BP_ALL	GO:0043632~modification-dependent macromolecule catabolic process	9	0.0137	0.00981082	NM_137932, NM_132046, NM_132078, NM_141601, NM_057430, NM_143637, NM_134788, NM_140670, NM_057592,	305	69	6976	2.98332
GOTERM_BP_ALL	GO:0019941~modification-dependent protein catabolic process	9	0.0137	0.00981082	NM_137932, NM_132046, NM_132078, NM_141601, NM_057430, NM_143637, NM_134788, NM_140670, NM_057592,	305	69	6976	2.98332
GOTERM_BP_ALL	GO:0051603~proteolysis involved in cellular protein catabolic process	9	0.0137	0.00981082	NM_137932, NM_132046, NM_132078, NM_141601, NM_057430, NM_143637, NM_134788, NM_140670, NM_057592,	305	69	6976	2.98332
GOTERM_BP_ALL	GO:0000279~M phase	23	0.035	0.0100621	NM_134575, NM_057469, NM_176443, NM_139836, NM_170547, NM_079912, NM_057424, NM_079265, NM_057687, NM_079931, NM_206793, NM_079566, NM_168720, NM_136995, NM_079540, NM_132459, NM_167693, NM_057692, NM_168563, NM_134779, NM_001014592, NM_079654, NM_078769,	305	297	6976	1.77124
GOTERM_MF_ALL	GO:0030554~adenyl nucleotide binding	47	0.0714	0.0102216	NM_057469, NM_135104, NM_142586, NM_079175, NM_167080, NM_137918, NM_079373, NM_079295, NM_079339, NM_132459, NM_080186, NM_135877, NM_057743, NM_141130, NM_144351, NM_170272, NM_140876, NM_079486, NM_078952, NM_079314, NM_079609, NM_169084, NM_057862, NM_140761, NM_080257, NM_001014647, NM_170547, NM_132852, NM_079750, NM_079432, NM_078995, NM_141839, NM_142893, NM_057247, NM_135812, NM_057687, …	439	689	9273	1.4409
INTERPRO	IPR005634:Male specific sperm protein	3	0.0046	0.0115139	NM_079531, NM_079529, NM_079530,	400	4	8825	16.5469
GOTERM_CC_ALL	GO:0044453~nuclear membrane part	7	0.0106	0.0119509	NM_136939, NM_141811, NM_057879, NM_079443, NM_168677, NM_057693, NM_142564,	239	44	5396	3.59186
GOTERM_MF_ALL	GO:0051920~peroxiredoxin activity	3	0.0046	0.0125343	NM_140502, NM_079663, NM_080263,	439	4	9273	15.8423
GOTERM_MF_ALL	GO:0008379~thioredoxin peroxidase activity	3	0.0046	0.0125343	NM_140502, NM_079663, NM_080263,	439	4	9273	15.8423
GOTERM_MF_ALL	GO:0000104~succinate dehydrogenase activity	3	0.0046	0.0125343	NM_141784, NM_133112, NM_142924,	439	4	9273	15.8423
SMART	SM00382:AAA	11	0.0167	0.013494	NM_080257, NM_142586, NM_143554, NM_135877, NM_079432, NM_144351, NM_140876, NM_166568, NM_140579, NM_168720, NM_141329,	171	120	4554	2.44123
GOTERM_BP_ALL	GO:0043687~post-translational protein modification	39	0.0593	0.0140385	NM_079396, NM_135187, NM_132078, NM_140195, NM_142746, NM_141894, NM_142913, NM_079279, NM_057430, NM_167080, NM_140670, NM_057592, NM_079373, NM_142045, NM_141130, NM_058059, NM_136489, NM_135940, NM_139602, NM_139566, NM_141239, NM_079768, NM_138195, NM_132046, NM_170547, NM_132852, NM_079432, NM_142893, NM_057687, NM_141602, NM_136940, NM_142144, NM_135259, NM_140526, NM_001014626, NM_143637, …	305	608	6976	1.46713
GOTERM_BP_ALL	GO:0007276~gamete generation	33	0.0502	0.0143299	NM_057469, NM_078833, NM_140427, NM_165002, NM_170128, NM_079175, NM_079265, NM_080020, NM_079530, NM_057618, NM_079622, NM_057693, NM_140666, NM_057517, NM_142045, NM_080186, NM_001031955, NM_079964, NM_165222, NM_078769, NM_057816, NM_079531, NM_001014647, NM_079912, NM_135291, NM_078589, NM_166410, NM_079529, NM_080765, NM_080281, NM_001038814, NM_001014626, NM_078990,	305	493	6976	1.53099
INTERPRO	IPR000504:RNA recognition motif, RNP-1	13	0.0198	0.014458	NM_140507, NM_133097, NM_165002, NM_139536, NM_132695, NM_079265, NM_079127, NM_133096, NM_140009, NM_142656, NM_079964, NM_142630, NM_079819,	400	130	8825	2.20625
SP_PIR_KEYWORDS	differentiation	13	0.0198	0.0147259	NM_079531, NM_057379, NM_135104, NM_079912, NM_079265, NM_079530, NM_176585, NM_079622, NM_057517, NM_079529, NM_165222, NM_079654, NM_078769,	244	130	5338	2.1877
SMART	SM00213:UBQ	5	0.0076	0.0147368	NM_132078, NM_132657, NM_164482, NM_057430, NM_142861,	171	26	4554	5.12146
INTERPRO	IPR013126:Heat shock protein 70	4	0.0061	0.014875	NM_139955, NM_079339, NM_079615, NM_079750,	400	12	8825	7.35417
INTERPRO	IPR001023:Heat shock protein Hsp70	4	0.0061	0.014875	NM_139955, NM_079339, NM_079615, NM_079750,	400	12	8825	7.35417
GOTERM_CC_ALL	GO:0043228~non-membrane-bound organelle	47	0.0714	0.015559	NM_001032121, NM_057469, NM_134850, NM_058060, NM_142799, NM_132078, NM_057424, NM_079175, NM_057430, NM_079127, NM_140867, NM_136890, NM_057618, NM_137927, NM_057693, NM_001014737, NM_079029, NM_137918, NM_143365, NM_132459, NM_057743, NM_142798, NM_140116, NM_142150, NM_079486, NM_140655, NM_142938, NM_142291, NM_079768, NM_001014647, NM_079912, NM_164740, NM_135991, NM_131984, NM_169338, NM_07…	239	766	5396	1.3853
GOTERM_CC_ALL	GO:0043232~intracellular non-membrane-bound organelle	47	0.0714	0.015559	NM_001032121, NM_057469, NM_134850, NM_058060, NM_142799, NM_132078, NM_057424, NM_079175, NM_057430, NM_079127, NM_140867, NM_136890, NM_057618, NM_137927, NM_057693, NM_001014737, NM_079029, NM_137918, NM_143365, NM_132459, NM_057743, NM_142798, NM_140116, NM_142150, NM_079486, NM_140655, NM_142938, NM_142291, NM_079768, NM_001014647, NM_079912, NM_164740, NM_135991, NM_131984, NM_169338, NM_07…	239	766	5396	1.3853
KEGG_PATHWAY	dme04120:Ubiquitin mediated proteolysis	10	0.0152	0.0156406	NM_141239, NM_140325, NM_078849, NM_139836, NM_140195, NM_140526, NM_142374, NM_142913, NM_143637, NM_139566,	75	81	1497	2.4642
SP_PIR_KEYWORDS	stress response	5	0.0076	0.0160362	NM_079339, NM_079615, NM_079750, NM_079175, NM_134788,	244	22	5338	4.97206
GOTERM_BP_ALL	GO:0044260~cellular macromolecule metabolic process	105	0.1596	0.0166705	NM_168282, NM_132078, NM_143554, NM_057424, NM_079127, NM_135156, NM_140670, NM_079373, NM_142045, NM_080186, NM_136489, NM_139858, NM_139602, NM_079768, NM_057809, NM_140761, NM_132046, NM_079750, NM_144472, NM_134805, NM_142893, NM_142076, NM_142144, NM_142026, NM_079615, NM_137042, NM_140526, NM_142647, NM_139360, NM_057847, NM_001014592, NM_134788, NM_140195, NM_079175, NM_142913, NM_139987, …	305	1994	6976	1.2044
SMART	SM00033:CH	5	0.0076	0.0168078	NM_176443, NM_132390, NM_134973, NM_164740, NM_080062,	171	27	4554	4.93177
GOTERM_BP_ALL	GO:0006096~glycolysis	6	0.0091	0.0168619	NM_135274, NM_170272, NM_134869, NM_078952, NM_078939, NM_001031928,	305	35	6976	3.92094
GOTERM_BP_ALL	GO:0006458~'de novo' protein folding	4	0.0061	0.0169255	NM_135104, NM_080186, NM_135812, NM_142076,	305	13	6976	7.03758
GOTERM_BP_ALL	GO:0008053~mitochondrial fusion	3	0.0046	0.0173436	NM_078980, NM_080765, NM_135291,	305	5	6976	13.7233
GOTERM_MF_ALL	GO:0017076~purine nucleotide binding	53	0.0805	0.0176726	NM_057469, NM_135104, NM_142586, NM_057424, NM_137918, NM_079373, NM_080186, NM_135877, NM_144351, NM_140876, NM_079314, NM_169084, NM_140761, NM_001014647, NM_170547, NM_079750, NM_079432, NM_144472, NM_142893, NM_132686, NM_057687, NM_142076, NM_141329, NM_168720, NM_079615, NM_137042, NM_079540, NM_135646, NM_001014592, NM_140579, NM_079175, NM_167080, NM_079295, NM_079339, NM_132459, NM_05774…	439	824	9273	1.35864
GOTERM_CC_ALL	GO:0042719~mitochondrial intermembrane space protein transporter complex	3	0.0046	0.0177352	NM_137762, NM_132653, NM_001031903,	239	5	5396	13.5464
GOTERM_BP_ALL	GO:0022403~cell cycle phase	23	0.035	0.0182624	NM_134575, NM_057469, NM_176443, NM_139836, NM_170547, NM_079912, NM_057424, NM_079265, NM_057687, NM_079931, NM_206793, NM_079566, NM_168720, NM_136995, NM_079540, NM_132459, NM_167693, NM_057692, NM_168563, NM_134779, NM_001014592, NM_079654, NM_078769,	305	314	6976	1.67535
INTERPRO	IPR004217:Zinc finger, Tim10/DDP-type	3	0.0046	0.0186186	NM_137762, NM_132653, NM_001031903,	400	5	8825	13.2375
GOTERM_BP_ALL	GO:0046164~alcohol catabolic process	7	0.0106	0.0188218	NM_135274, NM_170005, NM_170272, NM_134869, NM_078952, NM_078939, NM_001031928,	305	49	6976	3.26745
GOTERM_BP_ALL	GO:0017148~negative regulation of translation	5	0.0076	0.0188443	NM_079263, NM_079610, NM_057517, NM_165002, NM_078769,	305	24	6976	4.76503
SMART	SM00322:KH	5	0.0076	0.0190522	NM_057517, NM_137766, NM_137837, NM_137838, NM_078556,	171	28	4554	4.75564
GOTERM_CC_ALL	GO:0031974~membrane-enclosed lumen	32	0.0486	0.0201599	NM_142552, NM_142623, NM_135104, NM_170128, NM_080171, NM_135441, NM_143365, NM_080186, NM_144351, NM_136895, NM_136489, NM_140876, NM_078769, NM_168297, NM_057816, NM_135274, NM_137762, NM_001031903, NM_078995, NM_079432, NM_134805, NM_135812, NM_001031928, NM_142076, NM_169338, NM_137242, NM_142144, NM_137042, NM_140429, NM_132653, NM_142883, NM_138179,	239	483	5396	1.49581
GOTERM_CC_ALL	GO:0043233~organelle lumen	32	0.0486	0.0201599	NM_142552, NM_142623, NM_135104, NM_170128, NM_080171, NM_135441, NM_143365, NM_080186, NM_144351, NM_136895, NM_136489, NM_140876, NM_078769, NM_168297, NM_057816, NM_135274, NM_137762, NM_001031903, NM_078995, NM_079432, NM_134805, NM_135812, NM_001031928, NM_142076, NM_169338, NM_137242, NM_142144, NM_137042, NM_140429, NM_132653, NM_142883, NM_138179,	239	483	5396	1.49581
SP_PIR_KEYWORDS	Ubl conjugation pathway	9	0.0137	0.0213718	NM_140325, NM_140526, NM_135531, NM_140522, NM_143637, NM_140670, NM_139566, NM_057592, NM_138119,	244	76	5338	2.5907
GOTERM_CC_ALL	GO:0031965~nuclear membrane	7	0.0106	0.0216255	NM_136939, NM_141811, NM_057879, NM_079443, NM_168677, NM_057693, NM_142564,	239	50	5396	3.16084
GOTERM_BP_ALL	GO:0007059~chromosome segregation	13	0.0198	0.0217913	NM_057469, NM_176443, NM_079912, NM_057424, NM_206793, NM_079931, NM_079566, NM_136995, NM_079540, NM_132459, NM_057692, NM_001014592, NM_078769,	305	143	6976	2.07928
SP_PIR_KEYWORDS	Tricarboxylic acid cycle	4	0.0061	0.0233642	NM_057862, NM_142552, NM_140210, NM_142924,	244	14	5338	6.25059
GOTERM_BP_ALL	GO:0022402~cell cycle process	29	0.0441	0.0238957	NM_134575, NM_057469, NM_139836, NM_079175, NM_057424, NM_079265, NM_206793, NM_079931, NM_078849, NM_132459, NM_140116, NM_167693, NM_057692, NM_168563, NM_078769, NM_140325, NM_001014647, NM_176443, NM_170547, NM_079912, NM_132390, NM_057687, NM_168720, NM_079566, NM_136995, NM_079540, NM_134779, NM_079654, NM_001014592,	305	435	6976	1.52481
GOTERM_BP_ALL	GO:0051640~organelle localization	8	0.0122	0.0240078	NM_140666, NM_134850, NM_079768, NM_001014647, NM_080765, NM_079912, NM_057687, NM_001014592,	305	66	6976	2.77238
GOTERM_MF_ALL	GO:0032555~purine ribonucleotide binding	50	0.076	0.0253927	NM_057469, NM_135104, NM_142586, NM_057424, NM_137918, NM_079373, NM_080186, NM_135877, NM_144351, NM_140876, NM_079314, NM_169084, NM_140761, NM_001014647, NM_170547, NM_079750, NM_079432, NM_144472, NM_142893, NM_057687, NM_142076, NM_141329, NM_168720, NM_079615, NM_079540, NM_135646, NM_001014592, NM_140579, NM_079175, NM_167080, NM_079295, NM_079339, NM_132459, NM_057743, NM_141130, NM_17027…	439	784	9273	1.34713
GOTERM_MF_ALL	GO:0032553~ribonucleotide binding	50	0.076	0.0253927	NM_057469, NM_135104, NM_142586, NM_057424, NM_137918, NM_079373, NM_080186, NM_135877, NM_144351, NM_140876, NM_079314, NM_169084, NM_140761, NM_001014647, NM_170547, NM_079750, NM_079432, NM_144472, NM_142893, NM_057687, NM_142076, NM_141329, NM_168720, NM_079615, NM_079540, NM_135646, NM_001014592, NM_140579, NM_079175, NM_167080, NM_079295, NM_079339, NM_132459, NM_057743, NM_141130, NM_17027…	439	784	9273	1.34713
GOTERM_BP_ALL	GO:0016043~cellular component organization and biogenesis	99	0.1505	0.025627	NM_057469, NM_057424, NM_079123, NM_141923, NM_078980, NM_142045, NM_080186, NM_135877, NM_167693, NM_141755, NM_141754, NM_136369, NM_079768, NM_001014647, NM_176443, NM_079750, NM_144472, NM_134805, NM_141329, NM_078853, NM_135932, NM_166410, NM_136995, NM_079615, NM_137042, NM_001014592, NM_134850, NM_135692, NM_079175, NM_080062, NM_057618, NM_165361, NM_140666, NM_132459, NM_057743, NM_14263…	305	1894	6976	1.19553
GOTERM_CC_ALL	GO:0005811~lipid particle	12	0.0182	0.0263358	NM_001032121, NM_136482, NM_142144, NM_140728, NM_079540, NM_057743, NM_143773, NM_078555, NM_142150, NM_135441, NM_057693, NM_140579,	239	129	5396	2.10022
GOTERM_BP_ALL	GO:0006118~electron transport	21	0.0319	0.0267467	NM_057862, NM_057816, NM_079531, NM_133112, NM_176443, NM_142924, NM_134805, NM_079530, NM_131984, NM_079622, NM_135065, NM_140773, NM_142144, NM_141784, NM_079529, NM_140728, NM_134509, NM_141536, NM_135404, NM_138096, NM_140818,	305	289	6976	1.66199
INTERPRO	IPR012677:Nucleotide-binding, alpha-beta plait	12	0.0182	0.0271205	NM_140507, NM_142656, NM_133097, NM_165002, NM_132695, NM_079265, NM_079964, NM_133096, NM_079819, NM_142630, NM_138029, NM_140009,	400	126	8825	2.10119
INTERPRO	IPR000626:Ubiquitin	5	0.0076	0.0279646	NM_132078, NM_132657, NM_164482, NM_057430, NM_142861,	400	26	8825	4.24279
INTERPRO	IPR003960:AAA ATPase, subdomain	5	0.0076	0.0279646	NM_143554, NM_135877, NM_166568, NM_168720, NM_141329,	400	26	8825	4.24279
GOTERM_BP_ALL	GO:0009890~negative regulation of biosynthetic process	5	0.0076	0.0281126	NM_079263, NM_079610, NM_057517, NM_165002, NM_078769,	305	27	6976	4.23558
GOTERM_BP_ALL	GO:0031327~negative regulation of cellular biosynthetic process	5	0.0076	0.0281126	NM_079263, NM_079610, NM_057517, NM_165002, NM_078769,	305	27	6976	4.23558
GOTERM_BP_ALL	GO:0043648~dicarboxylic acid metabolic process	4	0.0061	0.0300984	NM_141784, NM_140210, NM_080141, NM_142883,	305	16	6976	5.71803
INTERPRO	IPR001715:Calponin-like actin-binding	5	0.0076	0.0316933	NM_176443, NM_132390, NM_134973, NM_164740, NM_080062,	400	27	8825	4.08565
KEGG_PATHWAY	dme00440:Aminophosphonate metabolism	3	0.0046	0.0317775	NM_135187, NM_139365, NM_135769,	75	6	1497	9.98
SP_PIR_KEYWORDS	electron transport	4	0.0061	0.0336219	NM_057862, NM_057816, NM_142924, NM_131984,	244	16	5338	5.46926
SP_PIR_KEYWORDS	oogenesis	6	0.0091	0.033622	NM_057517, NM_135104, NM_079912, NM_079654, NM_165222, NM_078769,	244	40	5338	3.28156
GOTERM_BP_ALL	GO:0007067~mitosis	17	0.0258	0.0337932	NM_057469, NM_176443, NM_139836, NM_170547, NM_079912, NM_057424, NM_057687, NM_206793, NM_079931, NM_079566, NM_168720, NM_136995, NM_079540, NM_132459, NM_167693, NM_168563, NM_001014592,	305	223	6976	1.74362
GOTERM_BP_ALL	GO:0009987~cellular process	269	0.4088	0.0339847	NM_142552, NM_168282, NM_143554, NM_057424, NM_079127, NM_135209, NM_057640, NM_078980, NM_079373, NM_168430, NM_139948, NM_142045, NM_080186, NM_135877, NM_142798, NM_167693, NM_144351, NM_139858, NM_139602, NM_136369, NM_057809, NM_140761, NM_001014647, NM_133112, NM_132046, NM_176443, NM_135274, NM_143041, NM_134805, NM_141217, NM_141329, NM_142144, NM_166410, NM_142026, NM_079615, NM_137042, …	305	5885	6976	1.04547
GOTERM_CC_ALL	GO:0030530~heterogeneous nuclear ribonucleoprotein complex	3	0.0046	0.0351299	NM_140507, NM_142656, NM_079819,	239	7	5396	9.67603
INTERPRO	IPR004087:K Homology	5	0.0076	0.0356997	NM_057517, NM_137766, NM_137837, NM_137838, NM_078556,	400	28	8825	3.93973
GOTERM_BP_ALL	GO:0051179~localization	91	0.1383	0.0358838	NM_136687, NM_079396, NM_057469, NM_057379, NM_132180, NM_135104, NM_142586, NM_057424, NM_140867, NM_136890, NM_057693, NM_137918, NM_141923, NM_057640, NM_168430, NM_057517, NM_142045, NM_080186, NM_135877, NM_079663, NM_167693, NM_168563, NM_141755, NM_141754, NM_165222, NM_136369, NM_057816, NM_079768, NM_079263, NM_001014647, NM_176443, NM_139514, NM_057687, NM_135291, NM_141878, NM_141329, …	305	1745	6976	1.19276
GOTERM_CC_ALL	GO:0005635~nuclear envelope	8	0.0122	0.0358895	NM_136939, NM_141811, NM_057879, NM_079443, NM_168677, NM_057693, NM_078769, NM_142564,	239	71	5396	2.54393
GOTERM_BP_ALL	GO:0000087~M phase of mitotic cell cycle	17	0.0258	0.0362496	NM_057469, NM_176443, NM_139836, NM_170547, NM_079912, NM_057424, NM_057687, NM_206793, NM_079931, NM_079566, NM_168720, NM_136995, NM_079540, NM_132459, NM_167693, NM_168563, NM_001014592,	305	225	6976	1.72812
SP_PIR_KEYWORDS	protein transport	9	0.0137	0.0363067	NM_141923, NM_136939, NM_137762, NM_132653, NM_001031903, NM_057693, NM_143796, NM_138179, NM_142564,	244	84	5338	2.34397
INTERPRO	IPR009818:Ataxin-2, C-terminal	3	0.0046	0.0368189	NM_135983, NM_079610, NM_135982,	400	7	8825	9.45536
UP_SEQ_FEATURE	transit peptide:Mitochondrion	8	0.0122	0.0371197	NM_057862, NM_057876, NM_135104, NM_080186, NM_137042, NM_142924, NM_079473, NM_138179,	93	73	2109	2.4852
GOTERM_BP_ALL	GO:0006100~tricarboxylic acid cycle intermediate metabolic process	4	0.0061	0.0411465	NM_141784, NM_140210, NM_080141, NM_142883,	305	18	6976	5.0827
INTERPRO	IPR003593:AAA+ ATPase, core	11	0.0167	0.0427025	NM_080257, NM_142586, NM_143554, NM_135877, NM_079432, NM_144351, NM_140876, NM_166568, NM_140579, NM_168720, NM_141329,	400	119	8825	2.03939
INTERPRO	IPR011989:Armadillo-like helical	7	0.0106	0.0428148	NM_141239, NM_141811, NM_079912, NM_079443, NM_168677, NM_135545, NM_057693,	400	57	8825	2.70943
GOTERM_BP_ALL	GO:0007319~negative regulation of oskar mRNA translation	3	0.0046	0.0445343	NM_057517, NM_165002, NM_078769,	305	8	6976	8.57705
GOTERM_MF_ALL	GO:0004843~ubiquitin-specific protease activity	5	0.0076	0.0457962	NM_136940, NM_132046, NM_079279, NM_135527, NM_057592,	439	29	9273	3.6419
GOTERM_MF_ALL	GO:0019783~small conjugating protein-specific protease activity	5	0.0076	0.0457962	NM_136940, NM_132046, NM_079279, NM_135527, NM_057592,	439	29	9273	3.6419
KEGG_PATHWAY	dme00190:Oxidative phosphorylation	11	0.0167	0.0466692	NM_057862, NM_141784, NM_133112, NM_135751, NM_142924, NM_166124, NM_141536, NM_138096, NM_135065, NM_140579, NM_140818,	75	113	1497	1.94301
GOTERM_BP_ALL	GO:0022607~cellular component assembly	26	0.0395	0.0473386	NM_001032121, NM_140160, NM_001014475, NM_142623, NM_142746, NM_057618, NM_057693, NM_001014737, NM_079339, NM_142045, NM_143335, NM_140116, NM_168677, NM_142630, NM_078769, NM_079912, NM_079750, NM_078995, NM_142931, NM_079432, NM_057247, NM_057687, NM_166410, NM_141811, NM_079615, NM_001014592,	305	404	6976	1.47197
INTERPRO	IPR000866:Alkyl hydroperoxide reductase/ Thiol specific antioxidant/ Mal allergen	3	0.0046	0.0476474	NM_140502, NM_079663, NM_080263,	400	8	8825	8.27344
GOTERM_BP_ALL	GO:0006007~glucose catabolic process	6	0.0091	0.0484572	NM_135274, NM_170272, NM_134869, NM_078952, NM_078939, NM_001031928,	305	46	6976	2.98332
GOTERM_BP_ALL	GO:0046365~monosaccharide catabolic process	6	0.0091	0.0484572	NM_135274, NM_170272, NM_134869, NM_078952, NM_078939, NM_001031928,	305	46	6976	2.98332
GOTERM_BP_ALL	GO:0019320~hexose catabolic process	6	0.0091	0.0484572	NM_135274, NM_170272, NM_134869, NM_078952, NM_078939, NM_001031928,	305	46	6976	2.98332
GOTERM_BP_ALL	GO:0051234~establishment of localization	77	0.117	0.0493353	NM_136687, NM_057469, NM_079396, NM_132180, NM_135104, NM_142586, NM_057424, NM_140867, NM_136890, NM_057693, NM_137918, NM_141923, NM_168430, NM_080186, NM_135877, NM_079663, NM_167693, NM_168563, NM_141755, NM_141754, NM_165222, NM_136369, NM_057816, NM_079768, NM_079263, NM_001014647, NM_139514, NM_135291, NM_141878, NM_141329, NM_135932, NM_166410, NM_141811, NM_079540, NM_137042, NM_079186, …	305	1466	6976	1.20133
GOTERM_BP_ALL	GO:0006119~oxidative phosphorylation	11	0.0167	0.0498889	NM_057862, NM_057816, NM_142144, NM_141784, NM_135751, NM_140728, NM_134509, NM_141536, NM_138096, NM_135065, NM_140579,	305	127	6976	1.98105
