# Supplementary material for: Somatic, germline and sex hierarchy regulated gene expression during Drosophila metamorphosis
Source: BMC Genomics. 2009 Feb 13;10:80. doi: 10.1186/1471-2164-10-80 (PMC2656526; doi:10.1186/1471-2164-10-80)
Supplement: Additional file 9 — Genes that are expressed in the female germline during metamorphosis. This table lists the genes identified as being expressed in or as a consequence of the female germline. Also included in the second tab are over-represented functional categories as determined by DAVID. [file 1471-2164-10-80-S9.xls]

## Sheet: Gene List
This table includes genes identified as being female-biased and present in the female germline. Female-biased expression was determined using LIMMA contrasts
(q<0.15; FC>1.2) on wild type female and male expression data with sex as the independent factor. Germline expression was determined using LIMMA contrasts
(q<0.15; FC>1.2) on wild type female and female tud progeny expression data with genotype as the independent factor. In addition, genes were included that were
expressed in wild type females at four of the five time points examined and that showed no expression data in wild type males and tud progeny females. No such
genes were identified for the female germline.
Multiple transcripts from a single gene may be present in this list.
DACID	CG #	Gene Name	FBGN	wt F/wt M FC	q value	wt F/tud F FC	q value
DAC034M10	CG13606	CG13606	FBgn0039161	3.50189	0.00140556	1.33508	0.0383421
DAC029I18	CG6483	Jonah 65Aiii	FBgn0035665	2.67209	0.000102368	1.65744	0.00114738
DAC019P09	CG6467	Jonah 65Aiv	FBgn0035664	2.48742	0.0316938	1.48369	0.0999382
DAC011P13	CG9686	CG9686	FBgn0030158	2.42899	4.23e-07	2.64668	2.51e-06
DAC017K09	CG7203	CG7203	FBgn0031942	2.3753	9.95e-06	1.21287	0.0261328
DAC017A20	CG32682	CG32682	FBgn0052682	2.30347	7.31e-08	1.38521	0.0020901
DAC028D07	CG11852	CG11852	FBgn0039297	2.26315	0.0157568	3.28565	2.4e-05
DAC036B10	CG7053	CG7053	FBgn0030960	2.19795	2.77e-05	1.47711	0.00192706
DAC032G20	CG15617	CG15617	FBgn0034151	2.19765	0.0198998	1.71019	0.0150556
DAC004N17	CG3166	anterior open	FBgn0000097	2.14142	9.47e-06	1.69754	0.000848077
DAC036M01	CG18735	CG18735	FBgn0042098	2.13753	0.0200217	2.0311	0.01448
DAC040A24	CG3331	ebony	FBgn0000527	2.09803	5.27e-05	1.99875	0.00101018
DAC020K09	CG7778	CG7778	FBgn0032025	2.01191	0.00633592	1.21756	0.00334111
DAC040A03	CG4090	CG4090	FBgn0038492	1.95432	0.000463943	1.42711	0.0112068
DAC016L03	CG1372	yolkless	FBgn0004649	1.9254	0.000571879	1.2396	0.0620634
DAC033F12	CG12643	CG12643	FBgn0040942	1.92094	1.59e-05	1.24917	0.00441994
DAC034D01	CG14688	CG14688	FBgn0037819	1.87269	0.000185993	1.25216	0.000362311
DAC035A20	CG17754	CG17754	FBgn0030114	1.86967	0.000174771	1.41551	0.0029591
DAC039N12	CG13830	CG13830	FBgn0039054	1.83234	0.000230168	1.20995	0.0147121
DAC008J05	CG15202	CG15202	FBgn0030271	1.82672	0.0126691	1.64045	0.00316928
DAC027F16	CG8481	CG8481	FBgn0037747	1.81886	0.0366714	1.24189	0.0220124
DAC020G01	CG7725	rogdi	FBgn0036697	1.79392	1.38e-05	1.34046	0.000352662
DAC040A04	CG3327	Early gene at 23	FBgn0020445	1.79185	0.000683099	1.28222	0.00479743
DAC039C15	CG32241	CG32241	FBgn0052241	1.77967	0.0768987	3.19438	0.0231508
DAC007J19	CG15239	CG15239	FBgn0029681	1.77328	0.0132885	1.66065	0.0424358
DAC007L21	CG15309	CG15309	FBgn0030183	1.76357	2.82e-07	1.58458	3.21e-05
DAC015P14	CG1934	Ecdysone-inducible gene E2	FBgn0001254	1.75949	0.00017163	1.21145	0.0009408
DAC005H13	CG6051	CG6051	FBgn0039492	1.75351	9.57e-06	1.55025	0.000153904
DAC035M04	CG3059	NTPase	FBgn0024947	1.74671	1.74e-06	1.34648	0.000708636
DAC018N07	CG3143	forkhead box, sub-group O	FBgn0038197	1.73293	0.000373952	1.35453	0.00192706
DAC025B10	CG10570	CG10570	FBgn0040992	1.72463	0.00127457	1.32878	6.9e-05
DAC020M09	CG7802	CG7802	FBgn0039704	1.71962	0.00550873	1.59266	0.0744484
DAC016F01	CG12833	espinas	FBgn0028642	1.71899	0.0010621	1.47249	0.0209709
DAC013D23	CG13070	CG13070	FBgn0036586	1.71871	0.00471628	1.21309	0.0200837
DAC017A18	CG32677	X11Lbeta	FBgn0052677	1.71654	5.26e-05	1.29157	0.00808079
DAC036P13	CG8782	Ornithine aminotransferase precursor	FBgn0022774	1.71407	0.000101517	1.86142	6e-06
DAC028M23	CG10325	abdominal A	FBgn0000014	1.70361	7.75e-06	1.22197	0.0246478
DAC033P01	CG11491	broad	FBgn0000210	1.68227	0.045704	1.80793	0.0205376
DAC033L08	CG12737	Calmodulin-binding protein related to a Rab3 GDP/GTP exchange protein	FBgn0025864	1.67899	8.74e-05	1.21457	0.0143401
DAC010M05	CG11084	prickle	FBgn0003090	1.67681	0.000932047	1.51722	0.0472353
DAC025J24	CG10658	Olfactory-specific 9	FBgn0014000	1.67038	0.000136492	1.44518	0.000716815
DAC030J23	CG2666	krotzkopf verkehrt	FBgn0001311	1.66454	2.49e-06	1.25311	0.00591696
DAC022B24	CG13784	CG13784	FBgn0031897	1.66297	3.94e-06	1.33296	3.8e-05
DAC032D05	CG15784	CG15784	FBgn0029766	1.66155	0.00029325	1.29677	0.0394826
DAC006M18	CG5397	CG5397	FBgn0031327	1.65864	0.000601423	1.75861	0.000314572
DAC010N12	CG6906	Carbonic anhydrase 2	FBgn0027843	1.65789	0.00448362	1.2634	0.0729156
DAC031H12	CG4501	bubblegum	FBgn0027348	1.65276	0.00195133	1.36232	0.0239196
DAC039C18	CG6955	Lcp65Ad	FBgn0020641	1.64889	0.068697	1.74231	0.052992
DAC005F19	CG6040	CG6040	FBgn0038679	1.64544	0.0147225	1.42633	0.00430198
DAC029B13	CG3077	CG3077	FBgn0031457	1.64365	0.000626987	1.33417	0.00608226
DAC035H08	CG8865	Ral guanine nucleotide exchange factor 2	FBgn0026376	1.6392	8.54e-07	1.6058	6.16e-05
DAC026M05	CG6315	female lethal d	FBgn0000662	1.63529	0.00107657	1.47093	0.0511141
DAC028E05	CG10217	CG10217	FBgn0039113	1.61531	5.26e-05	1.21241	0.0460068
DAC032J01	CG15893	CG15893	FBgn0029865	1.60691	2.94e-05	1.53418	8.66e-05
DAC038L02	CG32676	CG32676	FBgn0052676	1.60673	0.000135935	1.56175	0.00336481
DAC005J02	CG2759	white	FBgn0003996	1.60568	0.000122322	1.39754	0.000130587
DAC024L08	CG9307	CG9307	FBgn0038180	1.60409	0.00320381	2.41716	0.000170785
DAC037F10	CG12998	CG12998	FBgn0030829	1.60102	0.0737814	1.96687	0.0108554
DAC009E22	CG32091	CG32091	FBgn0052091	1.5995	0.00039359	1.38903	8.34e-05
DAC017F08	CG12478	bruno-3	FBgn0036379	1.5983	0.014809	1.21228	0.0652814
DAC016D14	CG32772	CG32772	FBgn0052772	1.59135	3e-07	1.4518	0.000702438
DAC015K10	CG1391	small optic lobes	FBgn0003464	1.58554	0.000123551	1.25631	0.0101739
DAC005B05	CG5965	without children	FBgn0010328	1.58409	0.000678119	1.3053	0.00590331
DAC034D13	CG14854	CG14854	FBgn0038238	1.58194	8.88e-06	1.44152	0.000550431
DAC006D24	CG9414	Rep4	FBgn0028406	1.57841	0.00813107	1.45278	0.0339448
DAC035H20	CG8884	Synapse-associated protein 47kD	FBgn0013334	1.57629	8.04e-05	1.24476	0.0970181
DAC006M03	CG33126	Neural Lazarillo	FBgn0053126	1.57476	1.95e-05	1.25196	0.00142754
DAC019L01	CG6335	Histidyl-tRNA synthetase	FBgn0027087	1.57439	0.000686197	1.34347	0.00165213
DAC032P01	CG1633	thioredoxin peroxidase 1	FBgn0040309	1.57365	2.18e-07	1.31102	0.00037517
DAC036M05	CG18743	Heat-shock-protein-70Ab	FBgn0013276	1.5735	0.0678135	3.19959	0.000825762
DAC036A19	CG18135	CG18135	FBgn0036837	1.56964	0.00104737	1.46202	0.000781804
DAC031G12	CG7548	CG7548	FBgn0035792	1.56806	0.00165961	1.23343	0.000127707
DAC038I18	CG4244	Suppressor of deltex	FBgn0003557	1.56347	0.000103696	1.24352	0.00459448
DAC005A09	CG10237	CG10237	FBgn0032783	1.56322	0.00479808	1.4534	0.0934935
DAC020J24	CG18214	trio	FBgn0024277	1.5631	6.74e-05	1.27058	0.000655136
DAC015E19	CG8846	Thor	FBgn0022073	1.56259	0.000230154	1.75323	9.12e-05
DAC031H08	CG4399	enhanced adult sensory threshold	FBgn0010110	1.5619	0.00287375	1.3008	0.0149035
DAC018F13	CG31349	polychaetoid	FBgn0003177	1.55626	0.00646656	1.21665	0.0636822
DAC034H03	CG15095	lethal (2) 08717	FBgn0010651	1.55458	0.000496819	1.39738	0.0158961
DAC022P01	CG4114	expanded	FBgn0004583	1.55299	0.000139674	1.39786	0.0150672
DAC027N13	CG9917	CG9917	FBgn0030740	1.53765	0.000156169	1.21745	0.00851333
DAC012M08	CG11804	ced-6	FBgn0029092	1.53659	2.3e-05	1.29027	3.55e-05
DAC030B18	CG11992	Relish	FBgn0014018	1.53349	0.0018906	1.42508	0.00248426
DAC008C06	CG5618	CG5618	FBgn0036975	1.53198	0.000279972	1.21483	0.0140893
DAC006I11	CG3309	CG3309	FBgn0029756	1.53023	0.00159714	2.37821	1.36e-05
DAC014B16	CG33553	Darkener of apricot	FBgn0053553	1.52872	1.08e-05	1.52787	5.19e-07
DAC018I19	CG32490	complexin	FBgn0041605	1.52412	0.00430657	1.23555	0.0764674
DAC025P14	CG10719	brain tumor	FBgn0010300	1.52314	0.000714062	1.27173	0.000636675
DAC033L13	CG11448	CG11448	FBgn0024985	1.52293	0.00389442	1.27587	0.0270606
DAC034P12	CG4531	argos	FBgn0004569	1.5209	0.000664896	1.2332	0.0201431
DAC033N08	CG12758	serrano	FBgn0034408	1.52025	5.32e-05	1.45796	5.71e-06
DAC012C17	CG7874	CG7874	FBgn0030999	1.51971	0.00599868	2.13079	3.17e-05
DAC025M06	CG14470	CG14470	FBgn0033046	1.51937	0.082874	1.70977	0.0319191
DAC028D23	CG11892	CG11892	FBgn0039313	1.51479	0.00756998	1.31188	0.0127847
DAC025J04	CG10641	CG10641	FBgn0032731	1.51473	0.00270208	1.22853	0.0384648
DAC024D17	CG33936	CG33936	FBgn0053936	1.51064	0.0001572	1.28212	2.73e-05
DAC009D20	CG5507	Transcript 48	FBgn0004359	1.50789	0.0345927	1.59516	0.0413898
DAC040E09	CG4167	Heat shock gene 67Ba	FBgn0001227	1.50539	0.0447011	1.82299	0.0267432
DAC018P07	CG31472	CG31472	FBgn0051472	1.50328	0.00165512	1.36192	0.0284159
DAC020H02	CG18143	CG18143	FBgn0037219	1.50215	0.00245889	1.21025	0.00841855
DAC026O18	CG4859	Matrix metalloproteinase 1	FBgn0035049	1.50139	0.00211693	1.60524	0.00531816
DAC011I11	CG12268	CG12268	FBgn0039131	1.50096	0.0159426	1.36217	0.0363497
DAC009K12	CG33087	CG33087	FBgn0053087	1.49899	0.000574444	1.32495	0.00412276
DAC038N19	CG7635	Mec2	FBgn0030993	1.49864	0.00543651	1.33917	0.0319191
DAC013M12	CG14685	Chromosome associated protein H2	FBgn0037831	1.49655	0.000881785	1.34807	0.00957657
DAC037F15	CG9042	Glycerol 3 phosphate dehydrogenase	FBgn0001128	1.49572	5.61e-08	1.29305	0.00940014
DAC006C03	CG4844	CG4844	FBgn0061354	1.49502	0.0342872	1.41228	0.0636977
DAC037E22	CG7761	parcas	FBgn0033988	1.49425	0.00123948	1.22726	0.000575083
DAC021J08	CG3991	tripeptidyl-peptidase II	FBgn0020370	1.49102	2.3e-05	1.49412	0.000254178
DAC026O16	CG4859	Matrix metalloproteinase 1	FBgn0035049	1.48721	0.00260612	1.5498	0.000242446
DAC007E17	CG5836	Splicing factor 1	FBgn0025571	1.48505	0.0076427	1.25681	0.098176
DAC010F20	CG6680	CG6680	FBgn0036968	1.48104	5.05e-05	1.34869	0.00325741
DAC024D23	CG8380	Dopamine transporter	FBgn0034136	1.47675	3.44e-07	2.50829	9.6e-09
DAC024E04	CG1495	Calcium/calmodulin-dependent protein kinase I	FBgn0016126	1.47653	1.16e-05	1.28856	0.00340506
DAC011E17	CG12225	Spt6	FBgn0028982	1.47478	3.87e-06	1.23324	0.0147381
DAC029B23	CG3090	Sox box protein 14	FBgn0005612	1.47169	0.0034577	1.23966	0.0806596
DAC028E23	CG34341	CG34341	FBgn0085370	1.47074	7.3e-07	1.45653	7.52e-07
DAC024F22	CG9247	CG9247	FBgn0032924	1.47001	0.00103484	1.20808	0.0839558
DAC020L08	CG1822	bifocal	FBgn0014133	1.46553	2.59e-05	1.34322	6.32e-05
DAC027E19	CG3747	Excitatory amino acid transporter 1	FBgn0026439	1.46527	0.0010349	1.30739	0.0127847
DAC035A22	CG17754	CG17754	FBgn0030114	1.46438	0.000229907	1.25168	0.00249101
DAC039M06	CG7041	HP1b	FBgn0030082	1.46228	0.000122322	1.21067	0.0136023
DAC008I07	CG8317	CG8317	FBgn0034140	1.46202	6.5e-06	1.2116	0.000216869
DAC027I19	CG3799	Ephexin	FBgn0027593	1.45987	0.000148334	1.22197	0.00203823
DAC026D04	CG8049	Btk family kinase at 29A	FBgn0003502	1.45263	0.0017012	1.31053	2.76e-05
DAC035F03	CG11798	charlatan	FBgn0015371	1.45077	0.000212635	1.56639	0.0111565
DAC025M07	CG10473	hook-like	FBgn0086441	1.44934	7.22e-05	1.27446	0.0175115
DAC015G08	CG1349	dj-1beta	FBgn0039802	1.44593	0.00020811	1.22209	0.0930031
DAC016D03	CG12399	Mothers against dpp	FBgn0011648	1.44586	0.000199232	1.24748	0.0314785
DAC015K16	CG13969	brain washing	FBgn0045064	1.4451	0.00143629	1.25805	5.93e-05
DAC011D08	CG10021	brother of odd with entrails limited	FBgn0004893	1.44501	0.000536274	1.30455	0.00175034
DAC007G10	CG9976	Galactose-specific C-type lectin	FBgn0016675	1.44039	0.0018157	1.33518	0.00511287
DAC023O23	CG6912	CG6912	FBgn0038290	1.43989	0.0076846	2.00537	0.00183613
DAC003J12	CG5501	Myosin 95E	FBgn0039157	1.4398	0.00951378	1.569	0.00820101
DAC010E04	CG18389	Eip93F	FBgn0013948	1.43812	0.00178047	1.21318	0.0258241
DAC039E22	CG6977	Cad87A	FBgn0037963	1.43807	0.000215378	1.2302	0.0324033
DAC039O07	CG32577	disco-related	FBgn0042650	1.43553	8.24e-05	1.20305	0.103423
DAC016A12	CG33553	Darkener of apricot	FBgn0053553	1.43533	0.00436243	1.47052	0.00318626
DAC011P08	CG10145	M-spondin	FBgn0020269	1.43374	0.003613	1.34549	0.0308734
DAC008B07	CG14442	CG14442	FBgn0029893	1.43358	4.96e-05	1.27082	0.0115816
DAC004A10	CG2926	CG2926	FBgn0037344	1.43148	0.00192465	1.29678	0.00486311
DAC031I09	CG13586	ion transport peptide	FBgn0035023	1.43094	0.00180696	1.2767	0.00367521
DAC003L13	CG40271	CG40271	FBgn0058271	1.42957	0.000129314	1.31462	0.000370116
DAC021L21	CG5284	CG5284	FBgn0036566	1.42901	0.00239446	1.27464	0.0118475
DAC010P04	CG6966	CG6966	FBgn0038286	1.4278	0.00468415	1.30837	0.00572757
DAC010N08	CG6904	CG6904	FBgn0038293	1.4264	4.45e-05	1.35023	0.00129291
DAC024I22	CG15009	Ecdysone-inducible gene L2	FBgn0001257	1.42526	0.00389983	1.51522	0.000370116
DAC027G04	CG3541	piopio	FBgn0020521	1.42481	0.00103535	1.42309	0.0019867
DAC033L12	CG12740	Ribosomal protein L28	FBgn0035422	1.424	0.000408553	1.74211	6.63e-05
DAC032I18	CG1597	CG1597	FBgn0030289	1.42103	0.000636108	1.30863	0.0178123
DAC039E11	CG32282	drosomycin-4	FBgn0052282	1.41941	2.94e-06	1.20125	0.000101337
DAC024O05	CG2471	CG2471	FBgn0030357	1.41928	1.02e-08	1.45282	0.000209744
DAC027B11	CG9747	CG9747	FBgn0039754	1.41454	0.0405903	1.27739	0.00337762
DAC024M21	CG2446	CG2446	FBgn0030328	1.41212	0.000135177	1.20862	0.0209134
DAC025B24	CG10580	fringe	FBgn0011591	1.40969	3.31e-05	1.28788	0.000274283
DAC025H04	CG10625	CG10625	FBgn0035612	1.40489	0.060972	1.48277	0.0101045
DAC027A22	CG3480	Myb-interacting protein 130	FBgn0023509	1.40309	7.79e-06	1.27567	0.0490777
DAC024E15	CG2207	Decondensation factor 31	FBgn0022893	1.40192	0.00149083	1.24449	0.00811171
DAC026O20	CG4860	CG4860	FBgn0037999	1.40122	0.00563601	1.27611	0.00640188
DAC004E23	CG1677	CG1677	FBgn0029941	1.39952	3.66e-05	1.2112	0.0112068
DAC006G22	CG5326	CG5326	FBgn0038983	1.39835	0.0017774	1.40863	0.000130587
DAC017L01	CG1743	Glutamine synthetase 2	FBgn0001145	1.39723	0.000275191	1.20545	0.00829075
DAC010J09	CG2054	Chitinase 2	FBgn0022702	1.3972	2.24e-05	1.39489	0.000259383
DAC037E12	CG7717	Mekk1	FBgn0024329	1.39694	0.000100105	1.25887	0.00449121
DAC019K24	CG17950	High mobility group protein D	FBgn0004362	1.3937	0.0013881	1.45919	0.000274261
DAC030G01	CG15151	Pray For Elves	FBgn0032661	1.39362	0.000155383	1.21852	0.000783503
DAC005M17	CG12063	CG12063	FBgn0039851	1.39253	0.077454	1.37508	0.0486387
DAC017N03	CG17486	CG17486	FBgn0032997	1.39234	0.00026143	1.22289	0.00574547
DAC026G11	CG6231	CG6231	FBgn0038720	1.39043	9.02e-06	1.57772	0.000406461
DAC018O03	CG32529	CG32529	FBgn0052529	1.39016	0.00196042	1.20801	0.0518576
DAC026E24	CG4759	Ribosomal protein L27	FBgn0039359	1.38987	0.000111479	1.29419	0.0123681
DAC004L21	CG31651	polypeptide GalNAc transferase 5	FBgn0031681	1.38953	0.00213124	1.35056	0.0162716
DAC033L24	CG12750	nucampholin	FBgn0032678	1.38398	0.0239393	1.4884	0.00114557
DAC023O07	CG6895	Gram-negative bacteria binding protein 1	FBgn0040323	1.38297	0.00183368	1.20143	0.0782489
DAC038I24	CG4250	CG4250	FBgn0034761	1.38035	6.47e-06	1.40199	1.21e-07
DAC024L21	CG33275	CG33275	FBgn0035802	1.37986	0.0424514	1.24367	0.00308587
DAC018C11	CG32412	CG32412	FBgn0052412	1.37941	0.00984644	1.39088	0.00231593
DAC015F19	CG7337	CG7337	FBgn0031374	1.37625	0.0053066	1.4311	0.00101674
DAC010L14	CG6863	tolkin	FBgn0004885	1.37519	0.00488569	1.4316	0.00599339
DAC037H20	CG13050	CG13050	FBgn0036591	1.37473	0.00397912	1.24693	0.0461559
DAC029G23	CG1399	CG1399	FBgn0033212	1.37267	0.00559554	1.33075	0.0316672
DAC014E21	CG8791	CG8791	FBgn0033234	1.37225	0.00588818	1.39225	0.0271058
DAC021F02	CG3940	CG3940	FBgn0037788	1.3713	0.000145203	1.4506	0.000237738
DAC033G14	CG32464	l(3)82Fd	FBgn0013576	1.37126	0.00231976	1.28077	0.00340881
DAC006J23	CG11658	CG11658	FBgn0036196	1.37068	2.94e-05	1.27988	3.33e-05
DAC035E12	CG18549	CG18549	FBgn0038053	1.36915	0.0011936	1.24102	0.0114442
DAC038M03	CG17725	Phosphoenolpyruvate carboxykinase	FBgn0003067	1.36848	0.000766364	3.28585	9.15e-10
DAC038L11	CG7152	Syntrophin-like 1	FBgn0037130	1.36758	0.024958	1.23386	0.0463764
DAC026C02	CG4726	CG4726	FBgn0031307	1.36607	0.00397322	1.24877	0.00785166
DAC016F15	CG13082	CG13082	FBgn0032803	1.36561	0.0563297	1.62916	0.00587746
DAC003B20	CG5444	TBP-associated factor 4	FBgn0010280	1.36415	1.56e-05	1.23647	0.00570741
DAC024I06	CG14998	CG14998	FBgn0035500	1.364	0.000201783	1.62345	4.68e-06
DAC028E19	CG10229	katanin 60	FBgn0040208	1.36141	0.00178047	1.29989	0.00292468
DAC019F20	CG8709	CG8709	FBgn0033269	1.36122	0.00502355	1.21032	0.0153006
DAC006P10	CG9528	real-time	FBgn0031814	1.35707	1.03e-05	1.27166	0.000435827
DAC025B20	CG10579	Ecdysone-induced protein 63E	FBgn0005640	1.35658	0.000379988	1.22953	5.47e-05
DAC033O21	CG15735	CG15735	FBgn0030364	1.35345	1.52e-06	1.38495	0.000170785
DAC016I20	CG3132	Ect3	FBgn0037977	1.35336	0.0099156	1.23159	0.00580655
DAC025J08	CG10645	lamina ancestor	FBgn0016031	1.35118	6.29e-05	1.22703	0.00221588
DAC022G24	CG31869	CG31869	FBgn0051869	1.351	0.00569841	1.28465	0.0935395
DAC028I21	CG10272	grappa	FBgn0014963	1.35025	0.00570212	1.49882	0.00117294
DAC019C03	CG34350	CG34350	FBgn0085379	1.34982	0.0251014	1.27082	0.0188787
DAC024G23	CG2252	female sterile (1) homoeotic	FBgn0004656	1.34878	1.96e-05	1.20934	0.0141098
DAC024L01	CG33249	CG33249	FBgn0053249	1.34817	0.00155785	1.28539	0.00541092
DAC038F21	CG6356	CG6356	FBgn0039178	1.34445	0.0637875	1.29646	0.0515211
DAC038G24	CG4221	CG4221	FBgn0038385	1.34434	0.000414625	1.43262	0.00355806
DAC032D08	CG11155	CG11155	FBgn0039927	1.34309	0.00910842	1.49817	0.00222189
DAC006G24	CG5326	CG5326	FBgn0038983	1.34201	0.00254748	1.52227	0.000810953
DAC021F11	CG4276	arouser	FBgn0029095	1.34155	0.0001255	1.24827	0.00570974
DAC030N23	CG2924	CG2924	FBgn0023528	1.34113	0.000201298	1.31795	0.000359334
DAC021H01	CG4445	polypeptide GalNAc transferase 3	FBgn0027558	1.34044	0.00593823	1.29693	0.00871749
DAC035F23	CG11825	CG11825	FBgn0033519	1.33691	0.0508599	1.31914	0.057966
DAC011F11	CG9346	CG9346	FBgn0034572	1.33589	0.00469079	1.41337	9.8e-05
DAC018C08	CG5973	CG5973	FBgn0031914	1.33503	0.00495717	1.34795	0.0284159
DAC023N19	CG3412	supernumerary limbs	FBgn0023423	1.33138	0.00076141	1.2293	0.00126367
DAC012G15	CG7917	Nucleoplasmin	FBgn0016685	1.33119	0.00159595	1.30895	0.00175315
DAC023L07	CG3365	drongo	FBgn0020304	1.331	0.000219023	1.47461	1.07e-05
DAC018D09	CG34389	crossveinless c	FBgn0038226	1.33085	0.000469614	1.23298	0.00235936
DAC024N23	CG33298	CG33298	FBgn0032120	1.329	0.00719811	1.21024	0.0790714
DAC028D24	CG30375	CG30375	FBgn0050375	1.32692	0.0733492	1.74068	0.00468068
DAC022C12	CG3168	CG3168	FBgn0029896	1.32359	0.00183368	1.53312	5.7e-05
DAC011I18	CG1124	CG1124	FBgn0037290	1.32285	0.000183167	1.27567	0.000436585
DAC011J24	CG10098	CG10098	FBgn0037472	1.32208	0.000101444	1.24824	0.00203298
DAC033I10	CG32662	CG32662	FBgn0052662	1.32167	0.0002096	1.24373	0.00304536
DAC031O08	CG7628	CG7628	FBgn0036137	1.31943	0.0141857	1.25896	0.0705508
DAC039B07	CG4456	Heat shock gene 67Bb	FBgn0001228	1.31815	0.0643342	1.87465	0.0254884
DAC017K13	CG7210	kelch	FBgn0001301	1.31763	0.001485	1.24938	0.00438364
DAC005I20	CG30296	CG30296	FBgn0050296	1.31709	0.0112342	1.20427	0.134448
DAC013C13	CG13281	CAS/CSE1 segregation protein	FBgn0022213	1.31679	0.000535042	1.28989	0.0354081
DAC031F23	CG32356	Ecdysone-inducible gene E1	FBgn0001253	1.31672	0.00331798	1.25765	0.0204045
DAC036M02	CG3019	suppressor of white-apricot	FBgn0003638	1.31668	0.0020054	1.27132	0.000358051
DAC011L20	CG10118	pale	FBgn0005626	1.31597	0.0152543	1.35368	0.0909019
DAC021B10	CG3897	bloated tubules	FBgn0027660	1.31572	0.00753968	1.20594	0.0316968
DAC036D17	CG8639	Cirl	FBgn0033313	1.31558	0.00109931	1.60816	8.55e-05
DAC024N14	CG9331	CG9331	FBgn0032889	1.31526	0.000391566	1.44116	0.000133184
DAC010N24	CG6946	glorund	FBgn0037954	1.31424	0.00266556	1.33742	0.00347674
DAC040P19	CG9734	globin 1	FBgn0027657	1.31372	0.000230168	1.71114	0.000124325
DAC027P10	CG8593	quemao	FBgn0019662	1.31251	0.0124669	1.3993	0.00780392
DAC036E08	CG1851	Ady43A	FBgn0026602	1.3111	0.00228115	1.21592	0.000466243
DAC004H13	CG31619	CG31619	FBgn0051619	1.30803	0.0048107	1.38924	0.056713
DAC005N04	CG5171	CG5171	FBgn0031907	1.30768	0.00254349	2.02979	3.44e-06
DAC015F11	CG7331	CG7331	FBgn0037582	1.30617	0.000268407	1.42977	1.53e-05
DAC026H20	CG8108	CG8108	FBgn0027567	1.30434	0.00290871	1.43416	0.00124955
DAC018A22	CG5912	arrow	FBgn0000119	1.30378	0.0211837	1.30395	0.0921643
DAC020N02	CG18255	Stretchin-Mlck	FBgn0013988	1.30329	0.000110442	1.22793	0.00116709
DAC040B19	CG9575	Rab35	FBgn0031090	1.30324	0.000935691	1.25166	0.00530552
DAC028P11	CG12242	Glutathione S transferase D5	FBgn0010041	1.30309	0.00482531	1.25303	0.0218708
DAC028L13	CG12131	Adam	FBgn0027619	1.30229	0.00332797	1.59349	0.000204994
DAC028B11	CG11791	CG11791	FBgn0039266	1.30208	0.000419883	1.27798	0.000599276
DAC034O02	CG34100	molting defective	FBgn0083077	1.30169	0.00552027	1.31172	0.0124568
DAC020I19	CG7765	Kinesin heavy chain	FBgn0001308	1.30142	0.000685834	1.28308	0.000810953
DAC021G22	CG11491	broad	FBgn0000210	1.30057	0.00216517	1.31129	0.0143543
DAC011J06	CG10082	CG10082	FBgn0034644	1.29928	0.000557699	1.24384	0.000101822
DAC021N15	CG5499	Histone H2A variant	FBgn0001197	1.29846	0.0054621	1.20387	0.023965
DAC028F03	CG11905	CG11905	FBgn0036678	1.29841	0.0206079	1.33622	0.012099
DAC036M16	CG3036	CG3036	FBgn0031645	1.29724	0.00838686	1.35212	0.0609641
DAC027D01	CG9765	transforming acidic coiled-coil protein	FBgn0026620	1.29716	0.000625984	1.2441	0.00820193
DAC040I24	CG3609	CG3609	FBgn0031418	1.29533	7.31e-08	1.31478	0.0010612
DAC027C01	CG3705	astray	FBgn0023129	1.29494	0.000453287	1.36296	3.57e-05
DAC039H05	CG32103	CG32103	FBgn0052103	1.29493	0.00122765	1.30675	0.00148396
DAC031H17	CG3249	CG3249	FBgn0029764	1.29362	0.0052379	1.27036	0.0104982
DAC014E23	CG8801	CG8801	FBgn0028473	1.29053	0.000142921	1.20293	0.0278411
DAC038F05	CG6226	FK506-binding protein 1	FBgn0013269	1.29044	0.008149	1.31892	0.0017243
DAC006G11	CG33082	CG33082	FBgn0053082	1.2895	0.00343389	1.48871	0.0609004
DAC040N03	CG9697	PGRP-SB2	FBgn0043577	1.28914	0.0844775	1.24535	0.00633095
DAC035K10	CG30197	CG30197	FBgn0050197	1.2891	0.0178158	1.57557	0.000150343
DAC029M10	CG6522	CG6522	FBgn0034223	1.28903	9.74e-05	1.2402	0.00541143
DAC032P12	CG11321	CG11321	FBgn0031857	1.28776	0.0539067	1.23125	0.00354121
DAC033P12	CG12787	hoepel1	FBgn0041150	1.28693	0.000385114	1.48397	0.0518838
DAC017J21	CG17437	will die slowly	FBgn0040066	1.28668	0.00461761	1.50888	1.25e-05
DAC040N01	CG9696	domino	FBgn0020306	1.28615	0.00148475	1.20877	0.0523204
DAC002J14	CG9075	Eukaryotic initiation factor 4a	FBgn0001942	1.28437	0.0035068	1.39535	0.000773495
DAC028C09	CG10200	CG10200	FBgn0033968	1.28428	0.0117172	1.26339	0.0230056
DAC036P17	CG8788	CG8788	FBgn0028955	1.28423	0.00031441	1.5279	1.31e-05
DAC017M01	CG7224	CG7224	FBgn0031971	1.28334	0.00738647	1.22485	0.00170663
DAC032L21	CG1600	CG1600	FBgn0033188	1.28317	0.0043003	1.316	0.00300011
DAC022H19	CG4091	CG4091	FBgn0034894	1.28288	0.00265765	1.43462	7.54e-05
DAC030B19	CG1987	Rbp1-like	FBgn0030479	1.28225	2.16e-05	1.20118	0.00631703
DAC032N20	CG1130	scratch	FBgn0004880	1.28223	0.00429701	1.46993	0.0355313
DAC010M06	CG18542	CG18542	FBgn0037731	1.28145	0.000236965	1.35823	0.0131058
DAC026A08	CG4710	smell impaired 21F	FBgn0016926	1.28124	4.69e-05	1.46304	2.13e-05
DAC021D02	CG3920	lethal (2) k16918	FBgn0021800	1.28035	0.0303223	1.2112	0.0607745
DAC033D11	CG11353	CG11353	FBgn0035557	1.28003	0.00616477	1.26833	0.00259775
DAC011A09	CG1216	mrityu	FBgn0035107	1.27923	0.000133107	1.30354	0.000118133
DAC006D06	CG9391	CG9391	FBgn0037063	1.27829	0.00756135	1.36836	0.0701542
DAC011G16	CG11006	CG11006	FBgn0027534	1.27685	0.000954273	1.25852	0.0671044
DAC018N13	CG31449	Heat-shock-protein-70Ba	FBgn0013277	1.27629	0.0802389	2.5415	0.00425484
DAC005K18	CG31038	CG31038	FBgn0051038	1.27618	0.00267088	1.23526	0.0687661
DAC028B21	CG34350	CG34350	FBgn0085379	1.27136	0.0185282	1.31465	0.0264848
DAC024B19	CG33171	CG33171	FBgn0053171	1.26883	0.0107569	1.23807	0.00516382
DAC018J01	CG31374	CG31374	FBgn0051374	1.26843	0.00107044	1.43588	0.000244017
DAC025P10	CG10717	Ecdysone-inducible gene L1	FBgn0001256	1.2682	0.0841436	3.4759	0.00183613
DAC030K14	CG5080	CG5080	FBgn0031313	1.26639	0.000206712	1.38684	0.000921655
DAC018M22	CG7447	CG7447	FBgn0035539	1.26515	1.43e-05	1.51835	1.73e-05
DAC017H24	CG12581	CG12581	FBgn0037213	1.26443	0.0049739	1.24154	0.0169494
DAC002I16	CG9075	Eukaryotic initiation factor 4a	FBgn0001942	1.26418	0.00135372	1.33021	0.000370116
DAC031J12	CG4818	Cuticular protein 72Ea	FBgn0036617	1.2627	0.0739703	1.91155	0.00857789
DAC026J05	CG1539	tropomodulin	FBgn0082582	1.26247	0.00495409	1.33064	0.000600325
DAC029E10	CG6426	CG6426	FBgn0034162	1.2623	0.0619139	1.43673	0.000934165
DAC036D05	CG8630	CG8630	FBgn0038130	1.25964	0.00114874	1.28584	0.00567889
DAC006B04	CG9364	Trehalase	FBgn0003748	1.257	0.0056569	1.35582	0.000700437
DAC020C05	CG7673	Ecdysone-dependent gene 78E	FBgn0000551	1.25449	0.0906308	1.39186	0.00528671
DAC039B11	CG32043	CG32043	FBgn0052043	1.2537	0.00124832	1.36878	0.0127448
DAC024K02	CG15012	CG15012	FBgn0035528	1.25331	0.00235715	1.26072	0.00183613
DAC027M10	CG3630	CG3630	FBgn0023540	1.24937	0.000132959	1.97804	0.000232607
DAC041O09	CG4696	Muscle protein 20	FBgn0002789	1.24882	0.00418132	1.25649	0.00510706
DAC028J09	CG12085	poly U binding factor 68kD	FBgn0028577	1.24624	0.00087181	1.20726	0.036301
DAC032J10	CG11255	CG11255	FBgn0036337	1.24594	0.00279111	1.24476	0.0326325
DAC009G23	CG12896	CG12896	FBgn0033521	1.24468	0.00180379	1.35473	0.0114336
DAC034A10	CG13432	lethal (2) 05510	FBgn0028622	1.24401	0.000872071	1.3977	0.00128923
DAC030A19	CG15105	CG15105	FBgn0034412	1.24293	0.00324063	1.22239	0.000216869
DAC012G22	CG1102	Melanization Protease 1	FBgn0027930	1.24113	0.00509649	1.24878	0.0979855
DAC020P10	CG18285	igloo	FBgn0013467	1.24057	0.0156765	1.20344	0.12646
DAC018I09	CG32479	CG32479	FBgn0052479	1.24024	0.000619059	1.31215	0.000116205
DAC036G16	CG2182	CG2182	FBgn0037360	1.24	0.00802796	1.28811	0.0422211
DAC014F04	CG16721	CG16721	FBgn0029820	1.23862	2.08e-05	1.44917	4.54e-05
DAC035F01	CG11797	Odorant-binding protein 56a	FBgn0034468	1.23519	0.00114459	1.83049	0.00868265
DAC016L18	CG32858	singed	FBgn0003447	1.23442	0.0103452	1.20949	0.0221097
DAC028A02	CG14716	Heme oxygenase	FBgn0037933	1.23389	0.00414998	1.32355	0.000548236
DAC013L21	CG1317	CG1317	FBgn0035333	1.23354	0.0071134	1.27855	0.00806664
DAC022C11	CG14567	CG14567	FBgn0037126	1.23192	0.000598906	1.64744	3.94e-06
DAC021H16	CG3977	Copper transporter 1A	FBgn0062413	1.23081	0.00440301	1.40583	0.00115744
DAC009J08	CG5725	fumble	FBgn0011205	1.23073	0.00017163	1.26063	0.00020265
DAC022O06	CG32130	starvin	FBgn0052130	1.23004	0.0733883	1.47337	0.00728782
DAC011M05	CG12323	Prosbeta5	FBgn0029134	1.22944	0.00277069	1.27563	0.00378209
DAC024I10	CG1499	CG1499	FBgn0039852	1.22853	0.0929906	1.27634	0.116575
DAC020B24	CG18067	CG18067	FBgn0034512	1.22775	0.00627181	1.34926	8.46e-05
DAC015M23	CG9894	CG9894	FBgn0031453	1.22774	0.00120578	1.28247	0.00542096
DAC024P01	CG3329	Proteasome beta2 subunit	FBgn0023174	1.22722	0.00358309	1.22935	0.000465532
DAC041A07	CG4548	XNP	FBgn0039338	1.22719	0.0124482	1.22444	0.030127
DAC007P10	CG6708	Oxysterol binding protein	FBgn0020626	1.22589	0.0290714	1.37714	0.00347674
DAC035E10	CG1850	CG1850	FBgn0033154	1.22553	0.0903181	1.79513	0.000440501
DAC003M18	CG32354	CG32354	FBgn0052354	1.22409	0.0289586	1.23627	0.102234
DAC019D23	CG6118	CG6118	FBgn0038339	1.22378	0.0668973	1.41119	0.0632891
DAC011A10	CG10160	Ecdysone-inducible gene L3	FBgn0001258	1.22165	0.0448125	1.98592	0.0306869
DAC034H15	CG15422	CG15422	FBgn0031579	1.22112	0.0114598	2.38367	0.012226
DAC035I15	CG9181	Protein tyrosine phosphatase 61F	FBgn0003138	1.21905	0.0174205	1.30389	0.0133084
DAC033A10	CG31390	Mediator complex subunit 7	FBgn0051390	1.21531	0.00120342	1.23233	0.063301
DAC010E07	CG10984	CG10984	FBgn0036305	1.21452	0.00765039	1.27318	0.00467999
DAC008O02	CG5748	Heat shock factor	FBgn0001222	1.21372	0.0488704	1.2329	0.0506188
DAC029F05	CG31012	CG31012	FBgn0027598	1.21334	0.010242	1.23801	0.00715831
DAC013M05	CG13388	A kinase anchor protein 200	FBgn0027932	1.21219	0.00180009	1.37	0.0042666
DAC016O10	CG31543	HIF prolyl hydroxylase	FBgn0037308	1.21081	0.05569	1.28296	0.063557
DAC029C07	CG13907	CG13907	FBgn0035173	1.20977	0.00553183	1.46559	1.46e-05
DAC029D20	CG9999	Ran GTPase activating protein	FBgn0003346	1.20609	0.0285196	1.20456	0.0575727
DAC007H23	CG15189	Osiris 19	FBgn0037429	1.20514	0.0352105	1.30359	5.01e-05
DAC035C24	CG18372	Attacin-B	FBgn0041581	1.20409	0.0384898	1.27249	0.0445999
DAC028C11	CG10200	CG10200	FBgn0033968	1.20304	0.0132101	1.22807	0.0153591
DAC040K17	CG4446	CG4446	FBgn0035979	1.20231	0.000785928	1.49087	5.38e-05
DAC040H11	CG9634	CG9634	FBgn0027528	1.20108	0.0092456	1.24918	0.00146177

## Sheet: DAVID Analysis
This table contains the results from the program DAVID identifying features overrepresented among the genes with female-biased expression in the female
germline tissues during metamorphosis.
Category	Term	Count	%	PValue	Genes	List Total	Pop Hits	Pop Total	Fold Enrichment
GOTERM_BP_ALL	GO:0012501~programmed cell death	19	0.0554	0.000103	NM_078864, NM_136091, NM_079412, NM_079128, NM_137976, NM_080020, NM_141885, NM_058111, NM_143745, NM_132321, NM_135787, NM_137166, NM_079706, NM_078731, NM_138164, NM_057345, NM_168551, NM_079383, NM_001014678, NM_001014680,	213	218	6976	2.85446
GOTERM_BP_ALL	GO:0008219~cell death	19	0.0554	0.000173	NM_078864, NM_136091, NM_079412, NM_079128, NM_137976, NM_080020, NM_141885, NM_058111, NM_143745, NM_132321, NM_135787, NM_137166, NM_079706, NM_078731, NM_138164, NM_057345, NM_168551, NM_079383, NM_001014678, NM_001014680,	213	227	6976	2.74129
GOTERM_BP_ALL	GO:0016265~death	19	0.0554	0.000182	NM_078864, NM_136091, NM_079412, NM_079128, NM_137976, NM_080020, NM_141885, NM_058111, NM_143745, NM_132321, NM_135787, NM_137166, NM_079706, NM_078731, NM_138164, NM_057345, NM_168551, NM_079383, NM_001014678, NM_001014680,	213	228	6976	2.72926
SP_PIR_KEYWORDS	alternative splicing	28	0.0816	0.000701	NM_078523, NM_057217, NM_080082, NM_078568, NM_137976, NM_078596, NM_080020, NM_080384, NM_057339, NM_001014602, NM_079060, NM_057345, NM_142165, NM_079008, NM_079197, NM_057746, NM_141313, NM_057899, NM_137169, NM_057549, NM_141398, NM_079833, NM_079647, NM_057397, NM_057408, NM_079378, NM_057389, NM_001014678, NM_001014680,	163	466	5338	1.96772
GOTERM_BP_ALL	GO:0048102~autophagic cell death	9	0.0262	0.00130751	NM_138164, NM_079412, NM_137976, NM_079128, NM_080020, NM_141885, NM_058111, NM_143745, NM_001014678, NM_001014680,	213	71	6976	4.15156
GOTERM_BP_ALL	GO:0035071~salivary gland cell autophagic cell death	9	0.0262	0.00130751	NM_138164, NM_079412, NM_137976, NM_079128, NM_080020, NM_141885, NM_058111, NM_143745, NM_001014678, NM_001014680,	213	71	6976	4.15156
GOTERM_BP_ALL	GO:0035070~salivary gland histolysis	9	0.0262	0.00130751	NM_138164, NM_079412, NM_137976, NM_079128, NM_080020, NM_141885, NM_058111, NM_143745, NM_001014678, NM_001014680,	213	71	6976	4.15156
GOTERM_BP_ALL	GO:0002165~instar larval or pupal development	27	0.0787	0.00144619	NM_079180, NM_057405, NM_079412, NM_137976, NM_079128, NM_080110, NM_080020, NM_141885, NM_079467, NM_057669, NM_078731, NM_138164, NM_057531, NM_079998, NM_079383, NM_080094, NM_142073, NM_137169, NM_057232, NM_143745, NM_057247, NM_058111, NM_057535, NM_138094, NM_165508, NM_001014678, NM_001014680, NM_078521,	213	459	6976	1.92654
GOTERM_BP_ALL	GO:0006915~apoptosis	13	0.0379	0.00146744	NM_078864, NM_136091, NM_079412, NM_079128, NM_137976, NM_143745, NM_135787, NM_132321, NM_079706, NM_078731, NM_057345, NM_168551, NM_079383,	213	145	6976	2.93631
GOTERM_MF_ALL	GO:0005515~protein binding	165	0.481	0.00147446	NM_057891, NM_078864, NM_079958, NM_135276, NM_001038793, NM_142940, NM_079180, NM_079412, NM_057405, NM_080082, NM_080131, NM_135228, NM_080020, NM_001032033, NM_057947, NM_140954, NM_132321, NM_079645, NM_176104, NM_079401, NM_080059, NM_132293, NM_142165, NM_169194, NM_131988, NM_079883, NM_167239, NM_136218, NM_141252, NM_079833, NM_140597, NM_140602, NM_135370, NM_057535, NM_139874, NM_14432…	267	4872	9273	1.17621
GOTERM_BP_ALL	GO:0007559~histolysis	9	0.0262	0.00156851	NM_138164, NM_079412, NM_137976, NM_079128, NM_080020, NM_141885, NM_058111, NM_143745, NM_001014678, NM_001014680,	213	73	6976	4.03782
GOTERM_BP_ALL	GO:0048856~anatomical structure development	59	0.172	0.00215964	NM_079180, NM_079412, NM_078568, NM_057405, NM_080110, NM_079128, NM_137976, NM_080020, NM_057947, NM_057669, NM_136081, NM_079706, NM_079798, NM_001014522, NM_078731, NM_079401, NM_141268, NM_142073, NM_057242, NM_079509, NM_137169, NM_057232, NM_079187, NM_058111, NM_143745, NM_136176, NM_057535, NM_057492, NM_143141, NM_057397, NM_143703, NM_057597, NM_078573, NM_165508, NM_078521, NM_130602, …	213	1341	6976	1.44095
GOTERM_BP_ALL	GO:0009791~post-embryonic development	27	0.0787	0.00221194	NM_079180, NM_057405, NM_079412, NM_137976, NM_079128, NM_080110, NM_080020, NM_141885, NM_079467, NM_057669, NM_078731, NM_138164, NM_057531, NM_079998, NM_079383, NM_080094, NM_142073, NM_137169, NM_057232, NM_143745, NM_057247, NM_058111, NM_057535, NM_138094, NM_165508, NM_001014678, NM_001014680, NM_078521,	213	473	6976	1.86952
GOTERM_BP_ALL	GO:0051789~response to protein stimulus	5	0.0146	0.00224379	NM_001031943, NM_057227, NM_079274, NM_080188, NM_080059,	213	19	6976	8.61873
GOTERM_BP_ALL	GO:0006986~response to unfolded protein	5	0.0146	0.00224379	NM_001031943, NM_057227, NM_079274, NM_080188, NM_080059,	213	19	6976	8.61873
GOTERM_BP_ALL	GO:0005975~carbohydrate metabolic process	24	0.07	0.00225771	NM_057950, NM_136218, NM_079509, NM_057233, NM_132479, NM_057217, NM_080082, NM_079128, NM_133136, NM_142354, NM_141885, NM_140825, NM_136412, NM_135062, NM_079467, NM_143781, NM_135269, NM_079060, NM_142057, NM_132117, NM_137751, NM_140659, NM_142165, NM_142073,	213	400	6976	1.96507
GOTERM_BP_ALL	GO:0048731~system development	51	0.1487	0.00287118	NM_057405, NM_079412, NM_078568, NM_137976, NM_079128, NM_080110, NM_080020, NM_057669, NM_136081, NM_001014522, NM_078731, NM_141268, NM_142073, NM_057242, NM_079509, NM_137169, NM_057232, NM_079187, NM_143745, NM_058111, NM_136176, NM_057535, NM_057492, NM_143141, NM_057397, NM_143703, NM_057597, NM_078573, NM_165508, NM_078521, NM_057683, NM_079209, NM_141885, NM_057339, NM_079467, NM_138164, …	213	1128	6976	1.48077
SMART	SM00241:ZP	5	0.0146	0.00290661	NM_143614, NM_143476, NM_143792, NM_138094, NM_143613,	150	19	4554	7.98947
GOTERM_BP_ALL	GO:0032502~developmental process	76	0.2216	0.00305226	NM_078864, NM_078523, NM_079180, NM_079412, NM_078568, NM_057405, NM_080110, NM_079128, NM_137976, NM_080020, NM_057947, NM_132321, NM_136081, NM_057669, NM_079706, NM_079798, NM_078731, NM_001014522, NM_079401, NM_141268, NM_079008, NM_057242, NM_142073, NM_079115, NM_079509, NM_137169, NM_057232, NM_079187, NM_058111, NM_143745, NM_136176, NM_135787, NM_057535, NM_057492, NM_143141, NM_057397, …	213	1865	6976	1.33463
SP_PIR_KEYWORDS	stress response	5	0.0146	0.00389944	NM_001031943, NM_057227, NM_079274, NM_080188, NM_080059,	163	22	5338	7.44283
GOTERM_MF_ALL	GO:0015103~inorganic anion transmembrane transporter activity	6	0.0175	0.00484898	NM_135031, NM_140184, NM_136488, NM_135029, NM_134728, NM_143781,	267	39	9273	5.34313
GOTERM_BP_ALL	GO:0035272~exocrine system development	11	0.0321	0.00542477	NM_057669, NM_057397, NM_138164, NM_079412, NM_137976, NM_079128, NM_080020, NM_141885, NM_058111, NM_143745, NM_001014678, NM_001014680,	213	128	6976	2.81455
GOTERM_BP_ALL	GO:0007431~salivary gland development	11	0.0321	0.00542477	NM_057669, NM_057397, NM_138164, NM_079412, NM_137976, NM_079128, NM_080020, NM_141885, NM_058111, NM_143745, NM_001014678, NM_001014680,	213	128	6976	2.81455
UP_SEQ_FEATURE	splice variant	23	0.0671	0.00552492	NM_057746, NM_057899, NM_078523, NM_057217, NM_137169, NM_057549, NM_078568, NM_080082, NM_141398, NM_079833, NM_078596, NM_080384, NM_057339, NM_079647, NM_057397, NM_057408, NM_079060, NM_079378, NM_057345, NM_057389, NM_001014678, NM_001014680, NM_142165, NM_079197,	73	378	2109	1.75788
GOTERM_BP_ALL	GO:0009607~response to biotic stimulus	12	0.035	0.00553221	NM_057746, NM_079418, NM_001031943, NM_057227, NM_079274, NM_080020, NM_079022, NM_080188, NM_080059, NM_168021, NM_057947, NM_142073,	213	149	6976	2.63768
GOTERM_BP_ALL	GO:0007444~imaginal disc development	23	0.0671	0.0057203	NM_079209, NM_137169, NM_079412, NM_057405, NM_057232, NM_080110, NM_080020, NM_057247, NM_079467, NM_057535, NM_057669, NM_057492, NM_057397, NM_078731, NM_138094, NM_057531, NM_057345, NM_079383, NM_079998, NM_165508, NM_001014678, NM_001014680, NM_142073, NM_078521,	213	406	6976	1.85536
GOTERM_MF_ALL	GO:0015114~phosphate transmembrane transporter activity	5	0.0146	0.00601594	NM_140184, NM_136488, NM_135029, NM_134728, NM_143781,	267	26	9273	6.67891
GOTERM_BP_ALL	GO:0048522~positive regulation of cellular process	15	0.0437	0.00667995	NM_057746, NM_136091, NM_137169, NM_079412, NM_141398, NM_080020, NM_143745, NM_169357, NM_079467, NM_057535, NM_057669, NM_079706, NM_078731, NM_079378, NM_079383,	213	219	6976	2.24323
GOTERM_MF_ALL	GO:0005488~binding	217	0.6327	0.00669255	NM_078523, NM_079958, NM_079418, NM_142940, NM_079412, NM_080131, NM_135228, NM_140954, NM_057947, NM_132293, NM_079883, NM_131988, NM_167239, NM_141252, NM_140597, NM_079187, NM_143745, NM_135370, NM_143141, NM_205943, NM_168551, NM_137371, NM_078521, NM_134724, NM_079352, NM_130602, NM_136091, NM_079209, NM_143070, NM_078596, NM_057546, NM_141885, NM_057339, NM_142493, NM_001031977, NM_132047, …	267	6925	9273	1.0883
INTERPRO	IPR011701:Major facilitator superfamily MFS-1	9	0.0262	0.00739565	NM_142983, NM_136488, NM_132117, NM_138225, NM_169357, NM_135029, NM_142562, NM_134728, NM_143781,	254	99	8825	3.15855
INTERPRO	IPR001849:Pleckstrin-like	7	0.0204	0.00907356	NM_132721, NM_057397, NM_057923, NM_143703, NM_140685, NM_079481, NM_206293,	254	63	8825	3.86045
GOTERM_BP_ALL	GO:0048518~positive regulation of biological process	15	0.0437	0.00907397	NM_057746, NM_136091, NM_137169, NM_079412, NM_141398, NM_080020, NM_143745, NM_169357, NM_079467, NM_057535, NM_057669, NM_079706, NM_078731, NM_079378, NM_079383,	213	227	6976	2.16417
INTERPRO	IPR003014:N/apple PAN	3	0.0087	0.0113785	NM_143614, NM_143476, NM_143613,	254	6	8825	17.372
INTERPRO	IPR003609:Apple-like	3	0.0087	0.0113785	NM_143614, NM_143476, NM_143613,	254	6	8825	17.372
GOTERM_BP_ALL	GO:0048513~organ development	41	0.1195	0.0115009	NM_079209, NM_079412, NM_057405, NM_080110, NM_079128, NM_137976, NM_080020, NM_141885, NM_079467, NM_136081, NM_057669, NM_001014522, NM_078731, NM_138164, NM_057531, NM_057345, NM_079383, NM_079998, NM_080094, NM_136740, NM_057242, NM_142073, NM_079509, NM_137169, NM_166479, NM_057232, NM_079234, NM_058111, NM_057247, NM_143745, NM_136176, NM_057535, NM_057492, NM_057397, NM_138094, NM_057597, …	213	922	6976	1.4564
GOTERM_BP_ALL	GO:0015698~inorganic anion transport	5	0.0146	0.0122255	NM_140577, NM_136488, NM_135029, NM_176293, NM_143781,	213	30	6976	5.45853
GOTERM_BP_ALL	GO:0007275~multicellular organismal development	64	0.1866	0.0127351	NM_078523, NM_079180, NM_079412, NM_078568, NM_057405, NM_080110, NM_079128, NM_137976, NM_080020, NM_132321, NM_136081, NM_057669, NM_079798, NM_001014522, NM_078731, NM_079008, NM_141268, NM_057242, NM_142073, NM_079509, NM_137169, NM_057232, NM_079187, NM_058111, NM_143745, NM_136176, NM_057535, NM_057492, NM_143141, NM_057397, NM_143703, NM_057597, NM_078573, NM_165508, NM_078521, NM_057683, …	213	1603	6976	1.3076
GOTERM_BP_ALL	GO:0002164~larval development	21	0.0612	0.0132174	NM_137169, NM_079180, NM_079412, NM_057405, NM_057232, NM_080110, NM_079128, NM_080020, NM_057247, NM_079467, NM_057535, NM_057669, NM_078731, NM_138094, NM_057531, NM_079383, NM_079998, NM_165508, NM_001014678, NM_001014680, NM_142073, NM_078521,	213	386	6976	1.7818
GOTERM_BP_ALL	GO:0019222~regulation of metabolic process	41	0.1195	0.0134147	NM_130602, NM_078523, NM_079707, NM_079412, NM_141193, NM_057546, NM_080020, NM_080384, NM_058085, NM_057669, NM_079706, NM_078731, NM_057227, NM_057345, NM_080094, NM_132293, NM_079008, NM_142073, NM_057746, NM_134529, NM_137169, NM_057549, NM_166479, NM_141398, NM_167487, NM_143705, NM_079187, NM_057247, NM_143745, NM_169357, NM_136176, NM_141297, NM_057535, NM_143141, NM_057397, NM_057408, NM_…	213	931	6976	1.44232
INTERPRO	IPR001507:Endoglin/CD105 antigen	4	0.0117	0.0138139	NM_143614, NM_143476, NM_138094, NM_143613,	254	18	8825	7.72091
GOTERM_BP_ALL	GO:0043067~regulation of programmed cell death	9	0.0262	0.0142652	NM_136091, NM_079706, NM_078731, NM_079412, NM_137976, NM_079128, NM_080020, NM_079383, NM_143745,	213	105	6976	2.80724
INTERPRO	IPR007114:Major facilitator superfamily	8	0.0233	0.0153648	NM_142983, NM_136488, NM_132117, NM_169357, NM_135029, NM_142562, NM_134728, NM_143781,	254	91	8825	3.05443
GOTERM_MF_ALL	GO:0008509~anion transmembrane transporter activity	8	0.0233	0.0154356	NM_140577, NM_058080, NM_135031, NM_140184, NM_136488, NM_135029, NM_134728, NM_143781,	267	91	9273	3.05322
SMART	SM00233:PH	7	0.0204	0.0162364	NM_132721, NM_057397, NM_057923, NM_143703, NM_140685, NM_079481, NM_206293,	150	63	4554	3.37333
GOTERM_BP_ALL	GO:0048732~gland development	11	0.0321	0.0164289	NM_057669, NM_057397, NM_138164, NM_079412, NM_137976, NM_079128, NM_080020, NM_141885, NM_058111, NM_143745, NM_001014678, NM_001014680,	213	151	6976	2.38585
GOTERM_BP_ALL	GO:0000381~regulation of alternative nuclear mRNA splicing, via spliceosome	6	0.0175	0.0172693	NM_080384, NM_057247, NM_080094, NM_001014678, NM_001014680, NM_079008, NM_141297,	213	50	6976	3.93014
SP_PIR_KEYWORDS	heat shock	3	0.0087	0.0173881	NM_057227, NM_079274, NM_080188,	163	7	5338	14.0351
SP_PIR_KEYWORDS	stress-induced protein	3	0.0087	0.0173881	NM_057227, NM_079274, NM_080188,	163	7	5338	14.0351
GOTERM_BP_ALL	GO:0042417~dopamine metabolic process	3	0.0087	0.0174531	NM_079707, NM_057549, NM_079115,	213	7	6976	14.0362
GOTERM_BP_ALL	GO:0019953~sexual reproduction	25	0.0729	0.0181495	NM_130602, NM_078523, NM_079412, NM_080131, NM_078596, NM_080020, NM_058085, NM_080384, NM_057339, NM_079467, NM_057669, NM_079706, NM_078731, NM_132047, NM_057345, NM_079383, NM_080094, NM_057242, NM_079234, NM_057397, NM_057241, NM_057597, NM_141863, NM_001014678, NM_001014680, NM_078521,	213	504	6976	1.62456
GOTERM_BP_ALL	GO:0012502~induction of programmed cell death	6	0.0175	0.0186875	NM_136091, NM_078731, NM_079412, NM_080020, NM_079383, NM_143745,	213	51	6976	3.85308
GOTERM_BP_ALL	GO:0000380~alternative nuclear mRNA splicing, via spliceosome	6	0.0175	0.0186875	NM_080384, NM_057247, NM_080094, NM_001014678, NM_001014680, NM_079008, NM_141297,	213	51	6976	3.85308
GOTERM_BP_ALL	GO:0050794~regulation of cellular process	55	0.1603	0.0193135	NM_078523, NM_079958, NM_079180, NM_079412, NM_057405, NM_079128, NM_137976, NM_141193, NM_080020, NM_058085, NM_057947, NM_057669, NM_079706, NM_078731, NM_140685, NM_132293, NM_079008, NM_142073, NM_137169, NM_143705, NM_079187, NM_143745, NM_058111, NM_057535, NM_057492, NM_143141, NM_057397, NM_143703, NM_057408, NM_057597, NM_130602, NM_136091, NM_079707, NM_057546, NM_080384, NM_206293, NM_…	213	1364	6976	1.32061
SMART	SM00473:PAN_AP	3	0.0087	0.0200431	NM_143614, NM_143476, NM_143613,	150	7	4554	13.0114
GOTERM_BP_ALL	GO:0016051~carbohydrate biosynthetic process	6	0.0175	0.0201804	NM_079509, NM_135269, NM_079060, NM_142165, NM_135062, NM_136412,	213	52	6976	3.77898
GOTERM_CC_ALL	GO:0005576~extracellular region	21	0.0612	0.0202885	NM_079334, NM_138087, NM_079209, NM_057232, NM_079128, NM_133136, NM_079022, NM_142354, NM_168021, NM_176293, NM_057397, NM_057241, NM_137598, NM_142057, NM_168275, NM_166063, NM_079383, NM_140659, NM_175946, NM_079481, NM_079197,	156	429	5396	1.6932
GOTERM_MF_ALL	GO:0005436~sodium:phosphate symporter activity	4	0.0117	0.0211815	NM_136488, NM_135029, NM_134728, NM_143781,	267	21	9273	6.6153
GOTERM_BP_ALL	GO:0006817~phosphate transport	4	0.0117	0.0215395	NM_136488, NM_135029, NM_176293, NM_143781,	213	20	6976	6.55023
GOTERM_BP_ALL	GO:0009653~anatomical structure morphogenesis	39	0.1137	0.0216301	NM_130602, NM_079180, NM_079412, NM_057405, NM_080110, NM_080020, NM_057339, NM_057947, NM_079467, NM_057669, NM_079706, NM_079798, NM_001014522, NM_078731, NM_079277, NM_057531, NM_057345, NM_079401, NM_079383, NM_079998, NM_057242, NM_142073, NM_079509, NM_137169, NM_166479, NM_057232, NM_079187, NM_057535, NM_143141, NM_057397, NM_057241, NM_057349, NM_143703, NM_138094, NM_079378, NM_078573, …	213	903	6976	1.4145
GOTERM_BP_ALL	GO:0002117~larval development (sensu Amphibia)	19	0.0554	0.0217458	NM_137169, NM_079180, NM_079412, NM_057405, NM_057232, NM_080110, NM_080020, NM_079467, NM_057535, NM_057669, NM_078731, NM_138094, NM_057531, NM_079383, NM_079998, NM_165508, NM_001014678, NM_001014680, NM_142073, NM_078521,	213	354	6976	1.75783
GOTERM_BP_ALL	GO:0007552~metamorphosis	19	0.0554	0.0217458	NM_137169, NM_079180, NM_079412, NM_057405, NM_057232, NM_080110, NM_080020, NM_079467, NM_057535, NM_057669, NM_078731, NM_138094, NM_057531, NM_079383, NM_079998, NM_165508, NM_001014678, NM_001014680, NM_142073, NM_078521,	213	354	6976	1.75783
GOTERM_BP_ALL	GO:0007300~ovarian nurse cell to oocyte transport	5	0.0146	0.022826	NM_079706, NM_057397, NM_057241, NM_079412, NM_057242,	213	36	6976	4.54877
GOTERM_BP_ALL	GO:0006820~anion transport	6	0.0175	0.0233957	NM_140577, NM_135031, NM_136488, NM_135029, NM_176293, NM_143781,	213	54	6976	3.63902
GOTERM_BP_ALL	GO:0042981~regulation of apoptosis	8	0.0233	0.0238392	NM_136091, NM_079706, NM_078731, NM_079412, NM_137976, NM_079128, NM_079383, NM_143745,	213	94	6976	2.78733
GOTERM_MF_ALL	GO:0015296~anion:cation symporter activity	5	0.0146	0.0247819	NM_058080, NM_136488, NM_135029, NM_134728, NM_143781,	267	39	9273	4.45261
GOTERM_BP_ALL	GO:0007276~gamete generation	24	0.07	0.0254387	NM_078523, NM_130602, NM_079412, NM_080131, NM_078596, NM_079234, NM_080020, NM_080384, NM_057339, NM_079467, NM_057669, NM_079706, NM_057397, NM_057241, NM_132047, NM_078731, NM_057597, NM_057345, NM_141863, NM_079383, NM_080094, NM_001014678, NM_001014680, NM_057242, NM_078521,	213	493	6976	1.59438
GOTERM_MF_ALL	GO:0008034~lipoprotein binding	3	0.0087	0.0258336	NM_176104, NM_080110, NM_079998,	267	9	9273	11.5768
GOTERM_BP_ALL	GO:0007560~imaginal disc morphogenesis	18	0.0525	0.0264763	NM_137169, NM_079412, NM_057405, NM_057232, NM_080110, NM_080020, NM_079467, NM_057535, NM_057669, NM_078731, NM_138094, NM_057531, NM_079383, NM_079998, NM_165508, NM_001014678, NM_001014680, NM_142073, NM_078521,	213	336	6976	1.75453
GOTERM_BP_ALL	GO:0043068~positive regulation of programmed cell death	6	0.0175	0.026925	NM_136091, NM_078731, NM_079412, NM_080020, NM_079383, NM_143745,	213	56	6976	3.50905
UP_SEQ_FEATURE	compositionally biased region:Poly-Gln	7	0.0204	0.0280708	NM_057492, NM_078731, NM_137169, NM_057405, NM_141398, NM_079378, NM_080020,	73	69	2109	2.93091
GOTERM_BP_ALL	GO:0050789~regulation of biological process	64	0.1866	0.0284444	NM_078523, NM_079958, NM_079180, NM_079412, NM_057405, NM_079128, NM_137976, NM_141193, NM_080020, NM_058085, NM_057947, NM_057669, NM_079706, NM_001014522, NM_078731, NM_140685, NM_132293, NM_079008, NM_057242, NM_142073, NM_079115, NM_137169, NM_143705, NM_079187, NM_058111, NM_143745, NM_136176, NM_057535, NM_057492, NM_143141, NM_057397, NM_057408, NM_143703, NM_057597, NM_078573, NM_130602, …	213	1667	6976	1.25739
GOTERM_BP_ALL	GO:0035072~ecdysone-mediated induction of salivary gland cell autophagic cell death	3	0.0087	0.0287464	NM_079412, NM_080020, NM_143745,	213	9	6976	10.9171
GOTERM_BP_ALL	GO:0050684~regulation of mRNA processing	6	0.0175	0.030777	NM_080384, NM_057247, NM_080094, NM_001014678, NM_001014680, NM_079008, NM_141297,	213	58	6976	3.38805
GOTERM_BP_ALL	GO:0048024~regulation of nuclear mRNA splicing, via spliceosome	6	0.0175	0.030777	NM_080384, NM_057247, NM_080094, NM_001014678, NM_001014680, NM_079008, NM_141297,	213	58	6976	3.38805
GOTERM_BP_ALL	GO:0000398~nuclear mRNA splicing, via spliceosome	10	0.0292	0.0309576	NM_057408, NM_141863, NM_080384, NM_057247, NM_080094, NM_001014678, NM_001014680, NM_079915, NM_079008, NM_141297, NM_132652,	213	144	6976	2.27439
GOTERM_BP_ALL	GO:0000377~RNA splicing, via transesterification reactions with bulged adenosine as nucleophile	10	0.0292	0.0309576	NM_057408, NM_141863, NM_080384, NM_057247, NM_080094, NM_001014678, NM_001014680, NM_079915, NM_079008, NM_141297, NM_132652,	213	144	6976	2.27439
GOTERM_BP_ALL	GO:0000375~RNA splicing, via transesterification reactions	10	0.0292	0.0309576	NM_057408, NM_141863, NM_080384, NM_057247, NM_080094, NM_001014678, NM_001014680, NM_079915, NM_079008, NM_141297, NM_132652,	213	144	6976	2.27439
GOTERM_BP_ALL	GO:0051276~chromosome organization and biogenesis	14	0.0408	0.0325645	NM_078523, NM_166479, NM_141398, NM_079833, NM_143705, NM_079795, NM_057397, NM_057241, NM_080188, NM_080059, NM_080094, NM_001014678, NM_001014680, NM_132293, NM_001032217,	213	242	6976	1.8947
GOTERM_BP_ALL	GO:0051093~negative regulation of developmental process	6	0.0175	0.0328262	NM_057669, NM_078731, NM_137169, NM_057597, NM_078573, NM_079383,	213	59	6976	3.33063
INTERPRO	IPR000152:Aspartic acid and asparagine hydroxylation site	4	0.0117	0.0336307	NM_057531, NM_139641, NM_078596, NM_079998,	254	25	8825	5.55906
INTERPRO	IPR013032:EGF-like region	7	0.0204	0.0348627	NM_137859, NM_057531, NM_080110, NM_139641, NM_078596, NM_142354, NM_079383,	254	85	8825	2.86128
GOTERM_BP_ALL	GO:0032392~DNA geometric change	3	0.0087	0.0352242	NM_132117, NM_057247, NM_080094,	213	10	6976	9.82535
GOTERM_BP_ALL	GO:0006268~DNA unwinding during replication	3	0.0087	0.0352242	NM_132117, NM_057247, NM_080094,	213	10	6976	9.82535
GOTERM_BP_ALL	GO:0048806~genitalia development	3	0.0087	0.0352242	NM_057397, NM_057345, NM_080020,	213	10	6976	9.82535
GOTERM_BP_ALL	GO:0032508~DNA duplex unwinding	3	0.0087	0.0352242	NM_132117, NM_057247, NM_080094,	213	10	6976	9.82535
GOTERM_BP_ALL	GO:0035078~induction of programmed cell death by ecdysone	3	0.0087	0.0352242	NM_079412, NM_080020, NM_143745,	213	10	6976	9.82535
GOTERM_BP_ALL	GO:0009966~regulation of signal transduction	12	0.035	0.0384824	NM_079958, NM_079706, NM_057349, NM_078731, NM_143703, NM_057405, NM_140685, NM_079383, NM_058111, NM_206293, NM_142073, NM_079467,	213	198	6976	1.98492
GOTERM_BP_ALL	GO:0051252~regulation of RNA metabolic process	6	0.0175	0.0394762	NM_080384, NM_057247, NM_080094, NM_001014678, NM_001014680, NM_079008, NM_141297,	213	62	6976	3.16947
GOTERM_BP_ALL	GO:0000003~reproduction	27	0.0787	0.0396131	NM_130602, NM_078523, NM_079412, NM_080131, NM_078596, NM_080020, NM_058085, NM_080384, NM_057339, NM_079467, NM_057669, NM_079706, NM_078731, NM_132047, NM_057345, NM_079383, NM_080094, NM_079008, NM_057242, NM_057549, NM_079234, NM_057397, NM_057241, NM_057597, NM_141863, NM_001014678, NM_001014680, NM_078521,	213	599	6976	1.47626
SMART	SM00135:LY	3	0.0087	0.0402766	NM_176104, NM_078596, NM_079998,	150	10	4554	9.108
INTERPRO	IPR001452:Src homology-3	6	0.0175	0.0403612	NM_057397, NM_057349, NM_143703, NM_140685, NM_143570, NM_078725,	254	66	8825	3.15855
GOTERM_BP_ALL	GO:0006917~induction of apoptosis	5	0.0146	0.0406259	NM_136091, NM_078731, NM_079412, NM_079383, NM_143745,	213	43	6976	3.80828
GOTERM_BP_ALL	GO:0048477~oogenesis	18	0.0525	0.0415583	NM_130602, NM_079412, NM_078596, NM_080020, NM_057339, NM_079467, NM_057669, NM_079706, NM_057397, NM_057241, NM_078731, NM_057597, NM_141863, NM_079383, NM_080094, NM_001014678, NM_001014680, NM_057242, NM_078521,	213	355	6976	1.66062
GOTERM_BP_ALL	GO:0006066~alcohol metabolic process	10	0.0292	0.0415883	NM_057233, NM_080147, NM_079707, NM_057217, NM_057549, NM_079060, NM_137751, NM_140825, NM_079467, NM_079115,	213	152	6976	2.15468
GOTERM_BP_ALL	GO:0035081~induction of programmed cell death by hormones	3	0.0087	0.0422048	NM_079412, NM_080020, NM_143745,	213	11	6976	8.93214
SP_PIR_KEYWORDS	mrna splicing	4	0.0117	0.0427903	NM_057408, NM_080384, NM_136033, NM_079008,	163	26	5338	5.03823
SP_PIR_KEYWORDS	glycosidase	6	0.0175	0.043874	NM_057950, NM_139631, NM_132479, NM_080082, NM_142057, NM_141885,	163	64	5338	3.07017
GOTERM_BP_ALL	GO:0008380~RNA splicing	10	0.0292	0.0445894	NM_057408, NM_141863, NM_080384, NM_057247, NM_080094, NM_001014678, NM_001014680, NM_079915, NM_079008, NM_141297, NM_132652,	213	154	6976	2.1267
UP_SEQ_FEATURE	sequence variant	10	0.0292	0.0454454	NM_057746, NM_078523, NM_135184, NM_057217, NM_079412, NM_079022, NM_079795, NM_080188, NM_140659, NM_080059,	73	140	2109	2.0636
GOTERM_CC_ALL	GO:0044421~extracellular region part	7	0.0204	0.0460097	NM_057397, NM_057241, NM_079128, NM_166063, NM_175946, NM_079481, NM_176293,	156	91	5396	2.66075
GOTERM_BP_ALL	GO:0048519~negative regulation of biological process	19	0.0554	0.046512	NM_130602, NM_079707, NM_137169, NM_057405, NM_141398, NM_079128, NM_137976, NM_058085, NM_079467, NM_057535, NM_057669, NM_079706, NM_057492, NM_078731, NM_057597, NM_078573, NM_079383, NM_080094, NM_142073,	213	387	6976	1.60794
GOTERM_BP_ALL	GO:0043065~positive regulation of apoptosis	5	0.0146	0.046827	NM_136091, NM_078731, NM_079412, NM_079383, NM_143745,	213	45	6976	3.63902
GOTERM_BP_ALL	GO:0009408~response to heat	5	0.0146	0.046827	NM_001031943, NM_057227, NM_079274, NM_080188, NM_080059,	213	45	6976	3.63902
GOTERM_BP_ALL	GO:0006082~organic acid metabolic process	16	0.0466	0.0478467	NM_169500, NM_136218, NM_079959, NM_079707, NM_078568, NM_142803, NM_140954, NM_143522, NM_140882, NM_058080, NM_079277, NM_133077, NM_079060, NM_079401, NM_141906, NM_001015460,	213	308	6976	1.70136
GOTERM_BP_ALL	GO:0019752~carboxylic acid metabolic process	16	0.0466	0.0478467	NM_169500, NM_136218, NM_079959, NM_079707, NM_078568, NM_142803, NM_140954, NM_143522, NM_140882, NM_058080, NM_079277, NM_133077, NM_079060, NM_079401, NM_141906, NM_001015460,	213	308	6976	1.70136
GOTERM_BP_ALL	GO:0035111~leg joint morphogenesis	3	0.0087	0.049652	NM_057535, NM_057405, NM_079467,	213	12	6976	8.18779
