# Supplementary material for: Somatic, germline and sex hierarchy regulated gene expression during Drosophila metamorphosis
Source: BMC Genomics. 2009 Feb 13;10:80. doi: 10.1186/1471-2164-10-80 (PMC2656526; doi:10.1186/1471-2164-10-80)
Supplement: Additional file 10 — Genes that show somatic, sex-differential expression at 48 hour APF, and genes expressed downstream of tra and dsx at 48 hour APF. The first tab lists genes with somatic, sex-differential transcript abundance differences at 48 hour APF during metamorphosis, the second tab lists genes with somatic sex differential transcript abundance downstream of tra at 48 hour APF during metamorphosis, and the third tab lists genes with somatic, sex-differential transcript abundance downstream of dsx at 48 hour APF during metamorphosis. [file 1471-2164-10-80-S10.xls]

## Sheet: somatic sex set
Genes with somatic, sex-differential transcript abundance differences at 48 hour APF during metamorphosis. Genes in this set were required to be significantly,
differentially expressed between wild type males and females (q<0.15) and between tud progeny males and females (one-tailed t-test; q<0.15).
Multiple transcripts from a single gene may be present in this list.
Sex-bias	DACID	CG #	Gene Name	FBGN	wt M/wt F FC	q value	tud M/tud F FC	q value
Male-biased	DAC007K18	CR32777	RNA on the X 1	FBgn0019661	35.2999	5.13797e-15	226.717	0
	DAC029L10	CR32665	RNA on the X 2	FBgn0019660	7.53301	1.49698e-05	13.2008	0.000838001
	DAC007O06	CR32998	snRNA:U4:25F	FBgn0041719	2.0314	0.00408896	5.87851	0.000838001
	DAC014J19	CG40303	CG40303	FBgn0058303	1.44227	0.0675727	3.85402	0.00120803
	DAC013F18	CG1342	CG1342	FBgn0039795	1.29616	0.088033	3.20648	0.00131112
	DAC034J07	CG15596	Osiris 11	FBgn0037418	1.51953	0.0179662	2.93158	0.00193173
	DAC006C03	CG4844	CG4844	FBgn0061354	1.25454	0.139954	2.9107	0.0106607
	DAC029K05	CG14029	vrille	FBgn0016076	1.23761	0.0944299	2.73462	0.00092156
	DAC024I10	CG1499	CG1499	FBgn0039852	1.36283	0.0287494	2.57627	0.00120803
	DAC034J21	CG1567	C901	FBgn0021742	1.13969	0.112868	2.48101	0.000104944
	DAC005M17	CG12063	CG12063	FBgn0039851	1.3382	0.0341846	2.47972	0.0014659
	DAC023L04	CG5180	CG5180	FBgn0043457	1.88904	0.000150861	2.43952	0.01988
	DAC017A07	CG7088	bangles and beads	FBgn0001090	1.41624	0.0639795	2.42714	0.0373569
	DAC004M13	CG17131	SP71	FBgn0029128	1.21011	0.101607	2.39603	0.00215622
	DAC016F15	CG13082	CG13082	FBgn0032803	1.25366	0.078141	2.38776	0.0031991
	DAC020I08	CG10898	CG10898	FBgn0037911	1.33321	0.0224994	2.33047	0.00123891
	DAC004G23	CG16869	Ance-2	FBgn0032535	1.27527	0.102211	2.24798	0.0253662
	DAC016H22	CG32817	CG32817	FBgn0052817	1.37738	0.105236	2.21708	0.0988221
	DAC025P10	CG10717	Ecdysone-inducible gene L1	FBgn0001256	1.25424	0.0821663	2.18478	0.0100169
	DAC039L21	CG32159	CG32159	FBgn0052159	1.22351	0.116125	2.16377	0.0182297
	DAC035F01	CG11797	Odorant-binding protein 56a	FBgn0034468	1.29754	0.0616988	2.11777	0.0148403
	DAC027B10	CG8420	CG8420	FBgn0037664	1.14674	0.111594	2.09163	0.00092156
	DAC037J08	CG13059	CG13059	FBgn0036607	1.35874	0.0104687	2.003	0.00249865
	DAC003M22	CG32356	Ecdysone-inducible gene E1	FBgn0001253	1.14863	0.096784	1.9884	0.00101382
	DAC027G04	CG3541	piopio	FBgn0020521	1.15858	0.129414	1.98628	0.00826843
	DAC004K24	CG30049	CG30049	FBgn0050049	4.55445	7.75181e-08	1.98622	0.0801088
	DAC013P07	CG13209	shavenoid	FBgn0003382	1.22451	0.126891	1.96931	0.0440352
	DAC024A10	CG14925	Osiris 21	FBgn0032359	1.35684	0.0125335	1.958	0.00413567
	DAC007F16	CG6611	ectodermal	FBgn0000451	1.23974	0.0606219	1.95728	0.00756219
	DAC024G24	CG14995	CG14995	FBgn0035497	3.70337	8.42928e-11	1.95605	0.00411382
	DAC041O21	CG4702	CG4702	FBgn0037992	1.27092	0.0609934	1.94762	0.0185203
	DAC014O19	CG9138	SP1070	FBgn0031879	1.26226	0.0645979	1.9058	0.0143713
	DAC009C14	CG31687	CG31687	FBgn0051687	1.22701	0.0616245	1.89821	0.0592036
	DAC024H12	CG9261	nervana 2	FBgn0015777	1.96736	1.2234e-06	1.87262	0.00945827
	DAC020F24	CG18140	Chitinase 3	FBgn0022701	1.12271	0.127016	1.85771	0.00191841
	DAC040A24	CG3331	ebony	FBgn0000527	1.93029	7.19762e-05	1.85193	0.0358089
	DAC036F16	CG7225	windbeutel	FBgn0004003	1.21849	0.0235926	1.8474	0.000838001
	DAC005E01	CG10697	Dopa decarboxylase	FBgn0000422	4.35577	2.46775e-10	1.8444	0.0922679
	DAC034F10	CG4386	CG4386	FBgn0034661	1.13484	0.128605	1.82763	0.00571144
	DAC033I24	CG32796	brother of iHog	FBgn0040388	1.3025	0.026419	1.77131	0.0190154
	DAC024L20	CG9316	CG9316	FBgn0032878	1.14427	0.131378	1.74816	0.0190734
	DAC012K20	CG11438	CG11438	FBgn0037164	1.17338	0.0686783	1.71784	0.00619913
	DAC018E19	CG32447	CG32447	FBgn0052447	1.13335	0.0883416	1.71665	0.00205574
	DAC024K04	CG15013	dusky-like	FBgn0066365	1.20262	0.086172	1.71618	0.0367693
	DAC013J06	CG13535	CG13535	FBgn0034787	1.26236	0.0723501	1.70287	0.0901258
	DAC012H17	CG15589	CG15589	FBgn0037409	1.36959	0.0141534	1.70279	0.0354657
	DAC030C04	CG3989	ade5	FBgn0020513	1.10691	0.0687012	1.6872	0.000156666
	DAC033J23	CG11430	olf186-F	FBgn0041585	1.42655	2.21973e-05	1.67827	0.00123891
	DAC037J20	CG13078	CG13078	FBgn0032809	1.19524	0.0312985	1.66366	0.0111743
	DAC006B21	CG11546	kermit	FBgn0010504	2.32552	4.19735e-08	1.65093	0.0304553
	DAC033K01	CG15643	CG15643	FBgn0030654	1.22928	0.0718821	1.60405	0.0881536
	DAC021G10	CG11425	CG11425	FBgn0037167	1.31456	0.0400851	1.59409	0.13631
	DAC024K16	CG15020	CG15020	FBgn0035543	1.12255	0.146193	1.57851	0.0431277
	DAC028G21	CG10249	CG10249	FBgn0027596	2.06976	8.32061e-09	1.56228	0.00990239
	DAC004J19	CG31637	CG31637	FBgn0051637	1.13266	0.127473	1.5616	0.0430014
	DAC006B10	CG9369	miniature	FBgn0002577	1.1622	0.106629	1.55494	0.0676085
	DAC026E12	CG4753	CG4753	FBgn0036622	1.29387	0.00603607	1.5527	0.0915475
	DAC039F23	CG32096	rolling pebbles	FBgn0041096	1.08119	0.144479	1.54877	0.0295252
	DAC031P10	CG5508	CG5508	FBgn0027579	1.23797	0.0536618	1.53746	0.0922679
	DAC010L11	CG2082	CG2082	FBgn0027608	1.1499	0.0693958	1.51294	0.0116163
	DAC009G15	CG12880	CG12880	FBgn0046258	1.13363	0.114942	1.50548	0.0496698
	DAC039M24	CG7055	dalao	FBgn0030093	2.54654	2.20146e-08	1.49757	0.0643705
	DAC023I24	CG10843	Cyp4p3	FBgn0033397	2.14021	7.14092e-08	1.48913	0.093142
	DAC006A12	CG5227	sidekick	FBgn0021764	1.92848	2.45914e-06	1.48855	0.0833994
	DAC038J18	CG3265	Eb1	FBgn0027066	1.10253	0.100114	1.47361	0.00755151
	DAC023K24	CG10862	CG10862	FBgn0035455	1.15746	0.0374018	1.45939	0.0858948
	DAC026F20	CG8086	CG8086	FBgn0032010	4.41079	3.86518e-12	1.45934	0.0857233
	DAC014N01	CG40354	CG40354	FBgn0058354	1.51737	0.000149373	1.45154	0.0538194
	DAC024K22	CG15029	CG15029	FBgn0030619	1.10228	0.137561	1.43992	0.0970526
	DAC019L11	CG6359	CG6359	FBgn0038065	1.12822	0.0949369	1.43929	0.0431277
	DAC003H12	CG5484	CG5484	FBgn0039450	1.19014	0.0173234	1.43557	0.01236
	DAC009K21	CG12948	CG12948	FBgn0037739	1.11258	0.083142	1.42798	0.0137517
	DAC026C09	CG6190	Angelman syndrome	FBgn0061469	2.19084	1.47808e-09	1.42163	0.0437839
	DAC023K10	CG1084	Contactin	FBgn0037240	1.38213	0.00508338	1.41683	0.133525
	DAC035H23	CG11857	CG11857	FBgn0039303	1.13133	0.0695155	1.41196	0.0289141
	DAC004B16	CG12369	Lachesin	FBgn0010238	1.09705	0.112485	1.40996	0.0208004
	DAC036C21	CG1828	dre4	FBgn0002183	1.20048	0.0673315	1.40843	0.136123
	DAC010M22	CG18572	rudimentary	FBgn0003189	1.28871	0.0121401	1.40789	0.0724323
	DAC022B04	CG13728	CG13728	FBgn0036716	1.13618	0.102196	1.40746	0.095318
	DAC003M18	CG32354	CG32354	FBgn0052354	1.18106	0.066189	1.39976	0.126558
	DAC039G14	CG6988	Protein disulfide isomerase	FBgn0014002	1.1087	0.117357	1.36629	0.0801088
	DAC012K16	CG11326	Thrombospondin	FBgn0031850	1.09016	0.138543	1.36594	0.0437839
	DAC018B16	CG5784	Mapmodulin	FBgn0034282	1.13592	0.0692731	1.35605	0.0657722
	DAC010H11	CG2041	legless	FBgn0039907	1.2221	0.0375392	1.3503	0.147938
	DAC009H24	CG5684	Pop2	FBgn0036239	1.18049	0.0411773	1.34682	0.106082
	DAC036L08	CG7392	Connector of kinase to AP-1	FBgn0044323	1.11861	0.0897616	1.34509	0.0738904
	DAC005N08	CG5174	CG5174	FBgn0034345	1.21862	0.0101155	1.33334	0.0586789
	DAC021O12	CR11700	CR11700	FBgn0029856	1.30333	0.000676968	1.32928	0.0433569
	DAC037L08	CG1309	CG1309	FBgn0035519	1.57593	1.42358e-06	1.32922	0.0578113
	DAC023O12	CG10914	CG10914	FBgn0034307	1.17208	0.0195054	1.31642	0.0986131
	DAC040L22	CG14411	CG14411	FBgn0030582	1.13705	0.0472277	1.316	0.114533
	DAC025O17	CG10585	CG10585	FBgn0037044	1.07755	0.125853	1.31475	0.0803437
	DAC029B16	CG9983	Heterogeneous nuclear ribonucleoprotein at 98DE	FBgn0001215	1.7776	4.87319e-07	1.31257	0.148605
	DAC006L02	CG9476	alpha-Tubulin at 85E	FBgn0003886	1.10296	0.108541	1.31023	0.0757544
	DAC021O18	CG1172	CG1172	FBgn0037321	1.11141	0.103971	1.3053	0.127818
	DAC029K09	CG14030	CG14030	FBgn0031696	1.13756	0.125473	1.29062	0.136922
	DAC012L03	CG15669	Misexpression suppressor of KSR 2	FBgn0043070	1.41131	4.37701e-05	1.27184	0.108171
	DAC014F04	CG16721	CG16721	FBgn0029820	1.2483	0.00315151	1.25802	0.124231
	DAC030H08	CG12051	Actin 42A	FBgn0000043	1.38252	1.59798e-05	1.25701	0.073742
	DAC026G21	CG6238	slingshot	FBgn0029157	2.23549	9.60678e-11	1.2521	0.137955
Sex-bias	DACID	CG #	Gene Name	FBGN	wt F/wt M FC	q value	tud F/tud M FC	q value
Female-biased	DAC008D14	CG31878	CG31878	FBgn0051878	2.19388	0.00394694	78.8921	4.19595e-07
	DAC027G07	CG3757	yellow	FBgn0004034	5.04569	0.00744729	44.1483	0.00218066
	DAC030D08	CG12003	CG12003	FBgn0035234	6.72924	0.0003711	37.8513	0.00092908
	DAC023D20	CG4784	Cuticular protein 72Ec	FBgn0036619	1.46468	0.0728552	26.3624	3.15606e-07
	DAC017C02	CG32694	CG32694	FBgn0052694	1.3792	0.0298914	25.7507	4.82098e-08
	DAC033C11	CG15545	CG15545	FBgn0039806	4.75575	0.0017739	25.099	0.000484835
	DAC028I11	CG10264	CG10264	FBgn0038394	2.97452	0.0188886	21.0526	0.00176571
	DAC035L08	CG8927	CG8927	FBgn0038405	1.84233	0.000818208	19.3163	3.01361e-07
	DAC034L09	CG15778	CG15778	FBgn0029788	3.57688	0.016257	18.3177	0.0137517
	DAC011A05	CG12164	CG12164	FBgn0033158	6.36636	0.000222511	17.7144	0.00107071
	DAC037O09	CG17058	Peritrophin A	FBgn0022770	2.18808	0.00319928	16.8796	1.87972e-05
	DAC012J03	CG15615	CG15615	FBgn0034159	3.34931	0.00645312	15.963	0.00108863
	DAC038C04	CG4163	Cyp303a1	FBgn0001992	3.11395	0.004219	15.6243	0.00044524
	DAC037N08	CG13154	CG13154	FBgn0033736	2.55244	0.00584511	14.7086	0.000111195
	DAC022E03	CG14624	CG14624	FBgn0040357	6.0367	1.20552e-06	14.311	1.73081e-05
	DAC012B22	CG30101	CG30101	FBgn0050101	2.57235	0.00345303	14.0094	6.67412e-05
	DAC037J10	CG13062	CG13062	FBgn0036603	1.92551	0.009595	13.9128	1.73081e-05
	DAC011B14	CG10005	CG10005	FBgn0037972	2.88495	0.00898428	12.3285	0.00123891
	DAC037E21	CG16963	Crystallin	FBgn0005664	2.45656	0.114783	12.092	0.00600988
	DAC038H20	CG32645	CG32645	FBgn0052645	1.92278	0.0395805	11.8948	0.000195266
	DAC014P22	CG16886	CG16886	FBgn0028938	3.09432	0.0193783	10.3226	0.00756219
	DAC003I04	CG32279	drosomycin-2	FBgn0052279	2.52035	0.0249164	10.1284	0.0227745
	DAC007D14	CG6592	CG6592	FBgn0035669	2.29887	0.00646614	9.80615	0.000316093
	DAC040P18	CG33996	dpr13	FBgn0034286	2.31995	0.00402653	9.46332	0.00013154
	DAC022I15	CG14770	CG14770	FBgn0029573	2.77356	0.00240382	8.99969	0.000483639
	DAC026M21	CG6337	CG6337	FBgn0033873	3.21125	0.00200033	8.94232	0.00166102
	DAC013J21	CG13138	CG13138	FBgn0032211	3.02423	0.000968841	8.92812	0.000422272
	DAC040F20	CG14244	CG14244	FBgn0040607	1.67187	0.0933503	8.88408	0.0327775
	DAC007N05	CG15322	CG15322	FBgn0031088	2.92426	0.00262271	8.55206	0.00110289
	DAC013D06	CG13258	CG13258	FBgn0032582	3.13359	0.00238474	8.39811	0.00108863
	DAC021O02	CG11693	CG11693	FBgn0037570	2.4882	0.00460919	8.35277	0.000576406
	DAC037J05	CG9083	CG9083	FBgn0035077	3.12665	0.0044426	8.24294	0.00398294
	DAC034D19	CG14892	CG14892	FBgn0038447	4.56076	0.00070023	8.15711	0.00687733
	DAC016M07	CG4998	CG4998	FBgn0036612	2.55624	0.00169652	8.07409	0.000260909
	DAC014P18	CG16885	CG16885	FBgn0032538	2.25941	0.000800614	8.01762	1.94615e-05
	DAC033F19	CG11380	CG11380	FBgn0040359	2.93865	0.000203664	7.52743	0.000173783
	DAC029D23	CG3100	b6	FBgn0024897	2.44632	0.00310368	7.4036	0.000335883
	DAC036B24	CG7076	Cuticular protein 66Cb	FBgn0035875	2.71078	0.0032439	7.32118	0.00134195
	DAC014P16	CG16884	CG16884	FBgn0028544	2.78225	0.000423479	7.18408	0.000260909
	DAC028A07	CG10175	CG10175	FBgn0039084	2.36582	0.0129603	7.15395	0.00512469
	DAC023H08	CG4969	Wnt6	FBgn0031902	1.87147	0.00689191	6.86334	0.000192755
	DAC004O08	CG30076	CG30076	FBgn0050076	2.35003	0.00367508	6.71659	0.000335883
	DAC014P20	CG16885	CG16885	FBgn0032538	2.13796	0.00303421	6.50602	0.000195266
	DAC022J04	CG13931	CG13931	FBgn0035258	1.93751	0.00619103	6.40571	0.000104944
	DAC019J03	CG6280	CG6280	FBgn0033866	2.17005	0.00473404	6.33929	0.00044524
	DAC030J08	CG12057	CG12057	FBgn0030098	1.73631	0.0061754	6.33461	0.000260909
	DAC033D23	CG1136	CG1136	FBgn0035490	1.71878	0.0163901	6.29876	0.00044524
	DAC004M11	CG17127	CG17127	FBgn0032299	2.1735	0.013898	6.10375	0.00282709
	DAC034M10	CG13606	CG13606	FBgn0039161	2.76952	0.00129889	5.84183	0.00193173
	DAC022E07	CG14627	CG14627	FBgn0040361	2.54563	0.00174182	5.75054	0.00123891
	DAC013I17	CG13338	Cuticular protein 50Ca	FBgn0033867	2.80905	0.000239821	5.66065	0.00191198
	DAC026N04	CG8170	CG8170	FBgn0033365	2.24893	0.0041076	5.43667	0.00124423
	DAC034N02	CG4482	moladietz	FBgn0028528	1.68619	0.0208411	5.43382	0.0014659
	DAC015G07	CG9021	CG9021	FBgn0031747	2.36186	0.00603607	5.30571	0.0487222
	DAC033F21	CG11382	CG11382	FBgn0040367	2.75279	0.000469931	5.09332	0.000838001
	DAC022I07	CG14752	CG14752	FBgn0033307	2.52138	0.00539194	4.93511	0.0029056
	DAC032B16	CG11142	obstructor-E	FBgn0031737	1.88806	0.012795	4.92928	0.000411116
	DAC040A10	CG33299	CG33299	FBgn0053299	2.3591	0.00102264	4.8619	0.000912434
	DAC029M21	CG14052	CG14052	FBgn0029606	3.23657	0.0012982	4.67452	0.00572449
	DAC025A06	CG14304	CG14304	FBgn0038629	1.94007	0.000310265	4.51049	2.72917e-05
	DAC022E05	CG14625	CG14625	FBgn0040358	2.37242	0.0011351	4.48545	0.00147939
	DAC040D06	CG34382	CG34382	FBgn0085411	2.1134	0.00178831	4.43411	0.000429098
	DAC040H06	CG14257	CG14257	FBgn0039479	2.10865	0.00189056	4.38418	0.000903635
	DAC003A14	CG32209	serpentine	FBgn0052209	2.07618	0.000493988	4.30231	0.000195266
	DAC006G05	CG18350	Sex lethal	FBgn0003659	2.76444	0.000351608	4.2241	0.00108863
	DAC040D08	CG34382	CG34382	FBgn0085411	2.09777	0.00478556	4.09571	0.00194597
	DAC018K04	CG7031	CG7031	FBgn0039027	2.02068	0.000771801	4.00639	0.000335883
	DAC034F03	CG14946	CG14946	FBgn0032405	1.34717	0.0725304	3.78237	0.000411116
	DAC029D04	CG9990	CG9990	FBgn0039594	2.01719	8.90872e-05	3.66678	0.00208483
	DAC031A11	CG12523	CG12523	FBgn0036102	1.30265	0.0773631	3.6313	0.00123891
	DAC018E23	CG3244	CG3244	FBgn0031629	1.81386	0.0112598	3.61307	0.00411382
	DAC037K17	CG17025	CG17025	FBgn0040554	1.7044	0.0180028	3.61097	0.00356403
	DAC025J22	CG10657	CG10657	FBgn0036289	1.98398	0.00873826	3.60152	0.00134195
	DAC022E15	CG14636	CG14636	FBgn0037217	2.24066	0.000660499	3.55332	0.00123891
	DAC027O08	CG3656	Cytochrome P450-4d1	FBgn0005670	3.05927	1.35137e-07	3.51999	0.000156666
	DAC030F07	CG2150	CG2150	FBgn0003065	1.98927	0.00556239	3.51004	0.00595341
	DAC026P08	CG8192	CG8192	FBgn0034030	1.78301	0.00506071	3.25638	0.00193173
	DAC038K07	CG17707	CG17707	FBgn0025835	2.05125	0.000327608	3.24571	0.000912434
	DAC039F08	CG13720	CG13720	FBgn0035555	1.57281	0.00792545	3.23435	0.00044524
	DAC020C19	CG7695	CG7695	FBgn0038631	1.45868	0.0490862	3.2334	0.0144419
	DAC007C23	CG5812	GCR(ich)	FBgn0029170	1.83396	0.0126969	3.19902	0.0125628
	DAC011F14	CG10051	CG10051	FBgn0034437	1.58273	0.0722838	3.16679	0.0629092
	DAC015A07	CG8172	CG8172	FBgn0033362	2.06042	0.00345488	3.16303	0.00608262
	DAC028H20	CG30427	CG30427	FBgn0043792	1.34723	0.0814376	3.15374	0.00075915
	DAC036N11	CG8756	LDLa domain containing chitin binding protein 1	FBgn0036901	1.74519	0.00832983	3.08635	0.00855896
	DAC039M17	CG32550	CG32550	FBgn0052550	1.92133	0.0145886	2.98761	0.0379555
	DAC014F14	CG16733	CG16733	FBgn0037665	1.48328	0.0227957	2.93756	0.00191198
	DAC022P03	CG4115	CG4115	FBgn0038017	1.72239	0.00231466	2.8933	0.00117291
	DAC008H21	CG15005	CG15005	FBgn0035508	1.73759	0.0153897	2.89192	0.0103537
	DAC039C05	CG32208	825-Oak	FBgn0052208	1.17371	0.110827	2.87719	0.00238065
	DAC039C18	CG6955	Lcp65Ad	FBgn0020641	1.83428	0.0247861	2.85003	0.1227
	DAC029D15	CG31005	CG31005	FBgn0051005	1.6633	0.00359817	2.84314	0.00131112
	DAC027N08	CG8568	CG8568	FBgn0030841	2.32183	0.0101474	2.80547	0.0841062
	DAC036N08	CG7432	CG7432	FBgn0038727	1.1895	0.101693	2.78583	0.000260909
	DAC040N08	CG1441	CG1441	FBgn0033464	2.02507	0.00120267	2.76712	0.000260909
	DAC006N18	CG9517	CG9517	FBgn0030591	2.25822	0.00103418	2.71362	0.00180249
	DAC008M10	CG5730	Annexin IX	FBgn0000083	1.78748	0.00227446	2.69407	0.00378405
	DAC008J09	CG15251	CG15251	FBgn0030166	2.13743	0.016357	2.69353	0.0253856
	DAC021N17	CG5506	CG5506	FBgn0036766	1.83643	0.00313667	2.66352	0.00300219
	DAC036A24	CG17829	CG17829	FBgn0025635	1.74642	0.00803804	2.6599	0.00413567
	DAC013B13	CG13027	CG13027	FBgn0036681	1.61708	0.0102247	2.6571	0.00335283
	DAC003L12	CG5528	Toll-9	FBgn0036978	1.37141	0.0645726	2.6267	0.0345209
	DAC026H03	CG15369	CG15369	FBgn0030105	2.37566	2.067e-06	2.60151	0.000912434
	DAC015O14	CG14534	CG14534	FBgn0031957	1.81563	0.0010997	2.5695	0.00191198
	DAC039B01	CG3203	Ribosomal protein L17	FBgn0029897	2.35437	6.66395e-07	2.53781	0.000282098
	DAC027I01	CG3777	CG3777	FBgn0024989	1.72411	9.17501e-06	2.5255	3.16265e-05
	DAC011L12	CG10112	Cuticular protein 51A	FBgn0033942	1.56511	0.0132267	2.51998	0.0228693
	DAC008P10	CG32029	Cuticular protein 66D	FBgn0052029	1.525	0.0208629	2.50336	0.011568
	DAC014K22	CG17777	CG17777	FBgn0040900	1.56331	0.0110838	2.49841	0.00606277
	DAC035F18	CG8854	CG8854	FBgn0033702	1.48329	0.0163547	2.49117	0.00413567
	DAC040F06	CG14218	CG14218	FBgn0031031	1.3669	0.0854494	2.4716	0.0388535
	DAC004A19	CG15884	Cuticular protein 97Eb	FBgn0039481	1.43362	0.118458	2.45368	0.0853298
	DAC008P18	CG32036	CG32036	FBgn0052036	1.33813	0.0515418	2.42318	0.00378405
	DAC024P18	CG9358	Pherokine 3	FBgn0035089	1.24052	0.0803103	2.4189	0.00199721
	DAC008L06	CG31973	CG31973	FBgn0051973	1.46398	0.0164231	2.41109	0.00253363
	DAC007I13	CG5873	CG5873	FBgn0038511	1.73457	0.00030231	2.39154	0.00113344
	DAC015F09	CG7330	CG7330	FBgn0036780	1.73433	0.0556709	2.38647	0.0605404
	DAC018M03	CG32499	CG32499	FBgn0052499	1.62308	0.00849702	2.38174	0.0122323
	DAC037M07	CG17032	CG17032	FBgn0036547	1.82582	0.000189698	2.36184	0.00108863
	DAC032D24	CG9850	CG9850	FBgn0034903	1.24938	0.14384	2.33505	0.0933455
	DAC030J13	CG5232	Sialic acid phosphate synthase	FBgn0038045	1.19389	0.0581011	2.3266	0.000156666
	DAC011H15	CG9411	CG9411	FBgn0030569	1.92293	0.00584537	2.32614	0.0922679
	DAC009H21	CG14191	CG14191	FBgn0030981	1.76384	0.0197081	2.32037	0.0311654
	DAC008M12	CG5730	Annexin IX	FBgn0000083	1.40611	0.0142809	2.31755	0.00116815
	DAC015B19	CG7294	CG7294	FBgn0032284	1.4528	0.0349725	2.30586	0.0228977
	DAC018B10	CG5730	Annexin IX	FBgn0000083	1.51043	0.00233112	2.30361	0.000912434
	DAC007D11	CG15055	CG15055	FBgn0030919	2.20659	0.00351974	2.30104	0.0878548
	DAC039M16	CG7047	CG7047	FBgn0035103	1.54089	0.00241981	2.27047	0.00157378
	DAC016H20	CG32816	CG32816	FBgn0052816	1.69037	0.000515436	2.26824	0.00191925
	DAC011C15	CG12206	CG12206	FBgn0029662	1.81547	1.9007e-06	2.25512	0.00044524
	DAC022F12	CG13847	CG13847	FBgn0038967	1.85363	0.00114803	2.18048	0.0340268
	DAC003G17	CG17177	CG17177	FBgn0036440	1.18982	0.0834004	2.16891	0.0151834
	DAC031L19	CG33342	HDC15381	FBgn0086610	1.55707	0.0690335	2.14659	0.107427
	DAC025D14	CG10596	Msr-110	FBgn0015766	1.37067	0.00837838	2.14155	0.00104344
	DAC022M12	CG32082	CG32082	FBgn0052082	1.32669	0.0245625	2.13853	0.00254865
	DAC032F19	CG15848	Sarcoplasmic calcium-binding protein 1	FBgn0020908	1.37966	0.0577948	2.12669	0.0487222
	DAC005N11	CG6131	Cuticular protein 97Ea	FBgn0039480	1.84658	0.000489246	2.12206	0.0137517
	DAC030D18	CG12009	CG12009	FBgn0035430	1.92626	0.000231676	2.11163	0.00799234
	DAC011F05	CG9328	CG9328	FBgn0032886	1.52643	0.00156696	2.11092	0.00191198
	DAC003I01	CG17184	CG17184	FBgn0037884	1.2219	0.0889894	2.11025	0.0202695
	DAC011F17	CG9357	CG9357	FBgn0034580	1.96089	0.0128027	2.09775	0.124231
	DAC014L22	CG16820	CG16820	FBgn0032495	1.82862	0.00135098	2.09703	0.0180856
	DAC038C21	CG17600	CG17600	FBgn0031195	1.61637	0.000928058	2.07408	0.00411382
	DAC017D01	CG17298	CG17298	FBgn0038879	1.53256	0.0536618	2.07334	0.130399
	DAC003E01	CG17136	RNA-binding protein 1	FBgn0010252	1.36463	0.0365611	2.05738	0.0504081
	DAC005H03	CG6043	CG6043	FBgn0032497	1.66654	0.00229144	2.02417	0.00687733
	DAC030F08	CG12023	GV1	FBgn0027790	1.45587	0.00460048	2.02358	0.00378405
	DAC034M22	CG13616	CG13616	FBgn0039200	1.35889	0.0827347	2.02239	0.0583979
	DAC010G20	CG18466	NAD-dependent methylenetetrahydrofolate dehydrogenase	FBgn0010222	1.40488	0.00884021	2.01362	0.00411382
	DAC014P15	CG33224	CG33224	FBgn0053224	2.08745	1.93648e-05	2.01023	0.00362593
	DAC034D15	CG14866	CG14866	FBgn0038315	1.32619	0.0772013	1.97345	0.0583979
	DAC027A16	CG3477	Peroxidase	FBgn0004577	1.45853	0.0041502	1.95108	0.000912434
	DAC034P16	CG4533	lethal (2) essential for life	FBgn0011296	1.6611	0.000602279	1.92641	0.0108347
	DAC012A24	CG10211	CG10211	FBgn0032685	1.36057	0.0244565	1.91519	0.011568
	DAC037O07	CG17052	obstructor-A	FBgn0031097	1.48866	0.00752926	1.90194	0.0137517
	DAC004J04	CG12449	Glutamine:fructose-6-phosphate aminotransferase 1	FBgn0027341	1.46942	0.00466444	1.89965	0.0104667
	DAC012N13	CG15766	CG15766	FBgn0029813	1.46917	0.00179768	1.89899	0.01784
	DAC003K17	CG17219	CG17219	FBgn0031494	1.18457	0.123137	1.89698	0.120266
	DAC019N08	CG9792	yellow-e	FBgn0041711	1.35973	0.0466783	1.89606	0.06005
	DAC007N23	CG15364	CG15364	FBgn0030075	1.72502	0.00647173	1.87957	0.057667
	DAC027K17	CG3823	CG3823	FBgn0029863	1.37201	0.00392452	1.85155	0.00124559
	DAC007E06	CG9891	yellow-d2	FBgn0034856	1.286	0.0749215	1.84782	0.0492662
	DAC026F13	CG15347	CG15347	FBgn0030040	1.31399	0.00246451	1.81405	0.000282098
	DAC005H01	CG6043	CG6043	FBgn0032497	1.75934	0.000134591	1.80712	0.0182297
	DAC033L19	CG11458	CG11458	FBgn0040637	1.86621	0.0019245	1.8068	0.0608981
	DAC033I05	CG1561	CG1561	FBgn0030317	1.50282	0.00193964	1.80579	0.00386286
	DAC016L08	CG32850	CG32850	FBgn0052850	1.50547	0.00593992	1.80273	0.0790736
	DAC037M01	CG1702	CG1702	FBgn0031117	1.40691	0.0148608	1.79564	0.0347853
	DAC039N13	CG32171	Limpet	FBgn0036672	1.34966	0.00669951	1.79114	0.0046404
	DAC017A20	CG32682	CG32682	FBgn0052682	1.98075	2.93105e-06	1.78062	0.00562919
	DAC021B15	CG3939	CG3939	FBgn0040396	1.08867	0.10139	1.76553	7.36361e-05
	DAC036G15	CG18525	Serine protease inhibitor 5	FBgn0028984	1.37723	0.00814132	1.76415	0.0125681
	DAC032N19	CG1629	yellow-h	FBgn0039896	1.33286	0.0141508	1.73825	0.0145204
	DAC041K19	CG4666	CG4666	FBgn0029838	1.3006	0.0143723	1.72528	0.00855896
	DAC019G16	CG17888	PAR-domain protein 1	FBgn0016694	1.36844	0.0265969	1.7216	0.06838
	DAC035F07	CG1179	Lysozyme B	FBgn0004425	1.34443	0.0710996	1.71988	0.122085
	DAC018H14	CG6812	CG6812	FBgn0036843	1.59621	0.00959475	1.71684	0.133893
	DAC023F20	CG4910	Cardioacceleratory peptide	FBgn0039007	1.17548	0.119497	1.71553	0.057667
	DAC010A19	CG10948	CG10948	FBgn0036317	1.27713	0.0312985	1.70507	0.0565139
	DAC035C04	CG17905	ChLD3	FBgn0032598	1.34462	0.0179258	1.70382	0.0335627
	DAC036B19	CG8624	melted	FBgn0023001	1.56605	0.000543186	1.70245	0.0187378
	DAC031C19	CG12964	CG12964	FBgn0034022	1.37798	0.00229144	1.69873	0.00508335
	DAC031G11	CG13403	CG13403	FBgn0030544	2.7322	7.09304e-05	1.69598	0.0672267
	DAC005E12	CG13281	CAS/CSE1 segregation protein	FBgn0022213	1.13901	0.123518	1.6855	0.0311654
	DAC008A18	CG5609	Turandot B	FBgn0038838	1.42832	0.024501	1.68227	0.132589
	DAC015E15	CG8756	LDLa domain containing chitin binding protein 1	FBgn0036901	1.64625	0.000255827	1.6763	0.0295868
	DAC024I04	CG14997	CG14997	FBgn0035515	1.25062	0.00510478	1.67194	0.000912434
	DAC014K24	CG17781	CG17781	FBgn0039196	1.23673	0.111211	1.6688	0.0899681
	DAC021I06	CG1151	Osiris 6	FBgn0027527	1.45733	0.00205194	1.65933	0.0224235
	DAC004E20	CG2989	CG2989	FBgn0030171	1.35342	0.0460639	1.65776	0.113042
	DAC023B16	CG4665	Dihydropteridine reductase	FBgn0035964	1.35397	0.0166945	1.65745	0.0477366
	DAC037N11	CG9134	CG9134	FBgn0035199	1.34984	0.0135343	1.65571	0.0351634
	DAC004J17	CG31636	CG31636	FBgn0051636	1.86135	3.61988e-05	1.65509	0.0184617
	DAC035B01	CG11752	CG11752	FBgn0030292	1.38561	0.00934313	1.64946	0.03935
	DAC032F04	CG11175	CG11175	FBgn0034530	1.20944	0.0782435	1.64776	0.0392371
	DAC037D03	CG9009	CG9009	FBgn0027601	1.43278	0.0083264	1.64644	0.0431277
	DAC014F19	CG40224	CG40224	FBgn0058224	1.26681	0.0832219	1.64392	0.0487222
	DAC023N14	CG5273	CG5273	FBgn0040382	1.34668	0.00190967	1.62279	0.00477231
	DAC015P09	CG7445	flightin	FBgn0005633	1.63675	0.000274627	1.62066	0.0431277
	DAC007A14	CG9761	Neprilysin 2	FBgn0027570	1.31774	0.00421839	1.62021	0.00622971
	DAC009G04	CG32145	omega	FBgn0002997	1.61021	0.000630621	1.61774	0.0561411
	DAC013N03	CG13188	CG13188	FBgn0033668	1.45957	0.0173585	1.61176	0.131288
	DAC024G15	CG2247	CG2247	FBgn0030320	1.21852	0.0172791	1.60593	0.0122323
	DAC013D20	CG13360	CG13360	FBgn0025620	1.32398	0.0373401	1.60535	0.0881536
	DAC022F23	CG4070	Tis11 homolog	FBgn0011837	1.39016	0.0202922	1.60318	0.120376
	DAC037I18	CG7925	technical knockout	FBgn0003714	1.55137	0.010531	1.58172	0.0939862
	DAC003P06	CG5575	ken and barbie	FBgn0011236	1.45805	0.0012572	1.58151	0.0289312
	DAC016J05	CG13458	CG13458	FBgn0036479	1.36345	0.000585924	1.57253	0.00413567
	DAC037M17	CG17041	CG17041	FBgn0033822	1.26894	0.0107119	1.57044	0.0121969
	DAC008N14	CG33521	CG33521	FBgn0053521	1.35893	0.0201525	1.56781	0.108171
	DAC036I07	CG18563	CG18563	FBgn0032639	1.241	0.0322845	1.56639	0.0228693
	DAC028G20	CG14830	CG14830	FBgn0035755	1.33759	0.00883348	1.55961	0.0383624
	DAC005L10	CG5157	CG5157	FBgn0036575	1.41934	0.00523027	1.5566	0.107295
	DAC028M23	CG10325	abdominal A	FBgn0000014	1.69472	2.12722e-07	1.55301	0.00300219
	DAC013N01	CG13188	CG13188	FBgn0033668	1.32792	0.0192387	1.55207	0.0580448
	DAC031G05	CG13377	CG13377	FBgn0040369	1.24024	0.00744729	1.54483	0.00397335
	DAC026G22	CG4778	obstructor-B	FBgn0027600	1.41785	0.000659251	1.54229	0.0158104
	DAC024P22	CG9360	CG9360	FBgn0030332	1.58949	0.000374897	1.53998	0.0564303
	DAC023H20	CG5026	CG5026	FBgn0035945	1.31534	0.0288452	1.53205	0.0921854
	DAC004F10	CG12408	TpnC4	FBgn0033027	1.30615	0.0084574	1.53094	0.0284571
	DAC004K15	CG17042	CG17042	FBgn0033823	1.50427	0.00582638	1.52703	0.0927733
	DAC021I16	CG1152	Glucose dehydrogenase	FBgn0001112	1.49941	0.00057496	1.52484	0.0451352
	DAC016B15	CG12278	CG12278	FBgn0038847	1.35085	0.00854577	1.5221	0.0885732
	DAC016E10	CG31176	CG31176	FBgn0051176	1.53633	0.000479543	1.52069	0.0578113
	DAC024E02	CG14959	CG14959	FBgn0035427	1.39069	0.0038009	1.51683	0.0531819
	DAC011E05	CG12218	mei-P26	FBgn0026206	1.18425	0.0662924	1.51651	0.0518445
	DAC030N06	CG1210	Protein kinase 61C	FBgn0020386	1.20499	0.0440736	1.51491	0.148584
	DAC015C03	CG8358	CG8358	FBgn0037727	1.33913	0.00539256	1.5127	0.0564303
	DAC023A20	CG10748	CG10748	FBgn0036327	1.1297	0.125249	1.51213	0.083949
	DAC023J13	CG33502	CG33502	FBgn0053502	1.09645	0.115598	1.51079	0.00596277
	DAC029C02	CG6393	CG6393	FBgn0034685	1.14846	0.0882288	1.50913	0.037083
	DAC007N01	CG15314	CG15314	FBgn0030172	1.27665	0.0417411	1.50691	0.105377
	DAC041I17	CG4647	mitochondrial ribosomal protein L49	FBgn0030433	1.46836	0.00414745	1.50611	0.124231
	DAC014F06	CG16724	transformer	FBgn0003741	1.56937	0.0020366	1.49822	0.122897
	DAC031I12	CG7571	Organic anion transporting polypeptide 74D	FBgn0036732	1.32306	0.00493885	1.4934	0.0327577
	DAC028J08	CG30437	CG30437	FBgn0050437	1.33863	0.0148696	1.48826	0.110712
	DAC013N14	CG13674	CG13674	FBgn0035858	1.3634	0.0124586	1.48612	0.0936678
	DAC018J10	CG7135	CG7135	FBgn0030895	1.25793	0.0263321	1.48301	0.0715529
	DAC025F04	CG10603	mitochondrial ribosomal protein L13	FBgn0032720	1.39754	0.0113193	1.48086	0.0908477
	DAC039I16	CG7010	lethal (1) G0334	FBgn0028325	1.45507	2.29277e-05	1.4806	0.00667358
	DAC028C07	CG1019	Muscle LIM protein at 84B	FBgn0014863	1.46252	0.00110205	1.47668	0.0499209
	DAC018O19	CG3254	polypeptide GalNAc transferase 2	FBgn0031530	1.35991	0.0120469	1.47412	0.0963914
	DAC008A06	CG5596	Myosin alkali light chain 1	FBgn0002772	1.15611	0.0591404	1.47354	0.0228977
	DAC031I09	CG13586	ion transport peptide	FBgn0035023	1.50126	0.00193964	1.47067	0.132199
	DAC022J07	CG4103	CG4103	FBgn0028925	1.2564	0.0549484	1.47066	0.110624
	DAC014J01	CG40274	CG40274	FBgn0058274	1.16398	0.038835	1.46922	0.0130006
	DAC023A13	CG6739	CG6739	FBgn0031926	1.61134	0.00018815	1.46821	0.124231
	DAC019J21	CG6329	CG6329	FBgn0033872	1.4598	0.00568715	1.466	0.103164
	DAC024C15	CG2184	Myosin light chain 2	FBgn0002773	1.19201	0.0242336	1.46501	0.0399492
	DAC010E22	CG1840	CG1840	FBgn0030351	1.1328	0.127783	1.46327	0.0727516
	DAC007G07	CG5848	cactus	FBgn0000250	1.19851	0.00470073	1.45445	0.00180249
	DAC016C13	CG4898	Tropomyosin 1	FBgn0003721	1.24315	0.00929874	1.45408	0.0190425
	DAC018M13	CG32512	CG32512	FBgn0052512	1.29606	0.00232768	1.4524	0.0154864
	DAC006J23	CG11658	CG11658	FBgn0036196	1.35851	0.00803083	1.45092	0.110645
	DAC028K09	CG10287	Gasp	FBgn0026077	1.43422	0.000219864	1.44944	0.0289312
	DAC030A19	CG15105	CG15105	FBgn0034412	1.36674	0.000672459	1.44782	0.0228693
	DAC021B08	CG34399	CG34399	FBgn0085428	1.37437	0.0115464	1.44461	0.0643705
	DAC024I20	CG15009	Ecdysone-inducible gene L2	FBgn0001257	1.68836	4.95694e-05	1.44269	0.106724
	DAC019O03	CG8510	Cuticular protein 49Af	FBgn0033729	1.20935	0.0520454	1.442	0.108025
	DAC023E03	CG6775	rugose	FBgn0003244	1.5526	0.000357228	1.4349	0.115994
	DAC040K07	CG4404	CG4404	FBgn0030432	1.78882	8.19094e-05	1.43447	0.0656355
	DAC027F09	CG9796	CG9796	FBgn0038149	1.16084	0.0570071	1.43195	0.0412242
	DAC015M17	CG9847	Fkbp13	FBgn0010470	1.22022	0.00855764	1.43139	0.01236
	DAC021K17	CG2827	Tal	FBgn0023477	1.4178	0.000407195	1.42741	0.0282944
	DAC017O06	CG33256	CG33256	FBgn0053256	1.62358	0.000421015	1.42637	0.104067
	DAC024G03	CG2227	GIP-like	FBgn0011770	1.26305	0.00402273	1.42248	0.12096
	DAC016C07	CG4898	Tropomyosin 1	FBgn0003721	1.18338	0.0344011	1.41908	0.0373569
	DAC029J13	CG31057	tau	FBgn0051057	1.24184	0.0126331	1.4176	0.0421363
	DAC014J02	CG16757	Spinophilin	FBgn0010905	1.4188	5.70325e-05	1.40834	0.0437839
	DAC021C18	CG11284	CG11284	FBgn0030056	1.27014	0.012865	1.40653	0.0808412
	DAC008M03	CG8363	PAPS synthetase	FBgn0020389	1.11173	0.10215	1.40379	0.0375494
	DAC010N05	CG2101	mitochondrial ribosomal protein S35	FBgn0035374	1.23406	0.0200119	1.40343	0.0507094
	DAC008C21	CG8256	lethal (2) k05713	FBgn0022160	1.48052	0.00029681	1.40314	0.0873023
	DAC006F22	CG9432	lethal (2) 01289	FBgn0010482	1.29468	0.0645658	1.39849	0.109992
	DAC022E20	CG31758	CG31758	FBgn0051758	1.49876	0.00140847	1.3955	0.144299
	DAC007L06	CG3619	Delta	FBgn0000463	1.87393	0.000127102	1.39512	0.0146995
	DAC025G15	CG10278	GATAe	FBgn0038391	1.16981	0.0299917	1.39207	0.0635545
	DAC012M04	CG11771	CG11771	FBgn0039252	1.17672	0.0362647	1.38889	0.0498492
	DAC027H18	CG8503	CG8503	FBgn0033917	1.61475	1.57678e-06	1.3767	0.0284806
	DAC012C03	CG7860	CG7860	FBgn0030653	1.37005	0.000877456	1.37585	0.0672181
	DAC030N18	CG12117	Sepiapterin reductase	FBgn0014032	1.28013	0.00754218	1.3752	0.0585331
	DAC032L02	CG11267	CG11267	FBgn0036334	1.12157	0.120782	1.37453	0.124231
	DAC020F09	CG30179	CG30179	FBgn0050179	1.22894	0.0104718	1.3737	0.0927733
	DAC014C01	CG8649	Fimbrin	FBgn0024238	1.3696	0.00191189	1.37265	0.103672
	DAC020M18	CG11089	CG11089	FBgn0039241	1.33871	0.00149682	1.3697	0.0658691
	DAC006G16	CG5321	CG5321	FBgn0030575	1.40855	0.000235231	1.36809	0.0672267
	DAC010A11	CG10939	SRY interacting protein 1	FBgn0010620	1.52808	8.93978e-05	1.36745	0.105469
	DAC021P01	CG5548	CG5548	FBgn0030605	1.15803	0.0542034	1.36697	0.0715529
	DAC034N06	CG4484	CG4484	FBgn0035968	1.30314	0.0184053	1.36612	0.0933455
	DAC041M15	CG4679	CG4679	FBgn0033816	1.28428	0.0126975	1.36596	0.13934
	DAC014O21	CG9160	mitochondrial acyl carrier protein 1	FBgn0011361	1.24469	0.029742	1.36535	0.138293
	DAC026E04	CG4749	CG4749	FBgn0031308	1.46481	0.00328636	1.36517	0.125231
	DAC015B01	CG34422	CG34422	FBgn0085451	1.29485	0.000767406	1.36365	0.0231661
	DAC004I16	CG3001	Hexokinase A	FBgn0001186	1.50827	0.000199102	1.35926	0.132125
	DAC019C15	CG8206	CG8206	FBgn0030679	1.15037	0.0327726	1.35652	0.0262145
	DAC032L01	CG15920	resilin	FBgn0034157	1.58188	9.11835e-06	1.35462	0.083949
	DAC014N17	CG40378	CG40378	FBgn0058378	1.16448	0.106171	1.35038	0.124231
	DAC014E21	CG8791	CG8791	FBgn0033234	1.35879	0.000590403	1.34926	0.0658691
	DAC024A01	CG2145	CG2145	FBgn0030251	1.29284	0.00585951	1.34871	0.0801561
	DAC031B15	CG31781	CG31781	FBgn0051781	1.26519	0.0145263	1.34561	0.148996
	DAC029G07	CG1397	CG1397	FBgn0030275	1.2876	0.0337301	1.3448	0.114391
	DAC011G03	CG12233	lethal (1) G0156	FBgn0027291	1.18088	0.0463976	1.34443	0.125231
	DAC007J11	CG15210	CG15210	FBgn0040850	1.66521	3.27666e-06	1.33914	0.115994
	DAC030M12	CG5254	CG5254	FBgn0040383	1.66955	1.1007e-06	1.3391	0.0881536
	DAC025J04	CG10641	CG10641	FBgn0032731	1.118	0.0344009	1.33766	0.00782059
	DAC027G05	CG3754	CG3754	FBgn0030428	1.14757	0.043458	1.3376	0.0518791
	DAC030A02	CG3655	CG3655	FBgn0040397	1.45901	8.95166e-06	1.33513	0.037769
	DAC024F14	CG9244	Aconitase	FBgn0010100	1.22717	0.0117697	1.33441	0.0801088
	DAC015K20	CG14049	Ilp6	FBgn0044047	1.54477	3.21959e-06	1.33097	0.0607774
	DAC016F20	CG33548	msta	FBgn0053548	1.52494	0.000196262	1.31744	0.124466
	DAC005B13	CG5974	pelle	FBgn0010441	1.18172	0.0268059	1.3104	0.0720691
	DAC005H18	CG5116	CG5116	FBgn0039339	1.38302	5.61457e-05	1.31002	0.0477366
	DAC025L06	CG10664	CG10664	FBgn0032833	1.08997	0.149368	1.30812	0.142818
	DAC027J18	CG8536	beta4GalNAcTA	FBgn0027538	1.10215	0.0765812	1.30516	0.0653732
	DAC035E17	CG30095	CG30095	FBgn0050095	1.37326	0.00117838	1.30465	0.127306
	DAC004I20	CG30023	sprite	FBgn0082585	1.9352	2.6107e-05	1.30199	0.137707
	DAC035J06	CG8893	Glyceraldehyde 3 phosphate dehydrogenase 2	FBgn0001092	1.25355	0.00137804	1.29343	0.0487222
	DAC007G09	CG5848	cactus	FBgn0000250	1.17195	0.0170459	1.29007	0.0605404
	DAC015K07	CG9446	coro	FBgn0033109	1.23854	0.0083264	1.28529	0.13254
	DAC029N17	CG31094	LpR1	FBgn0066101	1.10491	0.1226	1.2803	0.116418
	DAC011J05	CG9485	CG9485	FBgn0034618	1.49044	0.000148227	1.27507	0.14947
	DAC028M03	CG10302	bicoid stability factor	FBgn0032679	1.27411	0.00176661	1.27488	0.103672
	DAC006N07	CG11699	CG11699	FBgn0030311	1.52376	4.04296e-05	1.262	0.147855
	DAC037O14	CG8091	Nedd2-like caspase	FBgn0026404	1.14837	0.0381397	1.25651	0.133763
	DAC008I17	CG8323	CG8323	FBgn0033903	1.0956	0.108654	1.24639	0.132719
	DAC016M21	CG5010	CG5010	FBgn0030821	1.0715	0.130996	1.24595	0.0897994
	DAC003D10	CG5452	deoxyribonucleoside kinase	FBgn0022338	1.17192	0.0581956	1.24117	0.132621
	DAC027I13	CG3793	CG3793	FBgn0028507	1.23739	0.00368986	1.23993	0.148584
	DAC023E22	CG10802	CG10802	FBgn0029664	1.19426	0.00555019	1.22061	0.124231

## Sheet: TRA set
Genes with somatic sex differential expression downstream of tra at 48 hour APF during metamorphosis. Genes in this set were required to be significantly
differentially expressed between wild type males and females (q<0.15), between tud progeny males and females (one-tailed t-test; q<0.15), and between
XX tra flies and wild type females (one-tailed t-test; q<0.15).
Multiple transcripts from a single gene may be present in this list.
Sex-bias	DACID	CG #	Gene Name	FBGN	wt M/wt F FC	q value	tud M/tud F FC	q value	XX tra/wt F FC	q value
Male-biased	DAC029K05	CG14029	vrille	FBgn0016076	1.23761	0.0944299	2.73462	0.00092156	2.0602	0.031833
	DAC012K20	CG11438	CG11438	FBgn0037164	1.17338	0.0686783	1.71784	0.00619913	1.92224	0.00205947
	DAC012H17	CG15589	CG15589	FBgn0037409	1.36959	0.0141534	1.70279	0.0354657	1.88787	0.0120992
	DAC033I24	CG32796	brother of iHog	FBgn0040388	1.3025	0.026419	1.77131	0.0190154	1.85675	0.00490557
	DAC037J08	CG13059	CG13059	FBgn0036607	1.35874	0.0104687	2.003	0.00249865	1.83541	0.00993347
	DAC037J20	CG13078	CG13078	FBgn0032809	1.19524	0.0312985	1.66366	0.0111743	1.72463	0.00316365
	DAC021O18	CG1172	CG1172	FBgn0037321	1.11141	0.103971	1.3053	0.127818	1.62011	0.00413451
	DAC006B10	CG9369	miniature	FBgn0002577	1.1622	0.106629	1.55494	0.0676085	1.59328	0.0457036
	DAC024K04	CG15013	dusky-like	FBgn0066365	1.20262	0.086172	1.71618	0.0367693	1.55053	0.0874027
	DAC030C04	CG3989	ade5	FBgn0020513	1.10691	0.0687012	1.6872	0.000156666	1.54723	0.00125136
	DAC036F16	CG7225	windbeutel	FBgn0004003	1.21849	0.0235926	1.8474	0.000838001	1.46898	0.0293836
	DAC024K16	CG15020	CG15020	FBgn0035543	1.12255	0.146193	1.57851	0.0431277	1.46433	0.0868709
	DAC034J21	CG1567	C901	FBgn0021742	1.13969	0.112868	2.48101	0.000104944	1.46314	0.0706213
	DAC003M22	CG32356	Ecdysone-inducible gene E1	FBgn0001253	1.14863	0.096784	1.9884	0.00101382	1.45398	0.0668882
	DAC022B04	CG13728	CG13728	FBgn0036716	1.13618	0.102196	1.40746	0.095318	1.42734	0.115268
	DAC004J19	CG31637	CG31637	FBgn0051637	1.13266	0.127473	1.5616	0.0430014	1.41189	0.113411
	DAC026E12	CG4753	CG4753	FBgn0036622	1.29387	0.00603607	1.5527	0.0915475	1.40104	0.0546821
	DAC034F10	CG4386	CG4386	FBgn0034661	1.13484	0.128605	1.82763	0.00571144	1.39693	0.134848
	DAC038J18	CG3265	Eb1	FBgn0027066	1.10253	0.100114	1.47361	0.00755151	1.32884	0.0518171
	DAC028G21	CG10249	CG10249	FBgn0027596	2.06976	8.32061e-09	1.56228	0.00990239	1.30088	0.135459
	DAC018E19	CG32447	CG32447	FBgn0052447	1.13335	0.0883416	1.71665	0.00205574	1.29707	0.143237
	DAC029K09	CG14030	CG14030	FBgn0031696	1.13756	0.125473	1.29062	0.136922	1.26294	0.14309
	DAC040L22	CG14411	CG14411	FBgn0030582	1.13705	0.0472277	1.316	0.114533	1.24499	0.120153
Sex-bias	DACID	CG #	Gene Name	FBGN	wt F/wt M FC	q value	tud F/tud M FC	q value	wt F/XX tra FC	q value
Female-biased	DAC011A05	CG12164	CG12164	FBgn0033158	6.36636	0.000222511	17.7144	0.00107071	5.57337	0.045041
	DAC026M21	CG6337	CG6337	FBgn0033873	3.21125	0.00200033	8.94232	0.00166102	4.66827	0.0106752
	DAC014P16	CG16884	CG16884	FBgn0028544	2.78225	0.000423479	7.18408	0.000260909	4.17871	0.0154613
	DAC014P20	CG16885	CG16885	FBgn0032538	2.13796	0.00303421	6.50602	0.000195266	4.06391	0.00413451
	DAC008D14	CG31878	CG31878	FBgn0051878	2.19388	0.00394694	78.8921	4.19595e-07	3.07603	0.037917
	DAC012B22	CG30101	CG30101	FBgn0050101	2.57235	0.00345303	14.0094	6.67412e-05	3.05482	0.0611151
	DAC031L19	CG33342	HDC15381	FBgn0086610	1.55707	0.0690335	2.14659	0.107427	3.02103	0.082433
	DAC040P18	CG33996	dpr13	FBgn0034286	2.31995	0.00402653	9.46332	0.00013154	2.98246	0.0434421
	DAC027N08	CG8568	CG8568	FBgn0030841	2.32183	0.0101474	2.80547	0.0841062	2.94042	0.061049
	DAC032D24	CG9850	CG9850	FBgn0034903	1.24938	0.14384	2.33505	0.0933455	2.77322	0.0123411
	DAC023D20	CG4784	Cuticular protein 72Ec	FBgn0036619	1.46468	0.0728552	26.3624	3.15606e-07	2.73277	0.0205057
	DAC023H08	CG4969	Wnt6	FBgn0031902	1.87147	0.00689191	6.86334	0.000192755	2.71651	0.0161187
	DAC014P18	CG16885	CG16885	FBgn0032538	2.25941	0.000800614	8.01762	1.94615e-05	2.6213	0.0257868
	DAC022J04	CG13931	CG13931	FBgn0035258	1.93751	0.00619103	6.40571	0.000104944	2.58028	0.0261478
	DAC039F08	CG13720	CG13720	FBgn0035555	1.57281	0.00792545	3.23435	0.00044524	2.43557	0.00705593
	DAC033F21	CG11382	CG11382	FBgn0040367	2.75279	0.000469931	5.09332	0.000838001	2.41405	0.0629636
	DAC021N17	CG5506	CG5506	FBgn0036766	1.83643	0.00313667	2.66352	0.00300219	2.38681	0.0574403
	DAC036N11	CG8756	LDLa domain containing chitin binding protein 1	FBgn0036901	1.74519	0.00832983	3.08635	0.00855896	2.34264	0.024496
	DAC030D18	CG12009	CG12009	FBgn0035430	1.92626	0.000231676	2.11163	0.00799234	2.26875	0.00556721
	DAC037M07	CG17032	CG17032	FBgn0036547	1.82582	0.000189698	2.36184	0.00108863	2.25495	0.00269874
	DAC022E03	CG14624	CG14624	FBgn0040357	6.0367	1.20552e-06	14.311	1.73081e-05	2.24786	0.117542
	DAC039N13	CG32171	Limpet	FBgn0036672	1.34966	0.00669951	1.79114	0.0046404	2.2052	0.000524653
	DAC004O08	CG30076	CG30076	FBgn0050076	2.35003	0.00367508	6.71659	0.000335883	2.11097	0.144931
	DAC037J10	CG13062	CG13062	FBgn0036603	1.92551	0.009595	13.9128	1.73081e-05	2.10173	0.102282
	DAC034M22	CG13616	CG13616	FBgn0039200	1.35889	0.0827347	2.02239	0.0583979	2.07863	0.0437967
	DAC025A06	CG14304	CG14304	FBgn0038629	1.94007	0.000310265	4.51049	2.72917e-05	1.99552	0.0300803
	DAC037M01	CG1702	CG1702	FBgn0031117	1.40691	0.0148608	1.79564	0.0347853	1.92479	0.0177688
	DAC022E15	CG14636	CG14636	FBgn0037217	2.24066	0.000660499	3.55332	0.00123891	1.92198	0.0953699
	DAC023H20	CG5026	CG5026	FBgn0035945	1.31534	0.0288452	1.53205	0.0921854	1.91974	0.00813818
	DAC014F06	CG16724	transformer	FBgn0003741	1.56937	0.0020366	1.49822	0.122897	1.86094	0.0135726
	DAC027A16	CG3477	Peroxidase	FBgn0004577	1.45853	0.0041502	1.95108	0.000912434	1.85759	0.0024706
	DAC033L19	CG11458	CG11458	FBgn0040637	1.86621	0.0019245	1.8068	0.0608981	1.85148	0.081918
	DAC013B13	CG13027	CG13027	FBgn0036681	1.61708	0.0102247	2.6571	0.00335283	1.80275	0.0803444
	DAC032F19	CG15848	Sarcoplasmic calcium-binding protein 1	FBgn0020908	1.37966	0.0577948	2.12669	0.0487222	1.79772	0.120346
	DAC028K09	CG10287	Gasp	FBgn0026077	1.43422	0.000219864	1.44944	0.0289312	1.79029	0.00120847
	DAC023A13	CG6739	CG6739	FBgn0031926	1.61134	0.00018815	1.46821	0.124231	1.76574	0.00205947
	DAC006N18	CG9517	CG9517	FBgn0030591	2.25822	0.00103418	2.71362	0.00180249	1.74207	0.109046
	DAC028J08	CG30437	CG30437	FBgn0050437	1.33863	0.0148696	1.48826	0.110712	1.71373	0.022426
	DAC025D14	CG10596	Msr-110	FBgn0015766	1.37067	0.00837838	2.14155	0.00104344	1.66755	0.0511231
	DAC010G20	CG18466	NAD-dependent methylenetetrahydrofolate dehydrogenase	FBgn0010222	1.40488	0.00884021	2.01362	0.00411382	1.66746	0.0382889
	DAC031B15	CG31781	CG31781	FBgn0051781	1.26519	0.0145263	1.34561	0.148996	1.66532	0.00813818
	DAC014L22	CG16820	CG16820	FBgn0032495	1.82862	0.00135098	2.09703	0.0180856	1.66509	0.106235
	DAC015E15	CG8756	LDLa domain containing chitin binding protein 1	FBgn0036901	1.64625	0.000255827	1.6763	0.0295868	1.66129	0.0309241
	DAC021I06	CG1151	Osiris 6	FBgn0027527	1.45733	0.00205194	1.65933	0.0224235	1.6489	0.0250042
	DAC015O14	CG14534	CG14534	FBgn0031957	1.81563	0.0010997	2.5695	0.00191198	1.64577	0.102619
	DAC032N19	CG1629	yellow-h	FBgn0039896	1.33286	0.0141508	1.73825	0.0145204	1.64056	0.0297945
	DAC016C13	CG4898	Tropomyosin 1	FBgn0003721	1.24315	0.00929874	1.45408	0.0190425	1.63543	0.00913817
	DAC036N08	CG7432	CG7432	FBgn0038727	1.1895	0.101693	2.78583	0.000260909	1.61903	0.0668595
	DAC015P09	CG7445	flightin	FBgn0005633	1.63675	0.000274627	1.62066	0.0431277	1.60342	0.0439184
	DAC015K07	CG9446	coro	FBgn0033109	1.23854	0.0083264	1.28529	0.13254	1.57985	0.00413451
	DAC009G04	CG32145	omega	FBgn0002997	1.61021	0.000630621	1.61774	0.0561411	1.57213	0.0654408
	DAC032L02	CG11267	CG11267	FBgn0036334	1.12157	0.120782	1.37453	0.124231	1.47141	0.0827987
	DAC035C04	CG17905	ChLD3	FBgn0032598	1.34462	0.0179258	1.70382	0.0335627	1.46815	0.123843
	DAC031G05	CG13377	CG13377	FBgn0040369	1.24024	0.00744729	1.54483	0.00397335	1.46497	0.0130491
	DAC018B10	CG5730	Annexin IX	FBgn0000083	1.51043	0.00233112	2.30361	0.000912434	1.46269	0.12678
	DAC016J05	CG13458	CG13458	FBgn0036479	1.36345	0.000585924	1.57253	0.00413567	1.4619	0.0172467
	DAC033I05	CG1561	CG1561	FBgn0030317	1.50282	0.00193964	1.80579	0.00386286	1.45997	0.0659474
	DAC030J13	CG5232	Sialic acid phosphate synthase	FBgn0038045	1.19389	0.0581011	2.3266	0.000156666	1.45828	0.0679471
	DAC036G15	CG18525	Serine protease inhibitor 5	FBgn0028984	1.37723	0.00814132	1.76415	0.0125681	1.4488	0.108122
	DAC012M04	CG11771	CG11771	FBgn0039252	1.17672	0.0362647	1.38889	0.0498492	1.43925	0.052933
	DAC034N06	CG4484	CG4484	FBgn0035968	1.30314	0.0184053	1.36612	0.0933455	1.43111	0.0428059
	DAC018O19	CG3254	polypeptide GalNAc transferase 2	FBgn0031530	1.35991	0.0120469	1.47412	0.0963914	1.41137	0.122058
	DAC028M23	CG10325	abdominal A	FBgn0000014	1.69472	2.12722e-07	1.55301	0.00300219	1.39621	0.0253773
	DAC014J02	CG16757	Spinophilin	FBgn0010905	1.4188	5.70325e-05	1.40834	0.0437839	1.39584	0.0440234
	DAC011C15	CG12206	CG12206	FBgn0029662	1.81547	1.9007e-06	2.25512	0.00044524	1.38178	0.144931
	DAC019O03	CG8510	Cuticular protein 49Af	FBgn0033729	1.20935	0.0520454	1.442	0.108025	1.38145	0.081918
	DAC010A11	CG10939	SRY interacting protein 1	FBgn0010620	1.52808	8.93978e-05	1.36745	0.105469	1.36219	0.090115
	DAC023N14	CG5273	CG5273	FBgn0040382	1.34668	0.00190967	1.62279	0.00477231	1.34263	0.091125
	DAC024F14	CG9244	Aconitase	FBgn0010100	1.22717	0.0117697	1.33441	0.0801088	1.33778	0.0646808
	DAC024I04	CG14997	CG14997	FBgn0035515	1.25062	0.00510478	1.67194	0.000912434	1.31723	0.109046
	DAC008C21	CG8256	lethal (2) k05713	FBgn0022160	1.48052	0.00029681	1.40314	0.0873023	1.31577	0.149867
	DAC007G07	CG5848	cactus	FBgn0000250	1.19851	0.00470073	1.45445	0.00180249	1.3011	0.0274361
	DAC018M13	CG32512	CG32512	FBgn0052512	1.29606	0.00232768	1.4524	0.0154864	1.26897	0.127865
	DAC039I16	CG7010	lethal (1) G0334	FBgn0028325	1.45507	2.29277e-05	1.4806	0.00667358	1.25882	0.117542

## Sheet: DSX set
Genes with somatic sex differential expression downstream of dsx at 48 hour APF during metamorphosis. Genes in this set were required to be significantly
differentially expressed between wild type males and females (q<0.15), between tud progeny males and females (one-tailed t-test; q<0.15), between
XX tra flies and wild type females (one-tailed t-test; q<0.15), and between XX dsxD flies and wild type females (one-tailed t-test; q<0.15). Additional genes were
included that were significantly differentially expressed between wild type males and females (q<0.15), between tud progeny males and females (one-tailed
t-test; q<0.15), and between XX dsxD flies and wild type females at a more stringent significance level (one-tailed t-test; q<0.05).
Multiple transcripts from a single gene may be present in this list.
Sex-bias	DACID	CG #	Gene Name	FBGN	wt M/wt F FC	q value	tud M/tud F FC	q value	XX tra/wt F FC	q value	XX dsxD/wt F FC	q value	M/XY dsx FC	q value	F/XX dsx FC	q value
Male-biased	DAC039L21	CG32159	CG32159	FBgn0052159	1.22351	0.116125	2.16377	0.0182297	1.43183	0.298275	6.53111	5.19687e-07	0.233145	8.64823e-06	0.260505	0.00266662
	DAC013F18	CG1342	CG1342	FBgn0039795	1.29616	0.088033	3.20648	0.00131112	1.48564	0.297946	5.9641	4.24478e-06	0.161463	3.24708e-05	0.21473	0.00337071
	DAC034J07	CG15596	Osiris 11	FBgn0037418	1.51953	0.0179662	2.93158	0.00193173	1.4379	0.323873	4.9309	1.03295e-05	0.223229	2.63424e-05	0.285389	0.000443839
	DAC005M17	CG12063	CG12063	FBgn0039851	1.3382	0.0341846	2.47972	0.0014659	1.15811	0.649105	4.79939	9.78717e-07	0.25153	8.48137e-05	0.267976	0.00326567
	DAC003M22	CG32356	Ecdysone-inducible gene E1	FBgn0001253	1.14863	0.096784	1.9884	0.00101382	1.45398	0.0668882	4.76945	8.13554e-08	0.338487	0.000188547	0.40971	0.00373595
	DAC034F10	CG4386	CG4386	FBgn0034661	1.13484	0.128605	1.82763	0.00571144	1.39693	0.134848	4.5449	4.26093e-08	0.231771	9.90801e-06	0.325001	0.00267346
	DAC013J06	CG13535	CG13535	FBgn0034787	1.26236	0.0723501	1.70287	0.0901258	1.19293	0.595006	4.16812	8.76979e-06	NA	NA	NA	NA
	DAC004M13	CG17131	SP71	FBgn0029128	1.21011	0.101607	2.39603	0.00215622	1.34214	0.331951	4.00032	5.10156e-06	NA	NA	NA	NA
	DAC006B10	CG9369	miniature	FBgn0002577	1.1622	0.106629	1.55494	0.0676085	1.59328	0.0457036	3.7628	5.39776e-07	0.268746	2.36443e-05	0.34407	0.0024002
	DAC024A10	CG14925	Osiris 21	FBgn0032359	1.35684	0.0125335	1.958	0.00413567	1.15868	0.573645	3.43977	1.46962e-05	0.228233	3.73392e-05	0.33802	0.00211063
	DAC041O21	CG4702	CG4702	FBgn0037992	1.27092	0.0609934	1.94762	0.0185203	1.23184	0.50743	3.32053	3.04467e-05	0.286303	3.09244e-05	0.363307	0.00316148
	DAC027B10	CG8420	CG8420	FBgn0037664	1.14674	0.111594	2.09163	0.00092156	1.14048	0.5903	3.24485	1.26159e-06	0.33663	3.24708e-05	0.387428	0.00130951
	DAC024K04	CG15013	dusky-like	FBgn0066365	1.20262	0.086172	1.71618	0.0367693	1.55053	0.0874027	3.1103	1.46391e-05	0.229594	1.09737e-05	0.425724	0.00516055
	DAC024I10	CG1499	CG1499	FBgn0039852	1.36283	0.0287494	2.57627	0.00120803	1.28014	0.435025	3.10075	7.53716e-05	0.312025	7.96573e-05	0.304004	0.00191978
	DAC025P10	CG10717	Ecdysone-inducible gene L1	FBgn0001256	1.25424	0.0821663	2.18478	0.0100169	1.27239	0.470881	3.08475	0.000155787	0.338967	4.79302e-05	0.304492	0.00113873
	DAC007F16	CG6611	ectodermal	FBgn0000451	1.23974	0.0606219	1.95728	0.00756219	0.807504	1	2.98066	2.35853e-05	0.290634	2.63424e-05	0.377987	0.0026559
	DAC029K05	CG14029	vrille	FBgn0016076	1.23761	0.0944299	2.73462	0.00092156	2.0602	0.031833	2.96155	0.000178605	0.206127	1.62522e-05	0.377184	0.00118452
	DAC022B04	CG13728	CG13728	FBgn0036716	1.13618	0.102196	1.40746	0.095318	1.42734	0.115268	2.94915	6.8571e-06	0.501676	0.000247706	0.491647	0.00273981
	DAC033K01	CG15643	CG15643	FBgn0030654	1.22928	0.0718821	1.60405	0.0881536	1.57363	0.241137	2.81919	0.00041322	NA	NA	NA	NA
	DAC024K16	CG15020	CG15020	FBgn0035543	1.12255	0.146193	1.57851	0.0431277	1.46433	0.0868709	2.81918	7.77231e-06	NA	NA	NA	NA
	DAC003M18	CG32354	CG32354	FBgn0052354	1.18106	0.066189	1.39976	0.126558	1.10825	0.657165	2.70794	4.68506e-06	0.310094	2.50471e-05	0.372294	0.00130951
	DAC037J20	CG13078	CG13078	FBgn0032809	1.19524	0.0312985	1.66366	0.0111743	1.72463	0.00316365	2.67307	9.17333e-06	NA	NA	NA	NA
	DAC012H17	CG15589	CG15589	FBgn0037409	1.36959	0.0141534	1.70279	0.0354657	1.88787	0.0120992	2.65888	0.000378694	0.213306	1.36272e-05	0.594714	0.0159854
	DAC013P07	CG13209	shavenoid	FBgn0003382	1.22451	0.126891	1.96931	0.0440352	1.20323	0.666531	2.65873	0.00159045	0.322546	2.63424e-05	0.489488	0.00402224
	DAC020I08	CG10898	CG10898	FBgn0037911	1.33321	0.0224994	2.33047	0.00123891	1.05441	0.849451	2.50099	0.00102392	0.289776	9.17026e-05	0.433985	0.00362595
	DAC037J08	CG13059	CG13059	FBgn0036607	1.35874	0.0104687	2.003	0.00249865	1.83541	0.00993347	2.2873	0.000902252	0.730314	0.0582572	1.03162	0.472512
	DAC006C03	CG4844	CG4844	FBgn0061354	1.25454	0.139954	2.9107	0.0106607	0.892054	1	2.25533	0.0375095	0.379742	0.00119228	0.564721	0.00310831
	DAC004J19	CG31637	CG31637	FBgn0051637	1.13266	0.127473	1.5616	0.0430014	1.41189	0.113411	2.15096	0.000227648	0.42329	8.70424e-05	0.548361	0.00138359
	DAC012K20	CG11438	CG11438	FBgn0037164	1.17338	0.0686783	1.71784	0.00619913	1.92224	0.00205947	2.11863	0.000562708	0.416388	0.000213505	0.482756	0.000945934
	DAC005E01	CG10697	Dopa decarboxylase	FBgn0000422	4.35577	2.46775e-10	1.8444	0.0922679	NA	NA	2.0424	0.0261154	NA	NA	NA	NA
	DAC033I24	CG32796	brother of iHog	FBgn0040388	1.3025	0.026419	1.77131	0.0190154	1.85675	0.00490557	2.03003	0.000488452	0.496053	0.000236057	0.67495	0.00983243
	DAC028G21	CG10249	CG10249	FBgn0027596	2.06976	8.32061e-09	1.56228	0.00990239	1.30088	0.135459	2.00782	5.79393e-05	0.762379	0.0131059	0.431804	0.000460648
	DAC024G24	CG14995	CG14995	FBgn0035497	3.70337	8.42928e-11	1.95605	0.00411382	1.20094	0.473031	1.84675	0.0476495	1.6991	0.00178001	0.637653	0.0328276
	DAC020F24	CG18140	Chitinase 3	FBgn0022701	1.12271	0.127016	1.85771	0.00191841	1.03777	0.848467	1.82087	0.0012357	0.481953	0.000273351	0.649205	0.00576964
	DAC026F20	CG8086	CG8086	FBgn0032010	4.41079	3.86518e-12	1.45934	0.0857233	NA	NA	1.81736	0.00237035	1.28477	0.0623608	0.255398	0.000353127
	DAC039G14	CG6988	Protein disulfide isomerase	FBgn0014002	1.1087	0.117357	1.36629	0.0801088	1.04885	0.791339	1.79848	0.00127781	0.486514	0.000213505	0.635079	0.00555668
	DAC036F16	CG7225	windbeutel	FBgn0004003	1.21849	0.0235926	1.8474	0.000838001	1.46898	0.0293836	1.79272	0.000501859	0.204382	2.37061e-05	0.357151	0.000680152
	DAC010L11	CG2082	CG2082	FBgn0027608	1.1499	0.0693958	1.51294	0.0116163	1.31382	0.155101	1.76519	0.00033335	0.536208	0.00040054	0.757579	0.0773223
	DAC027G04	CG3541	piopio	FBgn0020521	1.15858	0.129414	1.98628	0.00826843	1.20499	0.573645	1.74445	0.0470964	0.369508	0.000217508	0.679503	0.0119614
	DAC016F15	CG13082	CG13082	FBgn0032803	1.25366	0.078141	2.38776	0.0031991	1.04287	0.875248	1.73567	0.0473966	0.377117	0.00115841	0.500531	0.00289121
	DAC038J18	CG3265	Eb1	FBgn0027066	1.10253	0.100114	1.47361	0.00755151	1.32884	0.0518171	1.7268	0.000125987	0.531258	0.000354594	0.670555	0.0106262
	DAC034J21	CG1567	C901	FBgn0021742	1.13969	0.112868	2.48101	0.000104944	1.46314	0.0706213	1.70306	0.00580402	0.254745	9.2045e-05	0.437934	0.0026559
	DAC006B21	CG11546	kermit	FBgn0010504	2.32552	4.19735e-08	1.65093	0.0304553	1.2866	0.215528	1.667	0.0154581	0.90807	0.104548	0.554064	0.00138359
	DAC009K21	CG12948	CG12948	FBgn0037739	1.11258	0.083142	1.42798	0.0137517	1.10697	0.527696	1.66048	0.000265575	0.516556	0.00051222	0.651028	0.0188669
	DAC021O18	CG1172	CG1172	FBgn0037321	1.11141	0.103971	1.3053	0.127818	1.62011	0.00413451	1.64698	0.000957726	0.93715	0.157042	0.994611	0.508354
	DAC039F23	CG32096	rolling pebbles	FBgn0041096	1.08119	0.144479	1.54877	0.0295252	1.18418	0.243007	1.55909	0.000793124	0.445115	0.000368813	0.641993	0.0342063
	DAC014N01	CG40354	CG40354	FBgn0058354	1.51737	0.000149373	1.45154	0.0538194	0.839191	1	1.51282	0.016476	1.06619	0.163879	0.603058	0.00219437
	DAC030H08	CG12051	Actin 42A	FBgn0000043	1.38252	1.59798e-05	1.25701	0.073742	1.0277	0.824413	1.43311	0.00536348	0.813216	0.0277391	0.829183	0.0885717
	DAC030C04	CG3989	ade5	FBgn0020513	1.10691	0.0687012	1.6872	0.000156666	1.54723	0.00125136	1.40768	0.00326511	0.907277	0.123583	0.750903	0.0367074
	DAC029K09	CG14030	CG14030	FBgn0031696	1.13756	0.125473	1.29062	0.136922	1.26294	0.14309	1.38468	0.0262955	0.870487	0.0788513	1.01621	0.485521
	DAC025O17	CG10585	CG10585	FBgn0037044	1.07755	0.125853	1.31475	0.0803437	1.13604	0.348453	1.38461	0.00582756	0.408984	0.000204134	0.586911	0.0138445
	DAC006L02	CG9476	alpha-Tubulin at 85E	FBgn0003886	1.10296	0.108541	1.31023	0.0757544	NA	NA	1.37016	0.0186412	0.818301	0.0522193	0.860753	0.134168
Sex-bias	DACID	CG #	Gene Name	FBGN	wt F/wt M FC	q value	tud F/tud M FC	q value	wt F/XX tra FC	q value	wt F/XX dsxD FC	q value	M/XY dsx FC	q value	F/XX dsx FC	q value
Female-biased	DAC026M21	CG6337	CG6337	FBgn0033873	3.21125	0.00200033	8.94232	0.00166102	4.66827	0.0106752	15.1974	2.21319e-05	9.06332	1.93228e-05	10.3679	8.77724e-05
	DAC008D14	CG31878	CG31878	FBgn0051878	2.19388	0.00394694	78.8921	4.19595e-07	3.07603	0.037917	11.938	3.87594e-06	71.581	3.10764e-07	37.7882	0.000126241
	DAC014P16	CG16884	CG16884	FBgn0028544	2.78225	0.000423479	7.18408	0.000260909	4.17871	0.0154613	11.0095	0.000437225	21.1922	4.08088e-07	29.5968	0.000211522
	DAC014P20	CG16885	CG16885	FBgn0032538	2.13796	0.00303421	6.50602	0.000195266	4.06391	0.00413451	10.1916	4.44583e-06	26.6332	3.10764e-07	28.2089	0.000186699
	DAC022I07	CG14752	CG14752	FBgn0033307	2.52138	0.00539194	4.93511	0.0029056	1.28656	0.674969	8.96791	6.57016e-05	8.07933	2.36443e-05	17.3435	8.77724e-05
	DAC014P18	CG16885	CG16885	FBgn0032538	2.25941	0.000800614	8.01762	1.94615e-05	2.6213	0.0257868	8.76467	3.32101e-06	17.6143	7.55525e-07	27.0764	0.000154148
	DAC035L08	CG8927	CG8927	FBgn0038405	1.84233	0.000818208	19.3163	3.01361e-07	1.22292	0.573615	7.47706	1.99847e-07	25.2942	3.24708e-05	25.7283	8.77724e-05
	DAC015F09	CG7330	CG7330	FBgn0036780	1.73433	0.0556709	2.38647	0.0605404	1.05771	0.885128	6.73201	5.88225e-05	13.3152	5.93874e-05	26.2104	5.60964e-05
	DAC008J09	CG15251	CG15251	FBgn0030166	2.13743	0.016357	2.69353	0.0253856	0.987387	0.963323	6.47662	4.97488e-05	8.557	4.7095e-06	17.1631	5.60964e-05
	DAC011A05	CG12164	CG12164	FBgn0033158	6.36636	0.000222511	17.7144	0.00107071	5.57337	0.045041	6.0696	0.0225707	76.9027	2.20675e-07	24.2107	0.000227081
	DAC028I11	CG10264	CG10264	FBgn0038394	2.97452	0.0188886	21.0526	0.00176571	2.00551	0.300166	5.97485	0.00395935	17.9099	3.10764e-07	19.2853	5.60964e-05
	DAC004A19	CG15884	Cuticular protein 97Eb	FBgn0039481	1.43362	0.118458	2.45368	0.0853298	NA	NA	5.92726	0.000117176	1.57303	0.0699919	17.1463	0.000814994
	DAC017C02	CG32694	CG32694	FBgn0052694	1.3792	0.0298914	25.7507	4.82098e-08	NA	NA	5.64574	4.2581e-07	11.2795	2.37061e-05	10.4262	0.000331903
	DAC014P22	CG16886	CG16886	FBgn0028938	3.09432	0.0193783	10.3226	0.00756219	2.35225	0.27949	5.30298	0.0175183	58.5764	4.647e-06	60.9528	0.000319282
	DAC029D23	CG3100	b6	FBgn0024897	2.44632	0.00310368	7.4036	0.000335883	1.65746	0.254739	5.24514	0.000721092	13.3725	1.15146e-06	10.3722	8.77724e-05
	DAC037O09	CG17058	Peritrophin A	FBgn0022770	2.18808	0.00319928	16.8796	1.87972e-05	1.62604	0.34096	5.23307	0.000403608	19.793	4.78539e-07	10.3054	0.000109831
	DAC028A07	CG10175	CG10175	FBgn0039084	2.36582	0.0129603	7.15395	0.00512469	0.752049	1	4.90813	0.000962206	7.63688	9.31946e-06	9.9393	0.000106271
	DAC028H20	CG30427	CG30427	FBgn0043792	1.34723	0.0814376	3.15374	0.00075915	1.04604	0.875248	4.86872	8.33728e-06	1.82225	0.00526958	4.46778	0.000945934
	DAC033F19	CG11380	CG11380	FBgn0040359	2.93865	0.000203664	7.52743	0.000173783	1.81583	0.252781	4.8395	0.000739806	13.4333	3.73392e-05	7.75384	0.000107136
	DAC034L09	CG15778	CG15778	FBgn0029788	3.57688	0.016257	18.3177	0.0137517	0.91008	1	4.70037	0.0447395	35.1312	9.31946e-06	27.6063	0.000460648
	DAC036A24	CG17829	CG17829	FBgn0025635	1.74642	0.00803804	2.6599	0.00413567	1.3047	0.477369	4.52997	2.25236e-05	8.71886	1.70768e-06	9.25483	0.000106271
	DAC040N08	CG1441	CG1441	FBgn0033464	2.02507	0.00120267	2.76712	0.000260909	NA	NA	4.33882	1.09834e-05	0.579514	0.0131693	3.48537	0.000386784
	DAC038H20	CG32645	CG32645	FBgn0052645	1.92278	0.0395805	11.8948	0.000195266	1.17553	0.752908	4.28017	0.00191129	NA	1.45917e-05	12.5148	8.77724e-05
	DAC008P18	CG32036	CG32036	FBgn0052036	1.33813	0.0515418	2.42318	0.00378405	1.14699	0.678351	4.19903	3.80821e-06	NA	NA	NA	NA
	DAC029M21	CG14052	CG14052	FBgn0029606	3.23657	0.0012982	4.67452	0.00572449	1.20669	0.757563	4.11293	0.00631905	17.1655	9.19491e-07	10.3873	9.5718e-05
	DAC038C04	CG4163	Cyp303a1	FBgn0001992	3.11395	0.004219	15.6243	0.00044524	1.24195	0.753913	4.06939	0.0386659	29.7927	2.20675e-07	14.232	0.000106271
	DAC018E23	CG3244	CG3244	FBgn0031629	1.81386	0.0112598	3.61307	0.00411382	1.61296	0.314302	4.04868	0.000945879	7.22604	8.63139e-06	6.3917	0.000739958
	DAC018M03	CG32499	CG32499	FBgn0052499	1.62308	0.00849702	2.38174	0.0122323	1.29423	0.503677	3.7834	0.000105303	4.70626	8.64823e-06	6.3483	0.000107136
	DAC039M17	CG32550	CG32550	FBgn0052550	1.92133	0.0145886	2.98761	0.0379555	0.764044	1	3.72862	0.00587313	5.39842	3.24708e-05	7.07877	0.000889618
	DAC011F14	CG10051	CG10051	FBgn0034437	1.58273	0.0722838	3.16679	0.0629092	1.19506	0.734825	3.69776	0.00159045	NA	NA	NA	NA
	DAC022J04	CG13931	CG13931	FBgn0035258	1.93751	0.00619103	6.40571	0.000104944	2.58028	0.0261478	3.6262	0.00119198	10.8102	4.91386e-05	5.61165	0.000479675
	DAC024P18	CG9358	Pherokine 3	FBgn0035089	1.24052	0.0803103	2.4189	0.00199721	0.881407	1	3.61867	1.42701e-05	3.21996	9.18235e-05	5.50073	8.77724e-05
	DAC038K07	CG17707	CG17707	FBgn0025835	2.05125	0.000327608	3.24571	0.000912434	1.18645	0.666356	3.5425	0.000171798	4.68813	7.56143e-06	5.65912	9.01356e-05
	DAC015O14	CG14534	CG14534	FBgn0031957	1.81563	0.0010997	2.5695	0.00191198	1.64577	0.102619	3.52904	4.17115e-05	4.22935	1.09737e-05	4.03904	9.52253e-05
	DAC013I17	CG13338	Cuticular protein 50Ca	FBgn0033867	2.80905	0.000239821	5.66065	0.00191198	1.54348	0.405062	3.51726	0.00463352	8.44955	2.37061e-05	5.33534	9.5718e-05
	DAC013J21	CG13138	CG13138	FBgn0032211	3.02423	0.000968841	8.92812	0.000422272	1.31097	0.685329	3.47013	0.0231477	23.1623	1.24907e-05	5.81537	0.000913424
	DAC015G07	CG9021	CG9021	FBgn0031747	2.36186	0.00603607	5.30571	0.0487222	1.7745	0.431029	3.4466	0.0219714	NA	NA	NA	NA
	DAC030F08	CG12023	GV1	FBgn0027790	1.45587	0.00460048	2.02358	0.00378405	1.0455	0.851709	3.40383	3.80821e-06	2.66602	5.42434e-05	3.39813	9.73109e-05
	DAC022I15	CG14770	CG14770	FBgn0029573	2.77356	0.00240382	8.99969	0.000483639	1.38289	0.638578	3.37126	0.0317739	10.2351	8.65084e-05	6.06441	0.000833537
	DAC007N05	CG15322	CG15322	FBgn0031088	2.92426	0.00262271	8.55206	0.00110289	1.16842	0.816153	3.33189	0.0472126	20.9682	1.61674e-06	10.1433	0.000107136
	DAC018K04	CG7031	CG7031	FBgn0039027	2.02068	0.000771801	4.00639	0.000335883	1.57979	0.234152	3.30996	0.000578214	4.50985	6.9355e-05	2.71026	0.00116728
	DAC005N11	CG6131	Cuticular protein 97Ea	FBgn0039480	1.84658	0.000489246	2.12206	0.0137517	1.4507	0.247264	3.30993	7.9797e-05	3.76425	7.94113e-05	4.42813	0.000322249
	DAC040F06	CG14218	CG14218	FBgn0031031	1.3669	0.0854494	2.4716	0.0388535	0.963588	0.991637	3.29371	0.00283431	3.4627	0.000123053	4.98572	0.00105111
	DAC040A10	CG33299	CG33299	FBgn0053299	2.3591	0.00102264	4.8619	0.000912434	1.60265	0.3338	3.26934	0.0162587	5.46531	0.000165837	2.82316	0.000434684
	DAC014K22	CG17777	CG17777	FBgn0040900	1.56331	0.0110838	2.49841	0.00606277	1.46872	0.278997	3.20719	0.000316676	3.18245	0.00017493	4.16966	0.000330121
	DAC007D11	CG15055	CG15055	FBgn0030919	2.20659	0.00351974	2.30104	0.0878548	0.703828	1	3.19811	0.00661561	6.64144	0.000178113	6.30914	0.000490963
	DAC033I05	CG1561	CG1561	FBgn0030317	1.50282	0.00193964	1.80579	0.00386286	1.45997	0.0659474	3.14229	1.14618e-06	1.337	0.00756852	3.08998	0.000107136
	DAC037M01	CG1702	CG1702	FBgn0031117	1.40691	0.0148608	1.79564	0.0347853	1.92479	0.0177688	2.98529	5.93325e-05	1.82891	0.000525484	2.60806	0.00162706
	DAC030J08	CG12057	CG12057	FBgn0030098	1.73631	0.0061754	6.33461	0.000260909	1.23015	0.56515	2.94241	0.000595612	NA	NA	NA	NA
	DAC034M22	CG13616	CG13616	FBgn0039200	1.35889	0.0827347	2.02239	0.0583979	2.07863	0.0437967	2.92323	0.00546446	1.58986	0.00610994	1.85796	0.0134358
	DAC037M07	CG17032	CG17032	FBgn0036547	1.82582	0.000189698	2.36184	0.00108863	2.25495	0.00269874	2.90453	4.6356e-05	3.9511	0.000213505	2.97204	0.000680152
	DAC007D14	CG6592	CG6592	FBgn0035669	2.29887	0.00646614	9.80615	0.000316093	1.30195	0.627744	2.87759	0.02112	6.09528	0.00146273	9.7094	0.000314572
	DAC031L19	CG33342	HDC15381	FBgn0086610	1.55707	0.0690335	2.14659	0.107427	3.02103	0.082433	2.80714	0.0332295	1.59535	0.0053745	1.88252	0.0283966
	DAC011L12	CG10112	Cuticular protein 51A	FBgn0033942	1.56511	0.0132267	2.51998	0.0228693	1.10219	0.792006	2.78882	0.0255048	4.2399	2.07733e-05	3.60819	0.00271247
	DAC026P08	CG8192	CG8192	FBgn0034030	1.78301	0.00506071	3.25638	0.00193173	1.45785	0.353845	2.78001	0.00370566	2.06381	0.00328324	2.02003	0.00390749
	DAC007I13	CG5873	CG5873	FBgn0038511	1.73457	0.00030231	2.39154	0.00113344	1.41743	0.273223	2.72828	0.000113038	4.3034	2.36443e-05	3.68523	0.000204408
	DAC027A16	CG3477	Peroxidase	FBgn0004577	1.45853	0.0041502	1.95108	0.000912434	1.85759	0.0024706	2.65877	4.83948e-06	1.19826	0.101452	1.65145	0.0180281
	DAC034F03	CG14946	CG14946	FBgn0032405	1.34717	0.0725304	3.78237	0.000411116	1.37817	0.403185	2.64394	0.00322343	8.73298	3.11031e-05	4.30353	9.01356e-05
	DAC036N11	CG8756	LDLa domain containing chitin binding protein 1	FBgn0036901	1.74519	0.00832983	3.08635	0.00855896	2.34264	0.024496	2.568	0.00618806	8.36362	6.80551e-06	3.12615	0.000323682
	DAC010A11	CG10939	SRY interacting protein 1	FBgn0010620	1.52808	8.93978e-05	1.36745	0.105469	1.36219	0.090115	2.53036	3.75395e-06	1.85015	0.000737062	2.2357	0.00174833
	DAC037O07	CG17052	obstructor-A	FBgn0031097	1.48866	0.00752926	1.90194	0.0137517	1.00634	0.938352	2.49721	0.000296939	2.78401	0.000128364	3.79238	0.00029914
	DAC015P09	CG7445	flightin	FBgn0005633	1.63675	0.000274627	1.62066	0.0431277	1.60342	0.0439184	2.48563	7.9797e-05	1.54924	0.00275409	2.2663	0.000460648
	DAC004J04	CG12449	Glutamine:fructose-6-phosphate aminotransferase 1	FBgn0027341	1.46942	0.00466444	1.89965	0.0104667	1.05964	0.82248	2.47508	0.000203204	3.13882	3.24708e-05	3.29671	0.000106271
	DAC023A13	CG6739	CG6739	FBgn0031926	1.61134	0.00018815	1.46821	0.124231	1.76574	0.00205947	2.46928	0.000199707	2.33402	0.00011315	1.89667	0.0032078
	DAC037J10	CG13062	CG13062	FBgn0036603	1.92551	0.009595	13.9128	1.73081e-05	2.10173	0.102282	2.46501	0.0312285	12.7298	0.000113237	3.29827	0.000772103
	DAC021N17	CG5506	CG5506	FBgn0036766	1.83643	0.00313667	2.66352	0.00300219	2.38681	0.0574403	2.41562	0.00370566	3.56388	0.000863207	3.04425	0.0210623
	DAC040P18	CG33996	dpr13	FBgn0034286	2.31995	0.00402653	9.46332	0.00013154	2.98246	0.0434421	2.40701	0.0868989	27.5228	4.08088e-07	12.8759	0.00159885
	DAC039M16	CG7047	CG7047	FBgn0035103	1.54089	0.00241981	2.27047	0.00157378	1.05939	0.825119	2.39468	0.000394356	2.57393	0.000208805	2.53529	0.000273833
	DAC032D24	CG9850	CG9850	FBgn0034903	1.24938	0.14384	2.33505	0.0933455	2.77322	0.0123411	2.37822	0.0177713	5.00278	0.000276069	3.0288	0.000460648
	DAC012B22	CG30101	CG30101	FBgn0050101	2.57235	0.00345303	14.0094	6.67412e-05	3.05482	0.0611151	2.3678	0.130937	50.6342	3.10764e-07	17.6375	0.000911086
	DAC009G04	CG32145	omega	FBgn0002997	1.61021	0.000630621	1.61774	0.0561411	1.57213	0.0654408	2.35364	0.00028259	1.40751	0.00965253	2.12009	0.00420247
	DAC040K07	CG4404	CG4404	FBgn0030432	1.78882	8.19094e-05	1.43447	0.0656355	1.17302	0.497646	2.35087	3.18906e-05	1.2239	0.0441344	2.38065	0.000479134
	DAC034P16	CG4533	lethal (2) essential for life	FBgn0011296	1.6611	0.000602279	1.92641	0.0108347	1.43856	0.165179	2.28061	0.0143394	1.76024	0.000739306	2.19231	0.00193927
	DAC016H20	CG32816	CG32816	FBgn0052816	1.69037	0.000515436	2.26824	0.00191925	1.23746	0.460378	2.25925	0.000957726	2.06553	0.00143079	2.55343	0.000323682
	DAC009H21	CG14191	CG14191	FBgn0030981	1.76384	0.0197081	2.32037	0.0311654	1.64831	0.201187	2.25417	0.0225707	2.26431	0.0018914	2.19659	0.00532193
	DAC018J10	CG7135	CG7135	FBgn0030895	1.25793	0.0263321	1.48301	0.0715529	1.15263	0.544574	2.18397	0.000148357	0.935781	0.173068	1.29293	0.124306
	DAC018O19	CG3254	polypeptide GalNAc transferase 2	FBgn0031530	1.35991	0.0120469	1.47412	0.0963914	1.41137	0.122058	2.16182	0.000347756	2.16279	0.000174829	2.18122	0.00144268
	DAC015C03	CG8358	CG8358	FBgn0037727	1.33913	0.00539256	1.5127	0.0564303	NA	NA	2.14959	0.000316676	NA	NA	NA	NA
	DAC031A11	CG12523	CG12523	FBgn0036102	1.30265	0.0773631	3.6313	0.00123891	0.994995	0.961354	2.14737	0.00230698	2.09083	0.000997514	1.85783	0.0137164
	DAC036B19	CG8624	melted	FBgn0023001	1.56605	0.000543186	1.70245	0.0187378	1.28705	0.28603	2.12461	0.000473118	3.54304	6.04693e-05	2.37661	0.000460648
	DAC037N11	CG9134	CG9134	FBgn0035199	1.34984	0.0135343	1.65571	0.0351634	0.859167	1	2.1217	0.000673045	1.46379	0.00538	1.95969	0.00782961
	DAC011F05	CG9328	CG9328	FBgn0032886	1.52643	0.00156696	2.11092	0.00191198	0.986527	0.977577	2.11944	0.000861866	2.75565	0.000110147	2.58232	0.000186699
	DAC003A14	CG32209	serpentine	FBgn0052209	2.07618	0.000493988	4.30231	0.000195266	1.50679	0.285976	2.11189	0.0276236	4.95095	9.17026e-05	2.76716	0.000299731
	DAC034N06	CG4484	CG4484	FBgn0035968	1.30314	0.0184053	1.36612	0.0933455	1.43111	0.0428059	2.0931	0.000255905	2.20265	0.000853829	2.01778	0.0103486
	DAC014L22	CG16820	CG16820	FBgn0032495	1.82862	0.00135098	2.09703	0.0180856	1.66509	0.106235	2.07677	0.0294595	3.89603	3.8985e-05	3.04207	0.000311513
	DAC029D04	CG9990	CG9990	FBgn0039594	2.01719	8.90872e-05	3.66678	0.00208483	1.11131	0.745676	2.06298	0.0214621	4.83093	2.59362e-05	5.46736	0.000167016
	DAC013N03	CG13188	CG13188	FBgn0033668	1.45957	0.0173585	1.61176	0.131288	1.18844	0.596791	2.0581	0.00751782	1.50019	0.00454852	1.71221	0.00459777
	DAC039N13	CG32171	Limpet	FBgn0036672	1.34966	0.00669951	1.79114	0.0046404	2.2052	0.000524653	1.99777	0.000458799	1.99327	0.00590117	1.77024	0.00248312
	DAC015E15	CG8756	LDLa domain containing chitin binding protein 1	FBgn0036901	1.64625	0.000255827	1.6763	0.0295868	1.66129	0.0309241	1.99616	0.00152282	1.92453	0.000295942	1.4196	0.0158614
	DAC014E21	CG8791	CG8791	FBgn0033234	1.35879	0.000590403	1.34926	0.0658691	1.17985	0.315132	1.9796	1.99023e-05	1.19535	0.129846	2.15184	0.000411665
	DAC022F12	CG13847	CG13847	FBgn0038967	1.85363	0.00114803	2.18048	0.0340268	1.47498	0.229821	1.97856	0.0428717	3.90278	0.000386916	2.02777	0.00528263
	DAC023E03	CG6775	rugose	FBgn0003244	1.5526	0.000357228	1.4349	0.115994	0.942971	1	1.92026	0.00105915	0.816499	0.0346456	1.17266	0.205311
	DAC022P03	CG4115	CG4115	FBgn0038017	1.72239	0.00231466	2.8933	0.00117291	1.08471	0.808864	1.90791	0.0313098	2.55146	0.000203238	2.22717	0.000330121
	DAC019N08	CG9792	yellow-e	FBgn0041711	1.35973	0.0466783	1.89606	0.06005	1.27985	0.499365	1.87605	0.0411686	2.28054	0.000225553	1.86446	0.00122998
	DAC031B15	CG31781	CG31781	FBgn0051781	1.26519	0.0145263	1.34561	0.148996	1.66532	0.00813818	1.86443	0.00192467	1.5087	0.00157649	1.95504	0.00191671
	DAC032F19	CG15848	Sarcoplasmic calcium-binding protein 1	FBgn0020908	1.37966	0.0577948	2.12669	0.0487222	1.79772	0.120346	1.86063	0.0790211	2.35414	0.000408982	2.04461	0.00145304
	DAC030J13	CG5232	Sialic acid phosphate synthase	FBgn0038045	1.19389	0.0581011	2.3266	0.000156666	1.45828	0.0679471	1.84554	0.00133866	2.51203	0.000397446	1.7724	0.00170979
	DAC022M12	CG32082	CG32082	FBgn0052082	1.32669	0.0245625	2.13853	0.00254865	1.3368	0.277631	1.75354	0.0163224	3.33792	0.000188547	2.17079	0.0322801
	DAC006J23	CG11658	CG11658	FBgn0036196	1.35851	0.00803083	1.45092	0.110645	1.19647	0.452362	1.74787	0.0163224	3.74706	3.00429e-05	2.1712	0.00701644
	DAC032L02	CG11267	CG11267	FBgn0036334	1.12157	0.120782	1.37453	0.124231	1.47141	0.0827987	1.71755	0.0023021	1.19878	0.0296506	1.51107	0.00914706
	DAC016C13	CG4898	Tropomyosin 1	FBgn0003721	1.24315	0.00929874	1.45408	0.0190425	1.63543	0.00913817	1.71435	0.000399137	1.4432	0.020577	1.51092	0.0269977
	DAC025A06	CG14304	CG14304	FBgn0038629	1.94007	0.000310265	4.51049	2.72917e-05	1.99552	0.0300803	1.70121	0.0776611	6.4623	0.000293661	1.54961	0.0337672
	DAC033L19	CG11458	CG11458	FBgn0040637	1.86621	0.0019245	1.8068	0.0608981	1.85148	0.081918	1.67925	0.120371	NA	NA	1.17545	0.32917
	DAC029N17	CG31094	LpR1	FBgn0066101	1.10491	0.1226	1.2803	0.116418	0.745129	1	1.67165	0.000290941	0.842532	0.0698984	1.50727	0.0197544
	DAC030D18	CG12009	CG12009	FBgn0035430	1.92626	0.000231676	2.11163	0.00799234	2.26875	0.00556721	1.64946	0.106885	1.66634	0.0052774	1.80901	0.00194025
	DAC018M13	CG32512	CG32512	FBgn0052512	1.29606	0.00232768	1.4524	0.0154864	1.26897	0.127865	1.6102	0.000947736	1.54786	0.00196221	1.62499	0.00527365
	DAC014O21	CG9160	mitochondrial acyl carrier protein 1	FBgn0011361	1.24469	0.029742	1.36535	0.138293	1.04266	0.828803	1.60505	0.00799653	1.50564	0.00463332	1.51732	0.00462595
	DAC027I01	CG3777	CG3777	FBgn0024989	1.72411	9.17501e-06	2.5255	3.16265e-05	1.1805	0.443225	1.58132	0.011963	2.21897	0.000497815	1.50759	0.0114832
	DAC028M23	CG10325	abdominal A	FBgn0000014	1.69472	2.12722e-07	1.55301	0.00300219	1.39621	0.0253773	1.55055	0.00149263	0.779723	0.0302402	1.28364	0.0716933
	DAC025L06	CG10664	CG10664	FBgn0032833	1.08997	0.149368	1.30812	0.142818	1.27708	0.150525	1.54847	0.00445798	1.20729	0.0355746	1.36242	0.0188163
	DAC028K09	CG10287	Gasp	FBgn0026077	1.43422	0.000219864	1.44944	0.0289312	1.79029	0.00120847	1.54283	0.00488815	2.05713	0.000270551	1.85489	0.000945934
	DAC008M03	CG8363	PAPS synthetase	FBgn0020389	1.11173	0.10215	1.40379	0.0375494	1.10019	0.594065	1.53165	0.00372445	2.38464	0.000128589	2.70313	0.000460648
	DAC032N19	CG1629	yellow-h	FBgn0039896	1.33286	0.0141508	1.73825	0.0145204	1.64056	0.0297945	1.49478	0.0589857	1.32981	0.0231058	1.41847	0.0117104
	DAC008C21	CG8256	lethal (2) k05713	FBgn0022160	1.48052	0.00029681	1.40314	0.0873023	1.31577	0.149867	1.46812	0.0269238	1.23456	0.0236274	1.40068	0.0152237
	DAC016C07	CG4898	Tropomyosin 1	FBgn0003721	1.18338	0.0344011	1.41908	0.0373569	1.09535	0.623551	1.46216	0.0124881	1.35644	0.00590357	1.41605	0.0154237
	DAC011J05	CG9485	CG9485	FBgn0034618	1.49044	0.000148227	1.27507	0.14947	0.921922	1	1.45454	0.0220064	0.869814	0.0798525	1.31227	0.121197
	DAC025D14	CG10596	Msr-110	FBgn0015766	1.37067	0.00837838	2.14155	0.00104344	1.66755	0.0511231	1.44494	0.087017	2.20791	0.000721096	1.82083	0.00216889
	DAC023F20	CG4910	Cardioacceleratory peptide	FBgn0039007	1.17548	0.119497	1.71553	0.057667	0.990978	0.973587	1.43834	0.0448811	NA	NA	NA	NA
	DAC028J08	CG30437	CG30437	FBgn0050437	1.33863	0.0148696	1.48826	0.110712	1.71373	0.022426	1.43325	0.106885	1.534	0.00218921	1.51006	0.00412585
	DAC023E22	CG10802	CG10802	FBgn0029664	1.19426	0.00555019	1.22061	0.124231	0.990498	0.989929	1.3836	0.0105514	0.88064	0.0654265	1.29522	0.0294724
	DAC024F14	CG9244	Aconitase	FBgn0010100	1.22717	0.0117697	1.33441	0.0801088	1.33778	0.0646808	1.34844	0.0404456	1.14258	0.0787294	1.31932	0.0414997
	DAC012M04	CG11771	CG11771	FBgn0039252	1.17672	0.0362647	1.38889	0.0498492	1.43925	0.052933	1.32291	0.118346	1.04692	0.209217	1.16907	0.269267
	DAC039I16	CG7010	lethal (1) G0334	FBgn0028325	1.45507	2.29277e-05	1.4806	0.00667358	1.25882	0.117542	1.28642	0.0653511	1.04051	0.195287	1.24088	0.068877
	DAC007G07	CG5848	cactus	FBgn0000250	1.19851	0.00470073	1.45445	0.00180249	1.3011	0.0274361	1.23797	0.0549833	1.20653	0.0395054	1.07069	0.299034
