# Supplementary material for: Somatic, germline and sex hierarchy regulated gene expression during Drosophila metamorphosis
Source: BMC Genomics. 2009 Feb 13;10:80. doi: 10.1186/1471-2164-10-80 (PMC2656526; doi:10.1186/1471-2164-10-80)
Supplement: Additional file 11 — Oligonucleotide sequences used as controls on the microarrays for genes in the Drosophila sex determination hierarchy. This table includes the sequence information for the control microarray spots for genes in the sex determination hierarchy. Included are control spots for Sex lethal (Sxl), transformer (tra), the female-specific region of doublesex transcripts (dsxF), the male-specific region of doublesex transcripts (dsxM), the PI-transcript of fruitless (fru P1), the A, B and C DNA binding domain of fruitless (fruA, fruB, fruC). [file 1471-2164-10-80-S11.xls]

## Sheet: Control Oligos
This table contains the oligonucleotide sequences used for control spots of sex determination hierarchy genes in this microarray study.
Gene	Oligo Sequence
Sxl	agacactcactgactcttaagatagtatgtagtttttatttgcacgggggggcaaacgcgccacgtccgc
tra	gagaagctaggacaataggactctcaactgcgcattacgtggattccgtctccgacgatgcgccaaacac
dsxF	gccaaatatgtcgatgtgtgacagccgttctacgcgtcagctttcttcaatcaacattaccccgtgctga
dsxM	ctcgagtggaaataaatcgcactgtagcccagatctactacaactactacaccccgatggccctggtgaa
fru P1	tgttttagtcggtcctttcgcgcttgacttgttttgcaactgtgtgcgtacgtttgagtgtgcgagtgcc
fruA	atgcagtcgccagcagcacatgatgtcccactattcgccgcatcatccgcaccatcgatccctcatagat
fruB	ccacctatacgcgcagcgacaatttgcgcacccactgcaagttcaagcatcccatgtacaatccggatac
fruC	agcaactggagcagctggccataattcgcatcacaccatgtcgtaccacaacatgttcacgccgtcccgc
